# Supplementary material for: Tapeworm infection affects sleep-like behavior in three-spined sticklebacks
Source: Sci Rep. 2024 Oct 8;14:23395. doi: 10.1038/s41598-024-73992-7 (PMC11461891; doi:10.1038/s41598-024-73992-7)
Supplement: Supplementary file 3 — Supplementary Material 3 [file 41598_2024_73992_MOESM3_ESM.xlsx]

## Sheet: All_gene_counts
#ID	ConE28	ConE34	ConE40	ConE46	ConL14	ConL2	ConL20	ConL8	ExpE31	ExpE33	ExpE35	ExpE37	ExpL1	ExpL13	ExpL15	ExpL7	InfE25	InfE27	InfE41	InfE47	InfL19	InfL21	InfL23	InfL9
gene-rprd1b	597	1046	1083	980	1147	505	1108	968	914	983	931	911	1120	900	980	674	1018	648	948	1208	938	869	876	812
gene-LOC120811515	1315	1849	1797	1824	2104	1040	1856	2019	1840	1924	1842	1905	2223	1565	1793	1408	1759	1264	1706	2266	1660	1584	1567	1827
gene-LOC120811510	0	0	0	0	0	0	0	0	0	0	2	0	0	0	1	0	0	0	0	2	0	0	0	0
gene-mreg	16	57	78	45	21	40	44	59	45	20	58	33	65	34	61	95	10	53	32	83	31	76	70	25
gene-si_ch211-195m9.3	826	1171	785	1396	1205	671	828	1072	1142	960	1186	1072	808	1339	1588	409	1307	976	860	1267	922	876	401	794
gene-c1qtnf13	5	10	4	25	2	16	9	2	32	14	5	20	9	3	9	8	7	0	3	4	19	16	8	3
gene-c1qtnf12	442	452	539	406	531	318	392	404	475	460	377	386	401	439	373	325	335	405	576	642	448	455	326	507
gene-LOC120824801	8	60	53	41	59	37	58	43	84	62	49	47	45	49	59	77	44	55	78	66	44	55	42	49
gene-LOC120824808	0	4	0	0	14	12	12	6	0	0	16	5	4	5	0	148	0	2	0	0	5	3	0	9
gene-LOC120824809	558	276	546	346	286	328	353	345	265	297	282	334	348	242	400	287	365	413	240	471	295	449	287	394
gene-LOC120824770	23	38	23	46	30	36	20	33	28	31	45	22	44	42	28	10	31	13	30	19	8	30	8	41
gene-clpb	2102	3424	2881	3081	3430	1719	3034	2829	3188	3106	2720	3361	3171	2938	3000	1981	2819	2044	2539	3646	2565	2290	2579	2942
gene-zgc_113276	17	33	8	21	18	27	18	17	30	24	30	27	22	13	36	2	50	16	32	13	12	17	8	18
gene-LOC120810647	145	166	178	146	113	90	178	140	147	196	134	92	122	64	129	80	102	69	151	205	166	106	185	219
gene-LOC120810645	1619	1488	1570	1235	1557	1466	1254	1201	1465	1350	1314	1224	1392	1063	1376	338	1463	1255	1279	1540	1309	1120	1188	1496
gene-tufm	1197	2048	2498	2251	2634	860	2431	2144	2080	2167	1904	1937	2630	1778	2329	1809	1807	928	1717	2420	1565	2004	2253	2076
gene-wdhd1	165	293	571	479	902	174	774	592	598	403	318	532	869	545	606	449	372	210	223	621	402	513	463	370
gene-LOC120824776	682	1189	1017	1057	1126	506	1051	1083	967	1106	832	1101	1160	823	958	852	810	515	939	1294	807	816	941	906
gene-LOC120814942	34	59	6	37	67	24	47	24	30	18	49	23	36	46	38	4	40	9	18	58	26	9	33	20
gene-LOC120814943	391	520	178	245	507	282	545	388	174	311	399	301	397	450	331	64	383	276	305	379	309	195	202	307
gene-LOC120814949	1400	2382	1235	1816	1868	1268	1807	4341	3514	1927	1833	4458	1824	1821	3913	912	1858	1812	1647	2317	1783	1288	2293	1727
gene-usp32	2287	3157	1836	2253	3416	2425	2653	2766	2561	2635	3136	2941	3393	2713	2898	840	2501	2720	2644	3171	2630	2002	2056	2886
gene-LOC120817918	165	308	260	261	381	199	272	253	243	312	293	317	384	315	226	179	280	239	249	357	218	294	267	284
gene-lrtm2a	697	848	1027	728	821	915	780	801	1017	897	794	916	1010	724	838	632	718	871	660	991	768	782	910	986
gene-LOC120835022	13	24	29	20	28	18	31	30	28	35	11	14	15	32	12	31	31	7	29	29	5	25	13	27
gene-appbp2	2509	2015	2020	1533	2566	1760	1987	2108	2015	2014	2017	1840	2498	1826	2259	984	1913	2595	1766	2350	1979	1728	2175	2147
gene-anxa5a	55	308	259	244	277	52	27	336	79	81	66	66	103	127	120	275	58	89	35	109	215	357	77	185
gene-anxa5b	338	753	1334	767	720	401	953	556	642	667	590	517	869	737	925	935	563	327	578	846	679	1680	998	983
gene-dlg5a	6413	5852	4070	4903	9225	6204	6430	5415	5719	5672	7163	6384	6624	5794	6546	2319	6422	5172	7211	7560	6111	4177	4041	5360
Gasterosteus_aculeatus_newGene_11151	0	3	0	4	0	0	0	0	0	8	0	3	0	0	0	0	0	0	0	0	0	0	0	0
gene-olfm3a	729	677	621	653	746	540	569	595	606	588	515	640	547	551	688	455	608	626	486	754	605	498	429	557
gene-ran	7355	5548	11610	6382	7129	7106	7496	6053	6373	5858	5476	5648	8021	5524	7358	9234	6719	7513	5401	7434	6674	8672	8451	6651
gene-daam2	2767	4079	1911	3756	4865	2296	3595	3476	3178	3419	3679	4068	3973	3545	4042	1453	3467	1944	3544	4248	3361	2208	2114	3645
gene-LOC120834617	104	173	362	223	323	47	178	63	35	128	103	106	173	328	252	57	106	144	176	247	170	184	189	137
gene-LOC120834612	656	985	1179	1073	1227	660	1210	1173	1013	1256	1126	1019	1390	1025	1203	875	1139	655	959	1240	1061	976	935	1220
gene-LOC120834613	26	93	48	77	111	20	96	40	25	97	96	15	37	78	86	35	48	25	31	153	36	54	41	86
gene-noto	4	21	0	14	6	4	14	10	11	8	46	15	26	14	19	18	13	5	8	30	7	18	8	10
gene-si_ch211-207j7.2	33	17	31	26	55	34	38	55	32	53	54	40	31	21	40	32	49	14	35	39	24	10	17	34
gene-nots	21	41	22	33	47	11	46	51	48	46	29	36	32	41	25	25	51	14	27	39	42	49	20	38
gene-actr10	1392	2927	3848	2364	2302	1344	2682	2575	3519	2561	2012	2346	2732	1879	2792	3579	1667	1352	1957	2743	2335	3244	3122	2926
gene-LOC120833049	570	585	1304	608	603	495	640	562	847	772	656	547	801	396	615	1704	710	590	566	746	680	1129	1169	949
gene-rap1gap2a	5601	8295	6207	5775	9303	5688	7013	6571	7269	7137	7711	7720	8587	6457	7093	3814	6343	4357	6763	7345	6149	4898	5944	6718
gene-atad2b	606	634	661	535	967	448	933	773	805	667	731	748	1021	677	846	142	746	577	630	636	722	629	550	625
gene-nub1	1676	1853	1907	1540	1551	1092	1620	1793	2002	2049	1664	1813	1653	1151	1360	1544	1141	945	1372	2462	1296	1621	1774	2126
gene-acad9	1231	1429	1991	1730	1600	1096	1542	1641	1808	1865	1632	1359	1532	1150	1282	1531	1154	985	1391	1579	1396	1472	1638	1606
gene-acad8	496	875	923	896	889	511	1027	869	940	770	800	892	1041	870	1109	758	676	587	622	952	719	739	844	1084
gene-shc1	1499	2013	1197	1308	2691	1534	1691	2019	1800	1547	1904	1748	2190	1960	2037	1100	2064	1453	1882	2021	1637	1548	1119	1398
gene-shc3	1926	2701	1361	2211	3039	1528	2315	2724	1626	1964	2460	2607	2254	2433	2976	654	2990	1848	2644	2697	2589	1757	1274	2080
gene-shc2	118	116	185	88	223	25	123	165	132	52	111	167	153	156	193	126	110	52	78	141	88	150	89	76
gene-alpk2	0	10	27	29	16	2	14	11	6	19	14	7	19	8	20	2	9	0	11	2	0	17	10	8
gene-alpk1	410	375	91	268	564	272	320	347	172	289	444	394	207	323	459	31	457	304	503	376	377	198	130	225
gene-eif5a	5885	3693	6378	3390	4720	4079	5290	3704	5153	4013	3824	3632	5118	3267	4896	3929	3918	3381	3301	5113	3717	5720	6209	4571
gene-kif20a	88	59	153	137	353	78	514	169	155	116	105	112	457	333	464	195	162	140	103	136	308	232	228	202
gene-bida	19	81	114	122	82	44	83	103	171	166	55	132	154	97	67	202	57	30	42	131	96	129	210	174
gene-slc29a4	2434	3440	2252	3132	3100	2368	2390	3080	2806	2483	2541	3228	2570	2771	3393	1913	2987	2523	3086	3302	2685	2541	2124	2877
gene-LOC120808766	551	865	630	1455	947	394	820	834	1390	1753	810	1632	1559	1378	756	342	656	447	732	971	1360	504	1131	1693
gene-ing3	2299	2148	2340	1917	2275	2100	2204	1913	2192	1967	1867	2030	2166	2013	2088	1949	2158	2075	1836	2418	2262	2051	2070	2238
gene-atp6v0cb	4866	8700	8618	7922	8266	7365	8396	7511	7713	7310	6630	7282	7324	7393	8477	5296	8126	6542	5551	8675	7223	7501	6841	8393
gene-eif5b	2912	2600	2489	2193	3405	1798	2919	2664	2628	2938	2802	2722	3430	2226	2625	1164	2077	1487	2202	2890	2011	1951	2286	2497
gene-mafbb	441	561	772	607	688	314	636	516	529	535	476	484	530	514	651	543	438	357	452	766	590	568	453	734
Gasterosteus_aculeatus_newGene_8218	486	586	631	506	515	780	548	563	509	654	515	571	611	460	418	419	521	526	610	712	595	484	512	700
Gasterosteus_aculeatus_newGene_8219	219	455	336	335	508	293	487	438	459	427	365	489	559	423	454	363	461	291	298	446	372	336	290	427
Gasterosteus_aculeatus_newGene_8216	126	87	107	52	77	57	149	234	180	133	117	174	147	139	186	118	64	86	172	100	188	98	133	150
Gasterosteus_aculeatus_newGene_8217	15	57	18	83	85	46	23	3	12	19	57	15	17	13	15	0	72	10	19	33	0	35	25	34
Gasterosteus_aculeatus_newGene_8215	30	50	14	21	17	16	28	25	31	35	44	9	21	13	30	31	34	15	29	30	17	32	24	33
Gasterosteus_aculeatus_newGene_8212	181	384	415	325	338	204	413	502	473	448	295	390	417	379	346	692	270	236	429	387	343	450	315	517
Gasterosteus_aculeatus_newGene_8213	33	65	83	46	51	54	59	56	81	78	48	47	53	38	59	83	79	55	52	49	49	93	49	96
Gasterosteus_aculeatus_newGene_8211	0	0	3	0	17	0	6	4	4	0	6	0	2	8	4	0	12	8	3	3	0	4	13	9
gene-acadm	2939	4936	4932	5307	4332	2286	4919	4154	5371	5132	4579	4299	4492	3749	4619	3662	3833	2440	3707	5330	3733	3812	4017	4975
gene-acadl	57	73	31	71	81	42	25	166	269	9	40	220	89	87	1	178	19	9	26	16	17	52	15	18
gene-vcam1b	403	729	142	529	895	297	545	708	509	527	639	705	531	666	836	97	711	296	803	601	555	371	221	622
Gasterosteus_aculeatus_newGene_2975	0	0	8	4	0	0	0	0	0	0	0	0	0	0	0	7	0	0	0	0	0	0	0	0
gene-zc2hc1a	2465	1840	2510	1559	2482	2147	2216	1984	2095	2030	1913	1791	2251	1786	2183	1699	1781	2393	1690	2444	1807	2019	2084	2129
gene-polr3a	845	1329	738	1043	1349	697	1202	1573	1277	1386	1194	1135	1210	1107	1154	440	1108	630	1282	1690	1122	671	678	1147
gene-dmac2l	644	938	1232	859	768	578	1008	921	1116	967	803	782	1113	830	903	1485	905	600	742	1123	766	1219	1149	1144
Gasterosteus_aculeatus_newGene_537	64	146	84	160	98	77	92	89	100	231	137	194	107	97	72	25	161	74	189	321	121	34	57	267
Gasterosteus_aculeatus_newGene_534	33	39	44	41	27	0	19	19	24	35	36	24	26	27	38	24	36	24	23	71	22	21	32	42
gene-zfyve1	1148	2306	1429	1577	1736	905	1666	1852	2045	2274	1457	1953	1657	1341	1300	725	1331	799	1546	2502	1351	1365	1352	2061
Gasterosteus_aculeatus_newGene_533	0	0	0	0	0	0	0	0	0	0	0	0	0	0	6	0	0	0	0	0	0	0	0	0
Gasterosteus_aculeatus_newGene_539	0	0	0	0	2	0	0	0	0	0	0	0	0	0	0	0	0	0	0	0	0	0	0	0
gene-hsp90b1	3147	4485	2126	148	5683	2259	3957	3388	103	87	3624	96	152	83	4576	1287	3783	2855	3519	3575	101	2525	151	106
gene-adra1d	206	324	234	325	311	204	298	318	261	292	222	292	265	242	316	175	271	237	236	295	216	215	171	197
gene-arsh	511	575	1128	583	873	551	674	743	630	694	1115	847	1094	732	876	771	662	443	858	872	602	1020	647	776
gene-LOC120816399	431	512	570	505	729	325	670	530	537	470	477	487	589	500	806	376	486	300	418	525	460	470	449	501
gene-LOC120812439	41	58	106	0	91	44	114	107	0	0	34	0	0	0	87	56	65	78	90	125	0	124	0	0
gene-supt20	820	797	841	794	896	711	962	850	719	878	749	719	858	646	898	556	741	765	587	929	818	763	789	751
gene-arsa	497	514	593	877	609	454	440	542	993	688	680	1117	1183	732	587	265	575	461	483	571	893	489	764	875
gene-LOC120816392	1153	1658	912	1275	1199	972	1034	967	1136	1299	1126	1043	961	1051	942	653	1037	955	1098	1492	1252	1015	818	1387
gene-arsb	386	474	629	598	566	302	540	485	542	428	556	392	539	399	609	597	429	340	512	652	449	644	581	518
gene-LOC120812436	368	421	426	119	645	234	339	361	93	197	560	165	156	150	522	127	400	235	497	492	158	263	113	115
gene-LOC120812437	4778	4803	4264	114	5567	4411	4190	4667	180	136	5051	151	162	128	4675	1591	4451	4119	4813	4981	141	3748	95	136
gene-LOC120812434	1255	1848	1347	26	1726	928	1838	1633	12	10	1827	29	18	18	1662	905	1419	1064	1387	1927	35	1414	60	16
gene-LOC120812435	2066	1828	1151	12	2244	1261	1558	1989	0	12	2017	22	19	9	1861	844	1692	1980	1726	2134	19	1584	11	16
gene-LOC120808159	1	0	0	0	0	1	0	0	0	0	0	0	0	0	0	0	0	3	0	0	0	0	0	0
gene-LOC120808152	0	0	4	0	0	0	6	2	0	0	0	10	0	13	0	4	4	0	10	12	4	9	4	0
gene-LOC120808150	1764	2650	1918	2083	3240	1421	2082	2487	2307	2788	2813	2425	2360	2118	2450	1347	2314	1389	2668	3103	2084	2088	1879	2418
gene-LOC120808151	0	0	0	2	0	0	0	0	0	0	0	2	0	0	0	15	0	0	0	0	0	0	0	0
Gasterosteus_aculeatus_newGene_284	9	19	0	15	9	0	10	8	8	18	27	3	14	28	11	5	43	11	23	16	25	9	6	18
Gasterosteus_aculeatus_newGene_286	0	0	19	2	0	0	5	8	13	3	7	4	0	7	15	51	0	5	7	18	0	7	0	0
Gasterosteus_aculeatus_newGene_287	482	233	241	270	154	65	336	826	410	317	63	467	53	115	220	271	85	1018	242	462	355	327	325	323
gene-glra4a	146	257	246	263	273	162	253	270	288	305	267	278	243	184	240	78	255	208	153	343	299	244	263	338
gene-glra4b	9	9	14	18	23	13	11	20	19	10	24	15	25	43	32	11	34	8	28	23	26	8	15	24
gene-sgpl1	759	994	666	764	1065	727	894	961	839	919	838	860	848	862	929	523	876	718	864	1003	855	709	567	891
gene-LOC120816977	110	181	158	116	148	97	210	152	149	149	205	122	194	109	129	366	152	55	107	207	110	234	236	155
gene-LOC120816975	46	11	0	9	24	3	13	35	14	15	16	12	14	6	8	0	20	20	17	12	9	5	0	13
gene-LOC120816973	1531	1793	3357	1748	1783	1925	1410	1776	1845	2057	1940	1947	1994	1617	1968	2001	1804	2695	1882	2418	2248	3246	1708	2768
Gasterosteus_aculeatus_newGene_8969	0	0	0	0	1	0	1	2	0	0	0	0	0	7	0	0	0	0	0	2	0	1	0	0
gene-LOC120816970	100	109	12	97	189	143	103	113	87	93	166	97	89	131	141	12	169	103	141	121	150	47	55	94
gene-scrt2	3160	2396	2217	1718	2862	3332	2151	2097	2529	2331	2256	2353	2356	1955	2204	1408	2394	3144	2581	2449	2221	1642	2124	1926
Gasterosteus_aculeatus_newGene_8967	29	70	6	39	102	17	54	45	37	59	36	82	30	65	59	6	35	35	50	55	50	8	24	35
Gasterosteus_aculeatus_newGene_8960	0	7	1	9	0	0	0	0	7	15	13	9	15	0	16	0	0	8	0	21	12	5	12	13
Gasterosteus_aculeatus_newGene_8961	14	90	2	26	75	13	6	5	22	51	23	59	0	36	13	0	31	5	14	65	24	11	0	15
gene-LOC120819707	598	865	374	686	911	325	844	861	669	819	670	697	819	673	820	882	685	405	605	1153	684	806	585	956
gene-LOC120819706	214	177	149	147	176	67	176	142	89	161	165	180	137	158	167	112	198	136	144	249	145	175	66	205
gene-LOC120808481	54	157	34	143	114	28	59	76	122	93	149	102	105	126	46	39	125	68	100	144	120	77	66	157
gene-mgrn1b	4108	5727	4329	4476	6082	4041	5131	5379	4630	4740	5337	5606	4775	4944	5001	3004	5061	3699	5066	5923	4776	4316	3472	5407
Gasterosteus_aculeatus_newGene_7293	0	0	0	0	0	0	0	0	0	0	0	0	0	0	0	0	5	0	0	0	0	0	0	0
gene-LOC120808485	235	262	327	312	287	121	250	277	284	290	198	246	345	235	200	270	202	177	186	239	174	176	295	330
gene-LOC120808486	21	53	41	45	55	22	73	62	30	77	17	59	38	64	58	10	113	197	35	47	20	41	25	29
gene-LOC120808487	2030	3075	2451	2554	3722	2695	2874	2734	2799	2821	3066	2874	3105	2935	3108	1344	2694	2062	2531	3687	2654	2098	2338	3045
gene-LOC120808489	207	228	929	463	295	35	129	210	374	220	327	234	212	231	356	1031	202	200	217	398	263	434	280	312
Gasterosteus_aculeatus_newGene_7299	16	72	8	21	76	29	43	48	16	24	63	26	30	36	61	6	50	15	46	57	16	21	11	18
Gasterosteus_aculeatus_newGene_7298	1	0	4	0	5	0	0	0	0	6	6	0	0	0	2	0	0	0	4	0	0	0	0	0
gene-LOC120818258	23	70	77	85	131	81	64	91	95	60	85	64	88	84	118	15	111	63	70	78	59	47	52	77
gene-LOC120818255	1	8	9	14	3	8	0	0	0	0	0	6	13	0	9	16	0	4	3	14	9	0	19	13
gene-si_dkeyp-92c9.2	1504	1286	1461	1323	2258	1712	1601	1583	1454	1209	1798	1481	1845	1431	1369	789	1459	1699	1480	1790	1572	1204	1239	1399
gene-si_dkeyp-92c9.4	0	0	0	0	0	0	0	0	0	0	0	0	0	0	0	0	0	0	0	0	3	0	0	0
gene-LOC120818251	134	580	393	447	393	217	635	534	311	377	277	277	380	455	597	253	280	184	229	752	334	398	341	461
gene-LOC120818253	79	171	129	445	376	46	165	71	151	92	123	175	70	276	118	48	125	180	116	177	91	378	94	135
Gasterosteus_aculeatus_newGene_3086	0	54	0	13	75	5	23	27	0	0	23	56	0	24	0	4	44	15	8	0	0	28	0	0
gene-pip4k2aa	6390	9589	8737	8419	12374	7851	9912	10119	10163	9114	9511	9816	10974	9391	10574	5436	9281	6530	8542	10505	8763	7240	8230	8968
gene-gucy2cb	27	134	138	122	143	75	146	124	234	81	73	84	131	91	117	250	115	49	53	124	124	151	101	145
gene-gucy2ca	0	0	3	0	0	2	5	10	5	0	0	2	0	0	0	0	0	8	0	0	0	0	5	0
gene-LOC120814530	192	650	912	767	641	330	968	803	965	758	586	658	816	607	747	1353	656	304	560	831	660	868	863	1000
gene-zgc_77375	23	11	24	18	33	5	23	21	23	20	22	20	41	32	13	4	10	41	30	39	7	92	33	2
Gasterosteus_aculeatus_newGene_6527	0	0	5	0	0	0	0	0	0	0	0	0	0	0	0	0	0	0	0	0	0	0	0	0
gene-celf3b	5697	2767	2612	2237	3227	2795	2431	2817	2106	2666	2768	2639	2887	2159	2891	704	3122	3395	2949	3263	2799	2667	2305	2640
Gasterosteus_aculeatus_newGene_6523	0	13	0	0	0	0	0	0	0	0	0	0	2	0	2	6	0	0	0	0	0	0	17	11
Gasterosteus_aculeatus_newGene_6520	10	0	0	2	4	6	3	4	8	0	26	0	2	8	19	0	3	3	6	3	0	0	3	0
gene-map1lc3a	2678	5451	4914	5125	4943	2870	4845	4612	5107	4953	4232	4291	4898	4432	4261	5339	4175	3036	3643	5971	3899	4396	4272	5278
Gasterosteus_aculeatus_newGene_6528	0	0	0	0	0	0	3	17	4	8	0	2	0	0	0	0	0	0	5	7	0	0	2	6
gene-LOC120809689	0	2	2	8	1	0	1	4	0	0	4	0	0	3	1	0	0	12	0	2	4	3	1	0
gene-LOC120809685	488	771	948	960	855	498	586	675	1420	1157	623	1104	1109	963	641	550	547	417	626	897	930	576	1015	1061
gene-LOC120809687	32	44	37	96	50	10	32	43	42	49	33	62	42	58	36	31	23	10	8	35	65	20	42	27
gene-LOC120809686	4	52	71	23	89	0	29	17	87	50	0	35	117	106	25	60	9	0	17	26	70	8	33	75
gene-LOC120809680	6	4	6	13	23	10	8	18	12	13	5	14	18	14	8	5	5	0	27	3	9	4	5	16
gene-LOC120809683	5776	4536	6275	3902	6165	3910	5655	5701	5701	4977	4629	5543	5857	3727	5315	2891	4478	4332	4317	6608	4488	5520	5761	5199
gene-LOC120809682	2981	5296	4356	4112	5400	3432	4440	4207	5112	5195	4457	5034	5162	4115	4365	3440	4001	3544	4273	5049	4379	3752	3581	4453
Gasterosteus_aculeatus_newGene_7433	28	58	11	42	96	0	124	3	0	47	39	16	32	36	67	20	20	63	48	105	13	39	41	12
gene-LOC120809352	92	132	98	161	120	25	111	133	214	114	104	149	112	209	100	60	98	81	117	162	155	120	131	149
gene-LOC120809351	121	216	91	346	211	68	171	165	196	224	112	365	356	215	188	17	126	80	67	170	264	78	144	244
Gasterosteus_aculeatus_newGene_7437	0	0	0	0	0	0	0	0	0	0	0	0	0	0	0	0	5	0	0	0	0	0	0	0
gene-LOC120809356	0	8	31	12	0	16	0	9	27	30	18	29	20	5	7	18	0	13	6	7	13	28	3	12
gene-LOC120809355	2100	1702	2017	2478	2242	1504	1534	1495	2686	2991	2245	3226	3318	1950	1562	854	1457	992	1898	2154	2145	1472	2965	3363
Gasterosteus_aculeatus_newGene_7434	69	92	0	27	159	117	67	16	5	32	47	9	116	117	48	0	68	71	103	124	22	40	16	6
gene-zgc_162144	98	57	81	93	69	13	92	88	78	88	74	71	96	51	78	67	46	47	67	140	37	75	36	63
gene-LOC120809358	0	2	0	0	0	0	2	0	0	0	0	0	0	0	0	0	0	0	0	0	0	0	0	0
gene-LOC120831039	4647	5869	8996	6045	7090	4998	8330	7314	8188	6982	6442	6744	8520	5944	7440	5940	5735	4597	5595	7748	5962	6957	8481	7348
gene-LOC120831035	1067	425	941	327	602	840	581	415	697	476	532	402	468	363	592	456	532	735	456	636	406	690	676	502
gene-LOC120831036	2003	2170	2232	2181	2107	1577	2302	2389	2051	2086	1647	1877	2133	1738	2270	1980	2027	1824	1895	2675	1971	2218	1821	2276
gene-LOC120830924	17	7	0	3	17	0	8	3	2	13	18	26	18	15	17	0	29	6	40	12	6	5	7	14
gene-LOC120830926	352	494	485	346	653	428	435	515	369	447	452	561	706	405	534	243	494	261	364	416	477	301	425	398
gene-rad9a	758	1277	686	1056	673	513	1073	1046	1136	774	552	1106	741	880	618	740	707	924	1119	1419	650	1098	858	1256
gene-p2ry4	200	244	131	104	239	174	238	184	148	161	212	248	136	102	188	127	182	118	178	318	259	191	156	214
gene-p2ry1	303	536	548	618	631	221	538	463	545	477	514	590	556	477	575	277	502	294	414	661	342	453	496	659
gene-p2ry8	0	11	26	12	12	18	11	19	5	11	12	15	16	15	15	12	9	14	17	12	18	17	0	16
gene-faslg	7	3	2	0	0	0	10	11	2	3	0	0	0	0	15	4	0	0	4	0	0	0	0	0
gene-hmgcl	802	1504	1184	1448	1406	801	1441	1164	1263	1271	1088	1193	1313	1198	1234	1079	1059	683	953	1510	915	1171	1079	1352
gene-LOC120835207	3406	4185	3198	3854	4792	3147	4333	3682	3858	4658	3629	3674	4361	3664	3934	2885	6125	2930	3210	4079	3570	3007	3093	3738
gene-LOC120835204	328	566	617	417	656	351	594	560	485	503	499	483	525	497	516	627	498	449	394	581	369	641	482	631
gene-LOC120835205	2804	2302	2938	2127	2773	2512	2584	2230	2265	2455	2258	1958	2390	2120	2562	1833	2287	2570	2127	2718	2316	2416	2359	2612
gene-pip5k1bb	404	763	632	591	785	465	540	539	595	726	676	731	627	560	709	377	360	437	455	952	609	485	466	768
gene-reep6	176	190	277	278	343	205	366	307	319	261	284	267	306	236	306	277	229	100	138	336	200	176	287	379
gene-hydin	52	87	98	115	229	93	160	210	173	222	158	154	117	76	176	57	182	24	129	164	184	34	74	155
gene-reep5	3189	3956	5572	4164	3241	2885	4424	4216	4721	4105	3104	3214	3832	3059	3565	7669	3129	4135	2759	4520	2986	4675	3689	4328
gene-reep2	4051	6826	5205	5690	8159	4270	6245	6193	5785	6301	6818	6560	6640	5935	7202	4140	6553	4251	6266	7353	6120	4760	4310	6882
Gasterosteus_aculeatus_newGene_4364	4	0	0	0	2	0	0	0	0	0	0	0	10	0	3	0	0	0	8	0	0	2	0	0
gene-reep1	1587	2189	1417	1635	1788	1303	1905	1941	1783	2039	1391	1735	1524	1951	1962	1407	2290	1646	1788	2461	1929	1484	1298	1988
gene-LOC120814940	197	223	152	130	300	183	201	141	172	152	205	165	215	175	229	90	269	119	192	249	210	139	165	168
gene-LOC120814941	377	504	779	505	482	480	558	625	533	722	513	448	624	407	524	441	484	482	544	623	406	553	462	648
Gasterosteus_aculeatus_newGene_13518	117	41	16	25	68	68	49	25	19	40	76	39	46	50	48	5	48	36	38	41	25	12	19	38
Gasterosteus_aculeatus_newGene_13519	812	256	198	96	33	27	300	162	24	272	37	26	32	27	182	4	24	485	306	311	289	138	353	246
Gasterosteus_aculeatus_newGene_13516	9	5	6	12	14	0	53	8	19	28	3	35	12	18	12	0	5	0	3	0	13	3	11	40
gene-hspa4a	2158	2889	2076	2486	4300	1839	3179	2826	2653	2469	2759	2830	3525	3061	3579	1564	3036	2303	2468	2771	2784	1998	2223	2931
gene-satb2	98	46	21	34	54	24	53	54	29	42	41	89	80	44	50	19	38	35	21	85	27	60	31	37
Gasterosteus_aculeatus_newGene_13515	0	0	2	4	5	0	11	0	20	32	11	19	6	0	7	14	11	0	3	0	13	5	28	5
Gasterosteus_aculeatus_newGene_2522	0	0	0	0	0	0	11	0	0	0	0	0	0	0	0	0	0	0	0	0	0	0	5	0
Gasterosteus_aculeatus_newGene_2523	0	0	0	0	0	0	0	0	0	0	0	0	0	0	0	11	0	0	0	0	0	0	0	0
Gasterosteus_aculeatus_newGene_2524	15	12	0	8	7	4	8	6	3	6	6	13	3	11	0	3	2	4	6	10	0	3	0	5
Gasterosteus_aculeatus_newGene_2525	6	11	0	14	11	0	10	6	10	14	0	25	39	32	3	14	11	10	9	18	7	13	20	13
gene-ncapg2	64	74	89	93	206	58	278	122	133	85	41	71	213	140	207	93	119	66	46	78	145	115	101	124
Gasterosteus_aculeatus_newGene_1564	0	0	0	0	0	0	7	9	4	12	0	0	0	0	0	18	2	9	6	0	0	0	11	14
gene-nfe2	158	313	425	239	282	78	258	344	439	359	219	240	334	263	263	650	227	51	218	383	333	442	374	371
gene-LOC120834552	0	0	0	0	4	0	0	0	0	6	0	5	0	5	0	0	0	0	0	0	0	0	0	0
gene-LOC120810754	0	21	0	21	0	0	5	0	65	37	18	38	15	3	0	5	0	0	0	16	0	0	0	19
gene-slc2a15b	8	17	18	16	61	60	19	30	27	16	20	9	68	8	26	56	22	29	0	30	19	22	16	23
gene-klhl32	801	911	1322	827	1046	820	816	948	889	893	969	899	964	701	950	653	923	1019	861	1142	846	1164	1063	1102
gene-klhl31	11	56	11	4	0	10	40	35	59	69	4	11	10	0	6	44	66	10	0	4	31	21	12	0
gene-slc2a15a	831	970	824	604	823	734	711	743	803	670	584	629	717	722	757	450	727	881	732	951	756	714	655	766
gene-klhl36	573	566	681	514	599	337	637	846	819	736	471	622	572	436	531	1248	571	435	465	829	461	797	656	817
gene-cnih4	1178	954	1217	912	1132	1139	1250	986	1133	1005	735	897	1179	847	975	1076	975	1196	935	1069	988	1127	956	892
gene-cnih2	4866	6852	1553	4079	5998	3219	3957	4856	2491	4408	4445	4642	3451	5122	5156	2057	6135	4702	5512	6102	4970	3136	1884	4637
gene-cnih3	572	735	183	490	711	400	658	592	380	454	534	734	602	628	675	76	654	478	577	704	613	287	164	421
gene-cnih1	4700	3274	4148	3231	4464	4002	3741	3344	3268	3444	3133	3026	3794	3282	3422	3002	3459	4582	3103	3619	3075	3213	2574	3600
Gasterosteus_aculeatus_newGene_9607	0	6	18	14	10	0	0	1	1	5	0	4	13	2	17	8	0	6	3	2	3	4	1	0
Gasterosteus_aculeatus_newGene_4276	293	357	35	225	261	81	152	290	248	291	360	352	203	227	240	31	204	216	361	265	290	109	85	215
Gasterosteus_aculeatus_newGene_4270	1	3	7	0	0	0	0	0	5	0	0	2	5	0	1	0	0	0	0	7	0	0	2	0
Gasterosteus_aculeatus_newGene_9603	0	19	0	0	27	0	19	0	0	0	0	16	0	0	0	0	0	0	0	12	0	0	0	0
Gasterosteus_aculeatus_newGene_4272	0	0	0	0	0	0	0	0	0	0	3	0	0	0	5	5	0	0	0	0	3	9	16	5
Gasterosteus_aculeatus_newGene_4273	0	0	0	0	0	0	0	5	0	0	0	0	0	0	0	0	0	9	0	0	0	0	0	0
gene-c2cd5	1465	2774	1038	3868	2281	1359	2120	1864	3765	4149	2151	4849	3802	3641	1971	921	1878	1243	1978	1921	3480	1041	2285	3136
Gasterosteus_aculeatus_newGene_9608	0	7	10	0	13	0	13	33	22	8	16	4	10	6	10	19	10	10	14	38	16	6	8	20
gene-c2cd3	731	1399	748	1197	1489	679	1043	879	1044	1545	1007	983	1374	818	1197	370	1032	679	930	1235	1115	1031	735	1216
gene-brinp3a.2	904	1316	1241	1163	1688	772	1455	1350	1210	1568	1213	1411	1551	1112	1500	591	1417	937	1268	1744	1357	1113	968	1554
gene-mospd2	340	633	556	536	682	234	602	524	498	545	561	481	568	470	542	297	499	279	484	691	492	524	526	609
gene-mospd1	400	952	829	902	968	402	945	813	850	931	667	905	953	748	928	753	731	256	620	1155	739	808	727	1075
gene-lrrc18a	13	11	16	14	36	5	15	12	22	13	12	27	23	24	22	50	33	11	7	22	20	5	22	18
gene-lrrc18b	8	7	8	10	8	21	0	0	9	12	16	9	11	0	17	53	15	9	0	15	18	18	23	6
gene-LOC120833525	1087	2011	559	1503	1867	1098	1084	1407	1179	1430	1488	1839	1303	1487	1348	496	1551	891	1602	1640	1279	588	483	1283
gene-LOC120833528	0	0	9	0	0	0	0	0	3	0	0	0	4	14	8	4	8	0	4	0	23	4	0	8
Gasterosteus_aculeatus_newGene_1381	14	4	0	9	9	6	5	6	5	0	5	18	0	5	13	0	10	0	10	6	0	0	4	3
Gasterosteus_aculeatus_newGene_1380	0	4	0	0	0	0	4	4	0	0	0	0	0	0	5	0	0	8	5	0	5	3	0	0
gene-agrn	5221	6204	3181	4744	9822	4589	6139	4988	5758	5626	7016	6686	7030	6003	7518	689	5925	3607	6383	6438	6150	2728	3506	5010
Gasterosteus_aculeatus_newGene_1385	0	9	2	0	4	0	7	7	0	0	0	1	4	5	6	0	18	0	0	0	0	0	2	8
gene-si_dkey-71d15.2	0	7	0	0	3	7	4	2	8	8	0	0	0	0	13	0	0	0	0	9	1	0	2	0
Gasterosteus_aculeatus_newGene_8557	3	0	0	0	4	0	0	7	7	0	4	2	3	0	0	5	0	0	5	0	0	0	0	0
Gasterosteus_aculeatus_newGene_8556	0	0	0	0	5	0	0	7	6	0	1	6	2	3	0	0	0	0	0	0	0	0	0	0
gene-tie1	643	744	1005	687	806	551	907	565	901	798	1063	878	895	702	761	262	910	415	712	870	721	530	614	940
Gasterosteus_aculeatus_newGene_3723	10	45	4	14	58	12	8	35	24	21	30	29	13	23	12	0	21	18	16	30	19	0	15	13
Gasterosteus_aculeatus_newGene_3721	33	245	114	169	124	56	157	186	170	207	134	166	160	170	91	229	109	59	76	308	96	106	143	254
gene-prkacaa	4120	3541	3730	2998	4480	3858	3350	3531	3200	3407	3495	3481	3526	3260	3972	2401	3523	4968	3524	4025	3570	3375	2937	3340
Gasterosteus_aculeatus_newGene_8559	0	0	0	0	23	0	0	36	12	0	1	28	6	10	0	0	0	0	0	0	0	0	0	0
Gasterosteus_aculeatus_newGene_8558	0	0	0	0	5	0	0	10	6	0	0	7	3	1	0	0	0	0	0	0	0	0	0	0
Gasterosteus_aculeatus_newGene_3725	48	204	29	90	124	71	86	99	61	190	122	166	63	104	118	7	135	62	62	177	114	28	61	113
Gasterosteus_aculeatus_newGene_3724	14	46	4	24	27	30	14	9	12	35	16	16	13	32	10	7	19	12	10	30	21	3	9	18
gene-glb1	438	452	703	626	789	468	582	569	584	595	594	551	671	520	568	350	543	512	474	609	444	681	505	544
Gasterosteus_aculeatus_newGene_4490	0	3	9	0	3	0	9	12	4	0	2	9	7	4	0	7	4	2	0	5	7	5	3	0
Gasterosteus_aculeatus_newGene_4494	144	279	128	226	337	177	171	333	119	182	173	308	144	381	125	147	329	138	144	179	103	222	139	180
Gasterosteus_aculeatus_newGene_4497	11	11	12	2	2	4	6	6	9	13	0	6	0	9	18	12	5	24	4	13	0	14	12	0
gene-nop16	413	399	682	472	518	222	512	443	496	428	456	355	519	356	491	662	474	388	356	558	410	714	565	452
gene-nop14	886	1083	1074	1211	1347	754	1581	1159	952	1037	1134	1132	1418	1044	1363	980	938	634	840	1545	986	1058	1087	1154
gene-nop10	132	364	480	364	420	114	513	360	405	444	298	257	440	399	422	830	426	218	229	487	332	388	387	506
gene-LOC120828712	22407	19789	6012	13291	22121	16944	13280	15272	12068	15910	16608	17614	14846	15832	16104	3462	19232	14845	20602	17147	15786	8061	10303	12297
gene-LOC120828713	774	506	9246	1324	428	2472	1579	683	3891	1199	1075	385	596	588	779	6114	600	4444	679	1032	1580	5682	1873	2631
gene-LOC120828718	1448	1144	1126	932	1589	1144	1096	1410	1231	1030	1364	1222	1430	1095	1315	255	1321	1331	1052	1575	1264	1142	1309	1140
gene-LOC120828719	165	111	91	160	186	113	120	110	164	136	101	104	190	97	158	23	120	80	90	137	173	128	190	101
gene-LOC120814264	3810	3736	8662	3449	4764	3600	4656	4318	6215	4589	4579	4267	5540	3202	3961	4931	3547	3370	3783	5224	4237	5686	6469	4786
gene-adck1	334	639	721	678	657	333	722	684	833	716	587	716	785	624	663	500	624	406	678	872	634	715	666	778
gene-adck2	203	488	364	739	348	155	344	360	767	700	387	728	749	682	321	154	313	182	287	533	626	311	612	660
gene-adck5	271	362	307	284	317	190	338	298	347	286	321	279	335	280	310	209	295	285	319	341	293	292	277	376
gene-c2h15orf48	199	99	597	151	159	371	122	154	240	230	176	113	209	126	174	428	163	185	100	226	102	266	313	230
gene-grpel1	1027	929	1497	1118	1407	832	1245	1100	970	959	855	929	1268	984	1322	1073	1135	937	790	1077	1003	1104	1022	1128
gene-LOC120823894	416	988	1041	925	905	391	868	926	862	1043	869	911	1069	618	734	889	674	330	646	1262	729	739	870	1294
gene-LOC120823895	5713	9061	14766	11339	8362	4878	11610	8952	12284	10097	7299	7822	11323	7726	10086	21230	8382	4332	7614	12664	8614	13560	11835	11857
gene-LOC120823890	0	7	7	8	0	0	4	0	12	4	0	6	2	0	0	14	0	0	0	11	6	0	0	5
gene-rapgef6	1512	2061	1062	1647	2621	1025	1599	2034	1794	1742	1717	2059	1855	1804	2288	237	1895	1071	1697	1776	1962	1155	1166	1775
gene-rapgef3	742	776	535	557	1906	1163	529	643	577	831	1811	820	1302	1524	737	554	1690	700	937	781	707	574	415	658
Gasterosteus_aculeatus_newGene_2898	2633	2049	980	1542	2669	1738	1366	1937	1226	1192	1875	1725	1352	1670	2245	676	2603	1701	1837	2130	1641	1244	760	1467
Gasterosteus_aculeatus_newGene_2893	0	0	2	7	0	0	0	0	0	0	0	0	0	0	0	0	0	0	0	0	0	0	0	0
Gasterosteus_aculeatus_newGene_6678	1617	3234	2272	2836	3301	2973	3556	4005	2999	3577	2445	2804	2987	3545	3115	2403	3642	2139	3135	4635	2915	3084	2641	4255
gene-LOC120822417	3354	3924	3899	3151	4866	3969	3730	3486	3924	3640	3737	3703	4086	3431	3670	1891	3440	3171	3716	4212	3357	2984	3586	3484
gene-LOC120826976	0	0	0	0	0	0	0	0	0	0	0	0	0	0	0	0	0	0	0	0	0	0	0	0
gene-LOC120826977	0	0	0	5	0	0	0	0	0	0	0	0	0	0	0	0	0	0	4	0	0	0	3	0
gene-LOC120826970	129	210	347	267	187	99	274	190	169	215	113	134	244	215	261	558	218	149	237	284	199	211	309	320
gene-LOC120822412	16	22	7	14	1	6	12	14	8	0	11	0	2	0	31	21	9	5	9	9	6	6	5	0
gene-LOC120826972	0	0	0	0	0	0	0	0	0	0	0	0	0	0	0	0	0	0	0	0	0	0	0	0
gene-LOC120822410	783	1700	1018	1592	1506	675	1571	1499	1333	1499	1353	1632	1728	1434	1274	692	1281	779	1302	1967	1249	962	959	1275
gene-LOC120826979	5	33	23	20	26	17	11	32	12	25	29	15	50	2	17	94	28	14	9	15	28	22	23	20
gene-LOC120822419	2778	2733	1190	2281	3761	1906	2105	2136	1763	2289	2499	2890	2563	2311	2694	256	2879	2018	2404	2690	2399	1167	1196	2039
gene-tdp2b	360	601	640	580	703	336	681	680	645	640	635	652	660	544	698	714	619	348	543	787	564	567	628	803
gene-zpld1a	0	320	364	0	514	0	322	174	0	0	3	0	578	456	0	346	4	0	7	50	203	0	0	9
gene-shmt1	728	1464	623	1178	1275	676	1001	1098	1095	1133	1054	1259	994	1084	1129	413	1014	562	1063	1280	872	590	558	1092
gene-npdc1a	3422	3309	3538	2707	3396	2444	2776	3004	2789	3255	3337	3000	3184	2546	3206	2304	2771	2246	2826	3746	2819	3050	2635	2991
gene-wu_fi75a02	1581	847	1132	882	1278	848	1209	928	964	805	930	876	1062	869	1257	661	964	752	868	1011	929	1295	1112	971
gene-trpm4a	210	412	339	273	364	207	399	263	305	285	326	411	312	247	426	149	254	199	261	473	407	299	297	434
gene-neurl1aa	1716	1365	981	1187	1817	1252	1266	1516	980	1248	1329	1265	1392	1153	1511	747	1539	1506	1536	1740	1507	1359	934	1541
gene-neurl1ab	2416	2440	690	1509	2427	1305	1892	1954	642	1743	2049	1721	1722	1934	2416	790	2301	2342	2016	2188	1981	1550	789	1982
gene-LOC120827597	1433	1231	1849	999	1407	965	1457	1087	1474	1035	1359	1253	1555	1040	1307	1202	1074	962	1276	1359	1166	1289	1754	1214
gene-LOC120827599	63	80	127	53	85	104	74	73	119	102	72	88	90	40	68	66	48	83	52	62	81	67	70	96
gene-lrp1bb	3299	4288	2023	3025	5422	2546	3082	3741	3172	2800	4118	4465	3710	3215	4624	1001	3982	2765	3956	3970	3561	2235	1806	2707
gene-LOC120825997	6	64	25	49	49	15	60	53	17	39	50	16	35	32	85	116	10	58	25	81	47	37	28	45
gene-LOC120825995	30	61	17	31	12	29	64	5	9	20	14	15	17	29	13	23	18	21	48	47	30	27	17	47
gene-LOC120825994	13	36	42	52	41	20	31	19	36	26	21	26	24	23	36	58	20	15	22	36	26	33	27	22
gene-LOC120825993	14	28	32	32	29	16	18	20	20	26	12	23	20	15	33	44	13	13	17	26	24	25	20	18
gene-LOC120825992	18	63	61	64	53	24	47	22	26	39	32	39	41	32	66	71	15	22	32	32	22	42	25	16
gene-LOC120825991	34	139	103	178	132	23	84	55	71	79	56	91	93	79	161	138	29	46	46	68	80	117	67	60
gene-LOC120825990	6	16	26	17	15	7	12	10	12	13	7	13	9	12	18	34	13	9	10	14	9	17	15	12
gene-LOC120825999	4	9	11	18	52	0	21	0	17	18	8	0	22	11	24	18	4	3	6	11	20	12	27	23
gene-LOC120825998	11	32	21	31	24	17	28	22	4	13	11	10	45	25	18	31	0	8	14	39	23	25	11	10
gene-LOC120823029	26	39	2	45	84	28	63	30	80	25	48	24	61	45	52	11	35	32	57	68	45	18	21	45
gene-pks1	25	11	6	6	18	0	2	7	16	14	10	12	13	12	11	4	4	11	8	11	5	3	6	13
Gasterosteus_aculeatus_newGene_1812	185	170	201	144	120	134	144	173	173	128	126	138	150	190	149	212	203	169	143	215	165	171	154	176
Gasterosteus_aculeatus_newGene_1811	54	65	34	53	69	59	69	68	64	49	87	54	78	62	124	25	117	72	107	91	89	50	50	97
gene-LOC120827623	644	445	365	338	523	416	536	461	322	415	519	443	523	392	575	108	467	382	450	610	474	463	481	482
Gasterosteus_aculeatus_newGene_1816	0	1	0	0	0	3	1	0	4	0	0	0	8	0	7	7	0	1	0	9	5	2	0	7
Gasterosteus_aculeatus_newGene_1815	210	134	154	79	97	162	135	116	113	99	55	73	117	100	116	95	115	100	144	202	144	89	162	162
Gasterosteus_aculeatus_newGene_1814	72	103	106	137	107	80	85	125	123	107	104	89	82	112	96	176	144	91	67	90	75	127	83	72
gene-LOC120827629	0	0	0	9	6	5	12	8	8	16	0	17	12	9	0	2	10	0	17	0	21	0	6	0
gene-cd63	398	941	778	935	704	404	989	637	799	842	695	722	799	819	875	1225	618	576	515	1048	717	802	549	961
gene-LOC120820011	62	114	61	54	117	64	59	40	33	66	90	42	59	70	81	34	87	67	70	132	70	72	69	83
gene-myrf	2877	3372	2699	4151	5402	4199	3024	3414	4443	3764	4530	5692	4795	4757	3821	1741	3984	2758	4166	3426	3888	2166	3075	3915
gene-si_ch211-284k5.2	2	12	11	21	18	9	26	4	9	7	6	14	24	8	0	29	6	2	7	0	6	9	8	0
gene-wu_fb80c09	0	3	11	0	0	0	4	0	3	49	0	0	0	2	2	5	102	4	0	0	0	26	5	0
gene-ube2nb	6018	5170	7017	5238	7447	5875	6304	6290	5741	5842	6146	5462	6235	5537	6579	5649	6870	6114	5892	7467	5812	6206	5041	6411
gene-rnf111	2396	2715	1820	2098	2925	1914	2387	2491	2352	2689	2091	2312	2531	2161	2547	1419	2156	1664	2065	2885	2290	1811	1979	2556
gene-ier3ip1	497	475	694	561	623	393	711	492	536	517	405	459	613	434	502	897	429	397	316	488	457	475	404	529
gene-c5h16orf91	123	228	437	285	333	133	368	301	433	327	248	252	336	238	362	736	284	201	312	300	286	603	439	406
gene-gpia	4043	7891	11166	15959	8148	4600	10149	8388	19790	18022	6528	13843	18302	13087	8443	12305	6027	3779	5968	10558	13236	9094	20085	18020
Gasterosteus_aculeatus_newGene_6902	8	0	6	6	0	12	7	14	13	6	15	12	6	8	7	0	4	17	20	3	21	10	14	3
gene-jmjd7	350	1253	1063	1138	812	382	1138	943	1304	1159	691	844	952	980	736	1237	665	342	546	1298	695	775	888	1220
gene-barx1	38	95	74	51	34	22	54	35	35	80	26	42	65	28	84	34	50	86	138	21	105	71	97	93
gene-barx2	25	6	0	7	0	0	4	6	22	9	7	8	13	4	4	7	0	2	6	9	0	5	3	39
Gasterosteus_aculeatus_newGene_13897	0	12	0	13	24	0	0	2	3	4	0	3	3	0	0	0	0	0	6	0	0	0	0	0
Gasterosteus_aculeatus_newGene_13894	37	51	43	25	60	27	30	30	57	47	59	18	22	60	37	41	44	25	87	37	38	70	20	16
gene-zbtb16a	870	1337	704	1132	1754	825	1092	1078	1070	1002	1239	1484	1087	1359	1244	686	1371	976	1127	1513	1096	688	690	1137
gene-zbtb16b	609	1080	542	961	1018	640	947	935	702	814	978	1010	787	762	862	463	826	546	1071	1232	764	537	416	739
gene-rnf11b	605	999	747	629	740	421	659	432	526	883	538	537	645	547	704	458	721	891	696	855	809	652	738	1096
gene-rnf11a	765	1563	1131	1337	1506	838	1529	1538	1595	1637	1254	1463	1529	1710	1513	1200	1454	876	1050	1719	1418	1076	1035	1802
Gasterosteus_aculeatus_newGene_13899	5	5	0	0	0	0	25	0	0	16	5	0	3	7	4	0	0	0	5	23	0	0	5	0
gene-LOC120820903	846	1480	1234	1392	1166	369	1200	1481	1363	1118	1206	1610	1091	1078	1239	725	851	700	1170	1671	1206	976	941	1595
gene-LOC120820902	252	288	95	322	595	114	248	333	231	266	452	451	393	310	438	45	381	134	282	340	294	151	193	206
gene-limd2	5309	4161	3906	3423	4922	4338	4495	3958	3326	3574	3577	3082	4075	3938	4239	2645	4366	5061	3948	4345	4109	3507	3396	3919
gene-slc35a5	461	1029	888	859	1015	574	821	782	1088	972	926	866	1094	779	867	696	714	406	669	1099	769	789	792	959
gene-slc35a4	250	454	377	395	315	233	722	553	745	549	460	397	425	367	316	821	342	102	265	773	489	427	513	728
gene-slc35a2	818	829	1659	881	959	645	1159	973	1363	997	965	825	1299	843	1076	1780	737	543	744	1233	856	1384	1441	1306
gene-slc35a1	326	1001	766	849	806	362	924	932	917	852	670	950	786	716	831	641	597	443	580	1095	696	658	592	979
gene-aurkb	76	87	151	91	248	67	336	114	194	124	81	77	255	260	250	252	107	85	86	113	257	188	217	216
gene-cers2a	603	796	420	614	1112	635	888	587	521	562	895	747	971	747	948	142	779	687	637	726	816	506	522	579
gene-cers2b	1137	1366	1332	1297	1560	1256	1482	1282	1398	1493	1317	1349	1701	1293	1426	823	1281	1588	1253	1804	1295	1215	1150	1742
gene-n4bp2l2	348	213	275	169	317	260	189	165	231	240	258	220	255	294	275	159	244	289	306	254	267	186	209	307
gene-otpa	413	435	434	432	478	215	448	458	376	441	343	479	508	412	432	306	389	163	254	589	319	424	512	550
gene-LOC120826509	1475	2025	2937	1866	1730	1192	1934	1724	2441	2046	1560	1854	2052	1422	1628	1719	1408	1023	1336	2563	1542	2213	1866	2506
gene-LOC120826508	0	0	0	0	0	0	0	0	0	0	0	0	0	0	0	0	0	0	0	0	0	0	0	0
gene-LOC120826504	22	104	117	40	115	28	43	46	79	58	44	40	61	98	81	66	66	84	101	61	35	73	77	41
gene-LOC120826506	10	0	0	0	3	5	0	13	10	0	4	7	0	0	3	0	3	0	6	5	7	0	0	0
gene-si_dkey-103g5.4	12	167	128	71	243	4	51	55	7	40	13	20	174	160	36	60	12	5	14	50	100	46	47	30
gene-adgrg1	130	359	243	256	401	152	454	400	332	417	288	309	343	307	459	272	278	133	329	536	373	362	248	419
gene-adgrg6	378	589	269	297	635	223	514	399	249	382	486	474	335	366	478	46	397	292	364	572	458	344	403	472
gene-rbm15b	657	947	689	985	1163	429	896	898	804	864	963	849	1287	989	1044	629	941	356	702	1087	871	722	687	831
Gasterosteus_aculeatus_newGene_2022	15	0	5	3	3	24	5	0	1	5	5	6	3	3	1	18	4	17	7	0	5	9	13	3
gene-wdr21	674	794	732	740	716	500	616	568	676	611	626	575	619	550	633	485	643	631	730	814	766	621	551	684
gene-wdr25	276	315	466	252	358	296	315	239	385	349	282	291	321	251	314	363	274	166	194	282	327	409	451	309
gene-wdr24	291	510	357	383	448	290	429	427	400	410	359	491	497	356	417	219	421	190	412	435	306	350	429	380
gene-wdr27	86	71	49	60	87	30	81	53	51	59	69	64	70	44	60	76	116	94	50	62	33	57	27	78
gene-evi5l	2148	4073	2101	3693	5065	2337	3773	3762	3015	3451	3597	4151	3822	3518	4210	1831	3922	2054	3634	4007	3264	1983	1951	3099
Gasterosteus_aculeatus_newGene_6725	0	0	6	4	0	2	0	0	0	0	0	2	0	0	1	5	0	3	0	0	2	2	0	0
Gasterosteus_aculeatus_newGene_6729	0	0	2	10	12	0	0	0	0	0	0	0	0	0	0	0	0	0	0	2	0	4	0	0
gene-ackr4a	12	74	66	49	50	6	53	26	63	41	33	23	46	13	47	51	19	8	25	43	28	19	43	63
gene-ackr4b	73	106	165	121	130	36	170	84	104	124	166	130	165	141	243	169	145	102	124	202	186	160	82	139
gene-use1	707	600	498	508	785	528	568	507	394	487	651	560	571	447	593	111	638	544	571	539	402	432	364	552
gene-nxt2	238	257	372	254	244	224	289	321	243	326	194	190	294	278	313	761	265	221	202	303	243	528	371	337
gene-LOC120808610	877	822	1303	1564	964	1158	980	1080	2272	2021	870	1695	2228	1529	887	789	893	1195	935	1249	1979	1142	2394	2056
Gasterosteus_aculeatus_newGene_6097	0	0	0	0	0	0	0	3	0	0	0	0	0	0	0	0	2	0	0	0	0	4	0	0
Gasterosteus_aculeatus_newGene_6091	0	3	4	0	0	2	2	0	8	0	4	0	2	6	0	0	6	0	5	0	3	2	0	0
gene-epb41l3b	7401	7194	11886	5414	9123	6774	7454	7808	9743	8114	7859	7476	9113	6141	7224	5149	6387	6000	6679	8992	6304	8289	10246	7359
gene-LOC120811490	21	29	11	31	31	6	15	32	17	25	32	19	37	28	13	13	28	6	18	31	11	28	7	14
gene-LOC120811499	0	0	0	0	0	0	0	0	0	0	0	0	0	0	0	0	0	0	0	0	0	0	9	0
gene-uhmk1	653	1131	886	974	1454	661	1107	1102	931	1016	906	1183	1053	1104	1154	624	1055	549	1141	1241	967	909	923	1103
gene-tmem276a	248	473	363	746	326	229	426	349	816	896	360	635	766	631	393	408	407	167	336	413	607	342	664	879
gene-ehmt2	966	1455	1026	1253	1496	572	1292	1451	1232	1301	1209	1394	1389	1209	1341	721	1292	662	1058	1609	1269	1077	983	1412
gene-LOC120814045	4850	5271	10891	5062	8271	7125	5062	5900	6176	6193	5823	4370	8259	5802	5133	5859	7074	6007	5357	6562	5345	8241	7706	6016
gene-LOC120814044	610	1345	768	595	1162	326	1006	821	1105	949	942	868	1121	810	863	288	784	443	887	1071	713	702	794	782
gene-LOC120814043	319	893	1352	993	924	718	925	995	924	961	716	854	975	791	850	1300	875	631	678	1115	842	1176	1040	1019
gene-LOC120814042	21	21	51	35	17	0	29	24	67	62	42	25	31	18	28	114	8	12	39	34	24	49	28	38
gene-hoxb5b	76	64	152	167	215	197	46	119	301	2	238	57	274	88	255	39	216	18	0	115	0	135	277	123
Gasterosteus_aculeatus_newGene_10221	104	219	120	123	141	72	164	141	124	141	166	137	130	105	131	79	130	91	150	175	90	105	108	161
Gasterosteus_aculeatus_newGene_10220	0	0	1	0	0	0	0	1	0	0	0	0	0	0	3	0	0	0	0	0	4	0	4	6
Gasterosteus_aculeatus_newGene_10222	4	29	0	21	24	0	15	22	5	13	3	49	0	4	23	0	5	10	26	0	8	12	11	0
gene-LOC120808615	995	2066	1192	2959	1929	1769	1569	1598	3719	3023	1946	3424	3229	3410	1607	1148	1826	1633	2039	1554	3220	1005	2168	2016
gene-arhgef7b	201	373	322	293	418	161	282	428	412	402	368	443	407	291	311	259	310	189	197	339	304	215	287	316
gene-arhgef7a	2481	2087	583	1623	3498	2006	1702	1721	1331	1731	2333	2191	2143	1895	2557	243	2272	1550	2275	2008	2190	1059	825	1572
gene-LOC120815936	3	21	37	13	14	0	18	31	22	10	10	30	16	15	21	21	21	6	13	17	4	20	28	8
gene-il10rb	346	605	462	499	745	349	552	536	473	478	547	524	685	485	702	363	533	419	456	703	529	440	347	548
gene-LOC120815933	176	132	325	270	219	100	218	150	247	179	239	203	251	184	184	404	132	132	227	266	175	255	245	256
gene-LOC120815930	3541	4134	1425	2952	4763	3287	2735	3457	2513	2986	3816	4008	3117	3396	3929	1696	4259	2966	4441	4028	3788	2358	1462	3024
gene-LOC120815931	0	5	56	5	20	0	2	7	19	0	7	3	4	13	0	46	20	0	4	13	22	0	2	9
gene-kcnv1	30	156	53	24	126	21	35	179	35	153	118	109	340	12	30	38	22	0	25	61	171	12	32	210
gene-LOC120817897	1484	1691	892	867	1677	1023	1120	1245	845	1133	1283	1162	1137	1169	1175	538	1381	1401	1406	1412	1165	910	891	935
gene-LOC120817896	4	17	1	5	0	0	0	6	7	8	4	0	5	9	0	0	4	0	0	10	5	5	6	3
gene-LOC120817892	3035	2832	4627	2222	3052	1965	3318	3267	3708	3162	3036	3085	3971	2285	2903	2475	2804	2156	2610	3649	2566	3299	4153	2859
gene-LOC120835043	125	218	431	260	213	162	477	363	465	444	229	296	449	248	375	1698	211	205	158	508	215	366	238	406
gene-abl1	879	1168	1525	1166	1617	829	1768	1434	1274	1360	1302	1203	1824	1493	1691	763	1207	792	1205	1794	1514	1472	1458	1500
gene-abl2	1191	1714	1044	1836	2372	1365	1670	1910	1574	1475	1885	1872	1863	1927	2175	945	1956	1198	1697	2217	1503	1179	993	1324
gene-wscd2	855	1317	801	1136	1221	670	1031	993	937	1132	1142	1259	1025	1060	1056	684	1140	719	1019	1372	1096	807	867	981
gene-pbk	78	119	161	140	291	145	330	176	178	89	93	170	364	244	270	254	126	119	60	138	248	145	183	196
gene-osmr	154	239	116	215	201	79	203	161	94	179	185	139	137	141	143	35	169	67	125	217	129	87	79	123
gene-LOC120834792	90	152	61	115	150	22	107	101	87	86	121	68	92	104	117	91	60	38	78	122	116	46	49	98
gene-LOC120830272	95	104	80	93	118	18	53	106	118	103	62	83	68	76	34	120	84	31	101	151	75	94	58	86
gene-LOC120817769	413	399	338	443	507	312	501	484	315	472	386	368	367	355	474	232	455	419	405	494	440	414	343	469
gene-LOC120834794	1690	2340	3026	2512	2690	1770	2376	2087	3067	2190	2149	2733	2884	2230	2731	2413	1981	1658	1745	2785	2068	2239	2392	2438
gene-LOC120817765	3899	5766	3368	4162	6121	4056	4345	5070	4541	4985	4615	5058	4922	5013	5831	2765	5354	4777	5124	5267	5076	3840	3024	4616
gene-LOC120817767	2	19	6	6	8	9	10	8	0	14	4	0	4	11	3	398	11	0	10	9	4	6	0	15
gene-LOC120834798	224	353	275	205	351	151	347	485	252	315	334	346	326	306	306	256	338	220	261	412	386	445	255	418
gene-trmt11	285	285	285	341	377	162	339	315	238	256	230	257	367	292	372	295	293	210	262	320	288	292	276	293
gene-trmt13	151	336	385	377	292	207	410	415	460	350	253	288	504	278	308	654	207	147	283	432	333	459	345	400
gene-trmt12	177	388	381	316	385	205	314	301	204	320	292	345	398	297	425	176	303	169	278	413	320	320	357	363
gene-actr1b	5515	5813	6787	6076	6608	5629	7377	6113	5610	5610	4895	5341	7107	5552	7105	5741	5726	5607	4478	6534	5134	5956	5663	6599
gene-saga	68	119	69	149	77	56	43	101	118	115	112	174	93	129	140	57	79	49	66	92	111	65	109	138
gene-sagb	0	0	0	0	0	0	0	0	0	0	0	0	0	0	0	2	0	0	2	0	0	0	0	0
gene-puf60a	529	598	431	506	623	245	517	522	391	545	577	463	670	454	565	450	516	289	477	605	460	417	462	424
gene-trmt1l	467	713	656	527	682	476	514	572	649	628	597	573	543	482	432	330	462	430	531	733	552	622	527	658
gene-slc29a3	219	593	529	360	566	306	580	567	539	523	427	552	467	428	488	329	342	359	470	639	388	384	445	595
gene-myb	28	10	22	33	62	8	53	30	26	37	25	18	51	18	41	25	31	39	43	47	43	38	31	29
Gasterosteus_aculeatus_newGene_2714	496	539	997	722	856	743	840	789	759	663	640	612	1038	569	656	1083	789	667	542	747	387	830	806	674
gene-tegt	4938	9444	7694	9573	9011	5570	9100	8118	8635	8721	7591	7710	8330	7919	8703	7198	7347	5571	6838	9953	7078	6830	6141	9227
gene-ranbp3b	1701	2033	1533	1781	2603	1126	2020	1870	1503	1841	2020	1876	2623	1836	2204	435	2003	1444	1860	2165	2021	1678	1624	1910
gene-timd4	400	583	943	620	778	529	869	572	717	662	410	604	627	536	600	699	634	307	475	855	575	727	795	766
gene-ero1b	476	597	264	476	980	257	501	469	432	474	645	604	581	532	586	39	534	215	582	630	483	303	158	359
Gasterosteus_aculeatus_newGene_9378	0	0	0	0	0	0	2	0	0	7	3	3	0	0	0	6	0	0	0	0	0	0	0	0
Gasterosteus_aculeatus_newGene_9377	0	0	0	0	0	0	0	0	0	0	0	0	0	0	0	0	0	0	0	0	0	0	0	3
Gasterosteus_aculeatus_newGene_9372	31	148	7	38	33	84	83	119	33	48	40	79	10	20	60	21	108	7	79	42	57	16	25	44
Gasterosteus_aculeatus_newGene_9373	9	109	78	132	27	21	23	99	94	66	41	78	26	44	132	64	35	38	32	77	27	69	68	83
Gasterosteus_aculeatus_newGene_9371	6	15	75	82	137	88	32	87	97	14	78	52	203	203	72	6	118	41	29	28	6	117	8	13
gene-aplp2	18070	21440	15136	18341	23232	17608	17554	19148	18225	18305	19298	19323	19100	17403	19369	11491	18323	15856	18290	23250	17036	14575	14450	17400
gene-aplp1	31939	45980	23645	35927	48810	27307	35481	37083	32943	36723	35616	40434	35227	38554	38651	23662	39668	27369	37965	41803	36313	24854	20824	34066
gene-traf2b	639	780	914	659	1071	749	824	868	703	755	898	874	842	811	927	474	821	529	802	871	922	728	709	799
gene-si_dkey-49n23.1	486	1063	1736	916	1057	612	1173	908	1263	911	1035	851	1041	1007	1008	1089	821	722	1082	1127	777	1115	1225	997
gene-traf2a	826	1395	934	1290	1670	879	1198	1311	1092	1187	1140	1141	1273	1371	1251	721	1262	866	1123	1312	1090	1002	864	1257
gene-cplx3b	1725	3182	2371	2782	3792	1521	3003	3198	2976	3015	2784	2561	2981	3608	2741	1971	2953	1780	2198	3676	3003	2584	2798	3092
gene-abrab	0	0	0	0	0	0	0	0	10	0	0	0	1	0	0	0	4	0	0	3	0	0	0	0
Gasterosteus_aculeatus_newGene_8028	35	10	7	2	24	0	12	6	16	11	15	7	25	9	23	0	20	12	29	4	12	11	6	16
Gasterosteus_aculeatus_newGene_8027	0	6	0	0	3	0	0	0	0	0	0	0	0	3	0	0	7	1	5	0	0	0	0	0
Gasterosteus_aculeatus_newGene_8023	4	18	3	2	0	0	3	0	0	2	0	0	0	3	0	0	0	3	5	11	1	7	1	0
Gasterosteus_aculeatus_newGene_8022	0	20	0	0	11	0	0	0	0	0	15	0	0	0	2	0	0	4	0	0	0	1	0	0
gene-LOC120829023	6	16	14	50	24	4	15	7	13	48	17	20	11	13	24	16	7	7	17	37	28	9	16	28
gene-LOC120829020	0	0	0	0	0	0	0	0	3	0	0	4	6	0	0	0	0	0	0	0	0	0	0	0
gene-LOC120829024	26	47	77	44	63	23	14	39	66	54	21	50	45	51	35	41	54	23	31	59	26	53	48	31
gene-dnal1	1104	1553	981	1369	1371	820	1173	1476	1125	1312	1252	1364	1378	1126	1372	673	1620	917	1232	1612	1397	932	953	1308
Gasterosteus_aculeatus_newGene_9958	0	4	0	5	7	7	3	0	0	0	11	0	2	6	27	0	11	2	0	3	7	0	2	0
Gasterosteus_aculeatus_newGene_9953	0	17	5	7	9	7	13	9	5	14	8	1	0	10	6	0	0	7	8	24	17	7	0	15
Gasterosteus_aculeatus_newGene_9956	9	7	0	5	4	0	2	9	0	6	7	7	15	11	10	0	6	0	17	6	0	3	0	13
Gasterosteus_aculeatus_newGene_9954	4	15	7	3	14	0	7	1	6	13	7	4	8	14	5	0	0	5	5	22	7	4	1	2
gene-aoc1	0	0	6	0	0	0	0	0	0	0	0	0	0	0	0	0	0	0	0	0	0	0	0	0
gene-aoc2	224	455	374	284	477	139	638	386	231	427	366	392	488	365	612	249	290	528	361	521	406	454	395	566
gene-LOC120819000	118	133	156	116	148	250	129	145	91	92	128	117	113	159	199	55	157	174	224	180	126	173	73	114
gene-ptgs2b	0	0	0	2	11	0	4	0	0	0	0	0	0	0	0	0	2	0	3	8	0	0	3	0
gene-fam162a	866	1914	2609	1799	1850	914	2016	1665	2053	1958	1638	1564	1971	1656	1865	2293	1509	1173	1458	2294	1747	2345	1906	2021
gene-zeb2b	6032	4071	2721	3361	7160	4177	4541	3653	2891	3492	5238	4507	5406	4345	5309	488	5429	3981	4523	5420	4471	3285	3209	4054
gene-zeb2a	1908	2112	1166	1719	3211	1780	1732	1571	2030	1719	2172	2335	1848	1918	2201	813	2130	1317	2162	2271	1815	1363	885	1655
gene-LOC120815587	1698	2729	2158	2454	2936	2042	2677	2655	2460	2783	2482	2688	2765	2331	2631	1248	2283	1671	2529	2998	2408	2113	1999	2571
gene-LOC120815586	1007	750	600	548	827	649	752	783	756	710	877	745	1000	666	764	168	667	525	787	712	810	654	615	758
gene-LOC120815585	324	358	799	345	382	239	396	290	625	490	406	235	406	292	350	513	341	312	275	460	370	385	462	485
gene-LOC120815583	754	945	682	908	1445	584	903	1017	889	981	1004	745	1139	937	1188	462	1182	697	932	1217	1006	871	635	867
gene-LOC120815581	361	488	388	518	698	458	508	503	599	487	527	588	604	511	569	384	519	359	470	625	513	454	542	651
gene-zgc_114119	220	309	335	291	398	204	357	395	344	321	351	256	339	225	315	237	333	161	350	486	279	290	313	392
gene-LOC120812608	11	14	25	5	68	3	29	27	0	6	34	0	0	0	38	26	77	17	50	25	0	27	0	0
gene-LOC120816582	223	142	140	217	170	68	175	160	98	146	201	151	256	146	191	163	124	124	119	205	87	167	282	206
gene-LOC120816583	118	184	49	163	222	79	267	127	163	184	134	124	160	182	233	129	103	107	125	156	210	145	133	165
gene-LOC120812607	22	96	50	0	56	40	52	66	0	0	71	0	0	0	33	10	56	53	26	33	0	29	0	0
gene-LOC120812606	1138	928	795	27	1062	687	928	743	11	13	778	11	15	18	885	440	1022	908	798	864	10	613	15	11
gene-LOC120812601	1	0	0	0	0	3	1	1	1	0	1	1	1	2	4	1	0	6	0	1	0	1	0	2
gene-LOC120823701	153	102	45	39	111	71	125	84	43	51	56	55	70	60	178	21	63	142	107	91	105	107	49	142
gene-LOC120812603	1	2	0	0	1	1	0	3	0	2	1	0	0	3	0	0	0	1	0	2	2	0	0	2
gene-LOC120812602	0	0	5	1	7	3	5	1	1	0	3	1	0	5	16	1	0	4	5	2	2	0	4	7
gene-LOC120832109	2722	2991	6362	3660	3442	2143	4620	3815	5391	3806	2891	3045	4286	3041	3801	9729	3276	1536	2280	4465	3129	4656	4296	4254
gene-si_ch211-215i13.3	479	842	585	743	665	439	639	546	582	641	636	557	607	577	751	557	688	507	587	800	552	505	466	680
gene-cdpf1	173	263	379	142	208	99	196	194	183	199	115	111	198	180	178	182	210	248	157	233	174	286	202	260
gene-LOC120828861	57	81	272	113	48	5	130	97	74	149	70	56	49	33	78	137	76	90	156	124	191	111	168	87
gene-LOC120828863	2217	2417	1302	1937	2553	1435	1814	1879	1820	1990	1834	2011	1872	1907	1882	1054	2271	1608	1821	2161	1920	1317	1186	1882
gene-LOC120824738	33	55	7	30	42	23	48	50	34	49	38	49	40	88	38	0	79	20	67	35	31	39	0	68
gene-LOC120824739	3843	6289	6832	6529	5914	3674	6506	5868	5546	6577	5059	5278	6392	4847	5972	6367	5077	3726	4878	6917	5019	5358	5287	6176
gene-LOC120828866	8	11	0	0	8	3	0	0	2	17	0	10	15	0	14	25	5	0	15	17	0	2	2	0
gene-ormdl3	613	757	729	752	1034	424	939	826	759	702	843	718	900	692	921	752	749	545	827	918	664	754	803	765
gene-ormdl2	297	339	462	406	410	366	412	318	267	322	339	270	361	318	335	398	342	292	281	466	307	327	334	384
gene-ormdl1	608	873	952	1153	797	561	1136	1001	1084	1169	821	783	939	882	820	1017	713	679	766	1372	897	828	821	1216
gene-slmapa	2278	3216	2687	2893	4066	1869	3587	3451	3465	3601	3264	3408	3745	3165	3566	2015	3103	2015	2764	3832	2855	2403	3040	3371
gene-slmapb	5644	8546	10931	8699	10067	4639	8562	7970	10807	8877	7779	8546	9779	7402	8737	8128	7315	3920	7246	10546	7379	8340	9483	8938
Gasterosteus_aculeatus_newGene_4828	0	6	0	0	0	4	0	15	0	0	8	4	0	2	0	0	4	2	3	4	8	0	8	4
gene-pisd	484	1221	1245	842	953	532	1169	1283	1261	1149	876	1065	1172	691	770	1430	710	454	916	1210	855	963	911	1416
gene-LOC120808724	7	2	4	9	9	1	18	7	2	11	3	2	5	13	16	8	7	2	3	7	4	13	9	10
Gasterosteus_aculeatus_newGene_4823	0	0	0	0	0	0	0	0	0	6	0	0	0	0	0	0	0	0	0	0	0	1	0	0
gene-LOC120808726	325	231	90	300	297	188	151	194	352	303	181	387	372	326	228	243	187	189	170	231	351	139	187	295
gene-LOC120808721	0	0	7	0	0	0	0	0	0	0	0	3	1	0	0	0	0	0	0	0	3	0	0	2
gene-LOC120808723	0	0	0	1	0	0	0	3	0	1	0	0	0	0	0	0	0	10	0	0	0	0	0	2
gene-rsrc1	410	295	547	366	436	254	308	322	452	345	336	300	467	275	362	500	213	204	300	429	241	390	358	351
gene-grm6a	26	29	31	20	68	26	29	46	33	39	53	47	37	31	51	6	32	25	12	33	27	21	42	25
gene-grm6b	53	73	123	115	69	59	106	92	98	83	98	98	96	78	120	40	90	44	55	121	95	105	79	145
gene-mlana	17	12	65	24	12	2	21	25	10	13	9	19	55	15	14	58	7	8	10	23	10	51	22	7
gene-tmprss13a	9	7	3	0	0	0	2	0	6	6	0	2	3	4	23	7	2	6	3	26	13	3	0	0
gene-LOC120831486	0	4	4	8	11	0	6	1	6	5	2	4	0	0	0	0	2	4	0	12	0	0	5	12
gene-LOC120825463	449	462	332	331	605	250	492	506	302	414	359	349	416	447	547	178	484	326	430	593	407	282	229	404
gene-prpf31	1850	2558	2737	2524	3052	1847	2863	2549	2590	2346	2373	2257	2923	2271	2738	2662	2774	2076	2285	3076	2571	2546	2444	2640
gene-prpf39	3354	3876	2865	3513	4334	2360	4206	3410	2994	3439	3497	3505	3915	3478	3819	1868	3460	2580	3481	3518	3366	3067	2686	3368
gene-lingo2	1460	2152	852	1424	2215	1318	1708	1706	1332	1659	1810	1812	1651	1696	1883	754	1926	1072	1834	1988	1585	990	1028	1664
gene-wasf3b	5276	2636	7196	3073	4220	4428	3858	2865	4476	3517	4155	3484	4888	3028	3800	3625	3576	3325	2891	4154	2773	4949	5128	3601
gene-emp3a	12	25	58	28	25	16	32	19	53	23	33	42	30	21	22	64	34	24	39	32	31	40	31	31
gene-LOC120830506	4	26	13	15	29	0	11	28	0	10	21	11	15	8	14	10	16	9	17	21	24	10	5	16
gene-mtif2	542	1231	874	1156	1120	602	1061	1078	1147	1127	1024	1097	1218	956	953	707	834	482	903	1248	833	848	968	1140
gene-mtif3	225	307	517	310	270	261	328	210	298	300	331	290	284	268	303	453	282	228	275	374	302	404	456	308
gene-tcp1	6364	8690	11448	8926	9310	5528	10943	8941	9783	9624	7847	8647	11016	8310	9208	11598	7888	5002	7307	11740	8120	10270	10058	11270
gene-ca12	29	74	90	78	58	12	32	45	35	78	51	58	78	126	22	27	26	38	21	19	109	21	109	40
gene-proca1	2412	3634	5434	6031	4019	1289	6205	1645	2306	5003	6786	2631	4121	3990	7692	1738	1249	766	1570	5232	5501	7325	3974	5122
gene-ca14	2066	3009	3081	3329	3708	2139	2883	3475	3175	2804	3049	3234	3525	2510	3132	2602	3066	1756	2616	3164	2051	2655	2377	2732
gene-LOC120830505	462	747	89	406	1173	270	567	662	296	471	808	732	642	743	1025	65	741	304	690	727	753	252	179	415
gene-kiss2	0	11	5	17	4	0	15	10	10	8	25	9	4	24	15	4	32	6	0	5	10	6	20	24
gene-LOC120820595	32369	29798	65881	35561	49031	34963	52772	41820	44146	39704	33971	36560	62127	35699	48312	61624	33909	30731	30629	45542	43390	59118	72773	48000
gene-tom1l2	1522	1290	1679	744	1630	1136	1239	1087	1206	1391	1203	1292	1588	1023	1115	565	1119	977	1063	1423	1025	1154	1701	1154
gene-LOC120817439	14	15	0	15	7	11	9	18	7	9	34	3	9	10	19	5	11	9	12	37	31	7	12	19
gene-kcnip4a	1016	1582	791	1344	1411	908	1159	1321	1221	1241	1157	1233	1285	1320	1050	781	1177	936	1513	1543	1343	906	724	1388
Gasterosteus_aculeatus_newGene_12072	207	305	113	4	420	138	203	286	13	22	302	4	6	17	321	72	339	255	278	287	27	157	15	19
Gasterosteus_aculeatus_newGene_12073	41	53	83	0	50	73	27	50	5	2	50	0	0	0	49	80	67	50	52	53	0	66	0	0
Gasterosteus_aculeatus_newGene_12070	12	63	91	0	48	59	81	75	0	0	44	0	0	0	69	98	75	22	46	57	0	66	0	0
Gasterosteus_aculeatus_newGene_12071	1594	2200	790	101	2111	1294	1566	1578	33	78	1535	76	54	98	1806	610	1568	1286	1730	1697	83	893	18	62
gene-asph	157	467	64	351	470	123	472	290	209	274	379	454	322	423	506	45	381	138	291	500	403	153	111	320
gene-aspm	44	71	29	104	200	23	253	126	78	58	37	76	216	147	256	31	58	56	39	61	166	91	76	129
gene-aspn	7	14	0	7	0	0	40	4	0	33	2	0	12	14	8	32	8	5	8	26	11	29	3	8
gene-aspa	914	1587	1144	1224	1616	1185	1104	1243	1269	1249	1447	1268	1236	1375	1433	840	1108	931	1267	1775	1200	1004	921	1511
gene-aspg	423	1068	979	748	1088	510	1001	838	982	825	875	893	1016	848	907	573	720	466	787	982	668	602	823	867
Gasterosteus_aculeatus_newGene_4013	23	1	0	1	0	17	0	0	0	0	11	0	8	11	1	0	2	4	10	0	1	0	0	0
gene-ahdc1	5644	2770	3479	2067	3302	5021	2827	3281	2876	2799	3512	3206	3487	2309	3304	1378	3124	4242	2615	4153	2844	3342	3573	3313
Gasterosteus_aculeatus_newGene_5063	11	0	0	0	0	0	0	0	0	8	0	0	0	0	0	0	2	0	0	0	0	0	0	0
Gasterosteus_aculeatus_newGene_5068	0	0	0	0	0	0	0	0	0	0	0	0	0	0	0	0	0	4	0	0	0	0	0	0
Gasterosteus_aculeatus_newGene_5069	0	2	2	4	2	0	0	0	0	0	1	2	0	0	0	0	1	0	0	3	0	0	0	3
Gasterosteus_aculeatus_newGene_2281	0	0	0	0	0	0	0	0	0	2	0	6	0	0	0	0	0	2	0	0	0	0	0	0
gene-si_dkey-79d12.4	265	155	216	175	288	155	228	240	186	195	223	299	298	252	286	67	242	211	263	213	290	208	156	183
gene-si_dkey-79d12.5	57	89	103	127	84	118	100	97	140	133	103	95	110	89	97	138	125	92	75	136	95	93	103	141
gene-arsk	94	86	77	123	126	87	76	118	72	85	103	105	108	137	74	73	79	71	68	99	95	115	92	108
gene-arsj	268	424	358	368	396	256	284	378	412	378	404	516	445	244	367	231	370	186	342	534	262	217	335	534
gene-LOC120834963	1913	2407	1811	1757	2452	1113	2187	2352	2362	2100	1957	2166	2251	1904	2527	1045	1750	1600	2054	2450	2047	1889	1953	2552
gene-ca10a	1771	2243	2493	1971	2387	1662	2112	2090	2083	2212	2162	2110	2546	1880	2583	1508	2363	1429	2048	2602	2002	2262	2232	2136
gene-klf12b	4793	4219	2044	3630	4293	3331	3199	3855	2447	3458	3932	3661	3220	3640	4073	1684	4346	3812	4325	4849	3740	2997	2119	3512
gene-paip2b	3449	4696	3423	4167	4167	2167	4168	3811	3835	4083	3393	3604	4415	3864	3867	3838	3748	2225	3339	4572	3661	3196	3007	4141
Gasterosteus_aculeatus_newGene_2752	0	0	0	0	0	0	0	0	0	0	0	0	0	0	0	4	0	0	0	0	0	0	0	0
Gasterosteus_aculeatus_newGene_2756	0	0	0	0	0	0	0	5	0	0	0	3	6	0	0	0	0	0	0	0	0	0	0	0
Gasterosteus_aculeatus_newGene_5394	0	0	0	0	0	0	0	5	0	0	0	0	0	0	3	0	0	0	0	4	3	0	0	3
Gasterosteus_aculeatus_newGene_4007	0	10	0	0	2	0	0	1	0	2	1	0	1	2	1	0	2	0	0	0	4	1	0	2
Gasterosteus_aculeatus_newGene_5397	287	257	72	151	311	231	133	319	412	267	236	425	220	337	162	54	477	221	235	290	260	83	194	324
Gasterosteus_aculeatus_newGene_5390	0	0	0	0	0	0	0	0	0	0	0	0	6	0	6	0	0	3	2	0	0	0	0	0
Gasterosteus_aculeatus_newGene_5398	19	30	7	19	22	6	26	35	43	38	23	43	23	52	21	5	26	9	19	23	27	7	18	37
gene-cldn23l	1023	1432	802	997	1691	1010	1000	1639	1231	1095	1439	1721	1587	1255	1128	602	1551	833	1150	1453	1026	1080	754	1202
gene-LOC120821618	15	15	22	0	13	3	25	23	18	0	7	14	14	0	18	20	28	23	9	38	27	8	12	10
gene-LOC120821619	3176	3847	2509	3661	4750	2289	3768	4046	3169	3284	4165	4181	3671	3384	4522	1834	4598	2564	4114	5141	3997	3244	2512	4002
gene-LOC120821612	1423	2040	1154	1460	2379	1498	2064	1888	1789	1754	1759	2015	2099	1764	2159	630	1948	1475	1988	2032	1840	1478	1317	1810
gene-ncln	1308	2114	1656	1888	2628	1316	2296	2000	1600	2150	1820	2142	2334	2099	2359	1240	2063	1177	1848	2511	2000	1509	1494	1952
gene-LOC120816395	540	748	938	894	798	415	1145	784	983	770	607	663	1020	812	1133	1325	791	555	573	950	692	910	908	788
Gasterosteus_aculeatus_newGene_13305	45	26	42	48	45	10	7	49	69	70	49	41	47	71	76	30	40	55	24	36	49	44	50	15
gene-itpkcb	566	1332	647	968	1035	439	988	976	883	881	941	964	894	1016	1102	600	879	477	948	1409	834	948	735	930
gene-itpkca	112	219	260	227	164	115	264	222	211	173	145	164	219	151	218	281	149	162	169	210	155	174	166	172
gene-LOC120835614	104	74	166	71	132	130	87	122	132	137	126	156	172	74	168	146	97	95	78	138	111	159	186	126
gene-dlx1a	1165	818	241	481	1076	676	797	718	277	623	815	473	941	776	828	567	663	862	539	957	587	899	561	1007
gene-LOC120826347	2	7	14	10	6	8	2	0	7	2	0	7	5	4	5	4	0	4	0	9	18	0	2	15
gene-LOC120826346	6350	4466	4442	3650	6576	5375	4938	4216	4099	4256	4961	4335	5311	4018	5541	2151	4786	5218	4634	4916	5111	4193	4067	4667
gene-LOC120826345	0	0	0	0	0	0	0	0	0	7	0	0	0	0	0	0	0	0	0	0	0	0	0	0
gene-LOC120826344	964	1083	1699	1026	915	1188	952	948	1005	938	942	927	1073	932	864	620	892	963	998	1191	865	1061	1130	923
gene-LOC120826340	0	0	0	0	0	0	0	2	0	0	0	4	0	0	0	0	0	2	0	0	0	0	0	0
Gasterosteus_aculeatus_newGene_9035	7	69	0	19	61	26	24	22	27	20	29	31	18	10	49	7	22	4	17	15	31	19	7	12
Gasterosteus_aculeatus_newGene_9036	1277	2553	835	1111	2672	1336	1758	2076	1813	1622	2071	2357	2006	1831	1771	273	1828	1136	2125	1858	1624	838	994	1554
Gasterosteus_aculeatus_newGene_9031	0	0	0	0	1	0	0	2	4	0	0	6	0	3	0	4	0	1	0	1	0	0	0	0
Gasterosteus_aculeatus_newGene_9032	0	7	0	2	3	0	0	6	0	0	0	1	0	0	0	0	2	0	0	2	0	0	0	0
gene-LOC120824428	0	0	0	0	0	0	0	0	0	0	0	0	0	0	2	0	0	0	0	0	0	0	0	0
gene-bag2	110	141	150	148	114	56	101	111	133	151	67	88	180	99	165	237	106	115	86	157	147	209	130	178
gene-cbln1	1852	1166	1432	916	1447	1194	1314	1240	1286	1208	1202	1139	1320	1053	1393	1236	1433	1570	1301	1981	1556	1623	1212	1757
gene-LOC120828032	41	59	58	69	40	40	52	89	66	53	52	95	36	46	53	58	63	22	39	86	54	78	45	31
gene-lix1l	449	730	411	707	888	495	746	747	685	671	595	689	761	860	850	534	818	428	651	800	727	455	451	749
gene-LOC120828037	472	597	461	696	898	369	515	833	570	581	708	728	685	549	569	330	697	332	589	609	560	519	552	695
gene-LOC120828036	1271	1790	1380	1244	1474	1867	1157	1251	1434	2032	1497	1501	1246	836	854	579	1297	1486	1678	1496	1284	1538	1538	2017
gene-LOC120828035	2378	4211	4563	2420	5487	2843	3784	3828	5165	5130	3450	4043	4264	2832	2924	3165	2580	2306	5441	3389	3260	1995	3540	2574
Gasterosteus_aculeatus_newGene_5930	0	50	0	19	17	5	15	28	9	19	9	29	13	16	19	6	7	7	14	16	23	18	6	22
Gasterosteus_aculeatus_newGene_5934	47	40	14	34	15	20	17	33	36	20	23	8	36	25	30	30	22	33	41	38	27	33	41	16
gene-gba3	2	22	33	38	23	8	50	32	25	42	17	36	32	26	17	45	28	11	33	29	39	20	41	34
Gasterosteus_aculeatus_newGene_5937	4	33	37	46	21	9	31	26	16	37	40	38	37	28	50	7	22	2	14	50	29	33	21	32
Gasterosteus_aculeatus_newGene_5939	137	170	114	152	354	41	140	246	203	98	181	176	173	254	185	35	281	29	134	152	256	119	64	168
gene-cerk	310	484	532	580	598	272	1044	395	397	1078	602	1039	499	484	418	487	471	322	335	1234	593	477	897	508
Gasterosteus_aculeatus_newGene_1222	1	7	2	0	17	9	1	7	3	10	10	8	11	5	13	0	4	4	7	16	8	0	0	5
Gasterosteus_aculeatus_newGene_1224	35	57	49	37	40	28	46	47	37	31	28	57	65	19	41	36	37	10	53	72	36	59	38	45
Gasterosteus_aculeatus_newGene_1225	96	43	114	79	18	29	31	22	116	52	90	48	60	97	40	74	66	9	23	108	100	104	75	77
Gasterosteus_aculeatus_newGene_1226	9	0	5	0	7	0	0	6	2	0	0	0	0	9	0	0	0	0	0	13	14	0	0	0
Gasterosteus_aculeatus_newGene_1229	73	202	0	127	124	96	108	132	129	92	86	140	80	73	60	0	113	114	151	94	60	0	40	99
gene-brd8b	1405	2090	1200	1769	2269	1078	1811	1757	1815	1757	1805	1712	1837	1533	1900	872	1882	1289	1698	2175	1838	1249	1245	1851
Gasterosteus_aculeatus_newGene_11680	0	0	0	0	0	0	0	0	0	0	0	0	0	0	0	4	0	0	0	0	0	0	0	0
gene-cusr	53	64	61	80	92	45	73	45	145	31	42	85	96	77	80	65	79	57	71	94	105	23	39	75
gene-cacnb2a	5441	5906	6075	4985	5640	4112	4708	5320	4997	5736	5060	5099	5276	4629	4282	3769	4920	5069	5008	6096	4831	4692	4641	4551
gene-cacnb2b	1427	3168	1622	1962	2495	1466	2022	2357	2783	2314	1892	2225	2351	2125	1746	1360	1813	1246	2327	2121	1566	1182	1427	1400
gene-wt1b	0	0	2	0	8	0	0	0	4	8	0	22	10	4	4	4	2	5	0	0	0	0	0	15
gene-agr2	0	0	0	0	0	0	0	0	0	0	0	0	0	0	0	0	0	0	0	0	0	0	0	0
gene-tbc1d12a	2093	2567	1101	2025	3150	1819	2304	2200	1784	2102	2351	2279	2276	2238	2697	795	2318	1740	2305	2591	2066	1488	1511	1821
gene-tbc1d13	1311	2127	984	1746	2196	1024	1814	1686	1571	1594	1428	1675	1871	1760	1860	909	1804	1191	1637	2010	1493	1050	874	1850
gene-tbc1d15	664	1452	841	2583	1034	621	1141	1048	1931	2429	1002	2410	2032	2237	1086	621	903	588	928	1281	1987	687	1256	2319
gene-tbc1d14	442	744	464	562	928	367	670	655	547	572	657	752	683	611	782	209	606	509	597	716	583	417	392	603
gene-tbc1d17	1150	2233	3949	2314	2143	983	2133	2185	2925	3213	2039	1957	2661	1680	2054	3876	1624	997	1765	2957	1836	2638	2928	3158
gene-tbc1d16	636	932	854	822	1169	707	969	995	990	1041	939	894	1137	899	1113	525	827	706	777	1054	800	825	852	1117
gene-tbc1d19	1390	2140	1976	1683	1762	1095	1687	1874	1690	1790	1835	1765	1858	1425	1625	1242	1580	993	1497	2156	1586	1642	1647	1708
gene-plcd1a	100	158	155	102	203	146	100	140	141	162	162	113	161	159	117	125	161	93	103	118	131	128	122	119
gene-ydjc	59	75	39	84	91	31	96	62	71	59	113	83	74	71	83	0	66	12	44	83	85	47	27	45
Gasterosteus_aculeatus_newGene_3578	53	98	129	77	96	67	57	95	88	87	81	112	135	84	95	65	73	131	107	94	62	78	81	113
Gasterosteus_aculeatus_newGene_3579	0	3	2	0	0	0	2	0	0	4	0	0	0	0	0	1	0	8	0	0	0	0	0	1
gene-sf1	3457	3747	4609	2757	4472	3899	4161	3764	4107	3935	3884	3892	4653	3326	4004	2989	3731	3223	3759	5034	3996	3983	3797	3709
gene-drd1b	559	546	343	305	679	647	481	531	512	463	559	620	642	499	455	179	598	553	535	567	552	401	439	444
gene-drd1a	64	127	80	43	83	77	62	55	26	42	72	99	57	81	76	51	83	70	91	66	85	82	50	69
Gasterosteus_aculeatus_newGene_3577	19	0	29	9	16	53	5	22	22	29	27	15	43	38	14	53	25	26	16	20	22	27	21	41
gene-zdhhc12b	753	1235	1569	1061	1097	689	1205	1210	1266	1266	866	1043	1172	802	1033	1006	755	717	825	1312	1061	1051	1089	1123
gene-serp2	50	49	199	41	101	143	95	71	71	77	70	52	81	44	122	214	67	139	71	103	99	191	107	61
gene-lyrm9	317	515	817	454	470	232	596	570	702	593	451	504	673	609	598	1279	504	272	316	610	446	686	634	702
gene-LOC120834352	2273	747	691	524	1348	1385	1042	853	895	975	1276	1127	1083	713	1091	141	1025	1144	968	1263	779	711	674	703
Gasterosteus_aculeatus_newGene_10027	1233	3307	4386	2700	2277	2804	2000	2696	3399	3398	2232	2359	2211	2523	2146	3411	1989	2638	3248	3907	2387	3184	2893	3412
Gasterosteus_aculeatus_newGene_10024	52	85	21	53	78	18	15	74	32	38	7	70	16	24	87	11	105	58	62	29	38	13	14	15
Gasterosteus_aculeatus_newGene_10023	216	333	40	266	129	6	68	197	246	0	33	350	59	103	410	12	345	120	360	0	148	62	88	57
gene-lyrm1	123	282	273	415	253	80	299	222	294	355	221	240	310	161	244	394	211	110	159	392	189	260	295	285
gene-lyrm2	84	177	167	213	101	48	169	132	165	176	91	137	180	141	116	335	140	89	104	192	113	172	145	193
gene-fut8b	1621	2197	4336	1901	3165	1733	2674	2298	2952	2559	2526	2426	3765	1883	2529	2033	1898	1549	2090	2722	2001	2235	3759	2349
gene-c3h7orf25	565	689	910	778	610	235	794	643	823	855	592	614	822	458	520	1559	467	190	443	866	452	926	812	983
gene-c3h7orf26	308	296	572	328	425	278	457	427	434	331	274	329	468	335	424	433	313	323	277	513	291	530	533	414
gene-mespaa	0	2	0	10	6	5	6	0	4	8	6	0	8	6	6	21	7	0	0	9	2	24	0	8
gene-igfbp1a	89	170	222	187	195	79	172	194	242	183	176	183	174	157	165	216	114	70	151	280	154	143	197	158
gene-ppfibp2b	2292	2957	2462	2598	3737	1834	2307	2817	3088	2465	3485	2931	2995	2078	2631	1216	2913	1207	3000	2557	1937	2034	2067	2420
gene-ppfibp2a	258	421	130	463	561	269	337	524	225	344	461	503	396	584	580	206	445	158	199	390	426	171	136	385
gene-LOC120810034	0	15	8	4	11	0	13	17	14	5	15	5	9	6	4	0	8	2	5	17	9	12	25	4
gene-LOC120810035	10	16	6	16	17	10	0	23	15	12	8	12	20	8	19	18	3	6	9	25	10	5	8	0
gene-zmp_0000001114	0	14	10	13	24	0	14	10	3	14	37	10	9	19	16	18	11	24	16	19	34	18	10	35
gene-LOC120826831	357	419	527	530	341	222	588	496	471	432	352	426	516	395	496	573	436	253	322	659	457	356	453	468
gene-LOC120826830	38	21	25	38	60	3	28	67	87	19	54	66	57	105	86	0	13	41	53	42	35	54	64	91
gene-LOC120826832	34	11	9	16	9	0	20	8	14	7	7	0	9	13	9	3	0	9	14	17	7	4	16	4
gene-LOC120824474	2927	3288	3707	2413	3917	2574	3428	3406	3538	3599	2989	2844	3810	2864	3302	2436	3218	2471	2807	4205	3134	3542	3801	3857
gene-LOC120824473	2384	3710	3263	3320	4219	1865	4393	3757	3446	4030	3275	3601	4087	3063	3887	2418	2796	1850	2963	4347	2760	3203	3099	3640
gene-dtx3l1	0	11	20	2	0	22	0	0	9	0	0	0	0	0	2	0	4	4	0	4	3	20	10	4
gene-zgc_162816	196	959	529	1008	836	387	1087	951	798	536	645	831	922	712	1021	761	659	342	799	686	427	497	753	692
gene-LOC120824470	0	6	0	0	0	11	28	0	4	4	2	0	0	2	5	8	7	8	0	5	5	6	0	3
gene-LOC120817565	220	668	368	448	483	380	557	559	568	580	406	491	485	486	447	324	345	196	392	598	431	229	414	591
gene-podn	168	259	165	506	279	181	286	272	131	258	319	214	252	278	214	162	272	286	316	318	235	197	217	273
gene-celsr1a	1070	1194	910	1170	1883	1248	1545	1179	1321	1222	1282	1287	1495	1377	1538	522	1608	1041	1306	1739	1303	994	989	1221
gene-ing2	314	391	325	247	303	189	299	205	261	283	223	256	248	201	342	242	252	175	250	350	272	277	304	396
gene-txn	1815	2646	5764	3504	3448	2063	3876	3619	3994	3379	2947	2906	4149	2736	3591	8183	3347	1577	2625	4487	2875	5073	4335	3991
gene-ptgs1	0	8	0	0	2	0	10	0	0	8	0	3	2	5	6	8	11	8	0	6	4	12	18	7
gene-txk	14	271	253	22	24	0	243	273	256	209	30	271	6	30	190	173	9	284	442	27	280	238	214	44
Gasterosteus_aculeatus_newGene_11044	15	51	1	35	76	7	50	59	42	5	33	52	4	53	23	3	20	23	22	29	52	28	3	3
gene-cfap97	357	129	159	149	247	107	146	141	169	210	181	188	152	151	135	184	174	222	172	170	149	132	159	185
Gasterosteus_aculeatus_newGene_11042	20	29	17	15	57	18	13	39	18	36	102	41	26	45	18	2	49	62	52	34	24	6	8	41
gene-cfap91	249	370	200	264	357	193	324	374	355	293	300	358	305	199	340	320	330	206	276	355	242	186	288	281
gene-cfap92	176	109	532	382	394	290	306	505	572	356	674	439	507	250	421	226	58	74	96	145	310	541	115	156
gene-cfap99	292	265	205	186	219	153	238	199	124	231	273	223	203	227	244	121	200	244	261	221	183	206	171	252
Gasterosteus_aculeatus_newGene_11048	18	24	14	8	23	10	23	19	11	12	23	23	18	11	24	9	12	33	19	17	18	7	10	16
Gasterosteus_aculeatus_newGene_8964	3	16	2	43	17	31	6	9	17	9	14	19	24	16	18	2	30	4	7	48	14	0	9	34
gene-ing4	2035	1513	1450	1408	1562	1197	1469	1500	1394	1531	1001	1196	1244	1223	1148	1395	1417	1565	1345	1678	1342	1657	1361	1482
gene-rarab	462	738	1001	560	685	508	841	734	756	727	805	740	859	604	556	703	537	418	589	929	581	730	975	662
gene-raraa	462	268	645	276	409	621	365	379	388	326	292	293	400	245	324	201	344	672	227	348	304	408	414	306
gene-si_ch211-222l21.1	5914	7796	6848	6264	7189	2437	8924	7383	6321	7773	5987	6165	8893	6851	8560	9021	7370	3831	5270	9504	7298	8413	6910	8903
gene-LOC120819704	3	0	0	0	3	0	0	0	0	0	0	3	0	2	0	0	0	0	0	0	0	0	0	0
gene-tmem30b	98	67	76	91	103	82	33	46	72	53	51	37	45	83	64	49	119	74	44	63	54	78	88	85
gene-tmem30c	95	77	106	89	107	35	89	120	118	92	94	120	111	88	70	45	67	60	66	100	82	85	50	123
gene-pttg1	92	155	119	55	170	79	138	138	84	118	97	131	129	68	125	346	106	101	121	100	162	200	104	112
gene-LOC120808482	24	13	18	56	43	60	41	19	28	40	36	75	32	42	37	35	49	70	68	47	41	40	24	49
gene-si_dkeyp-121d4.3	5280	4888	2410	3295	6930	3504	4220	4625	3555	3804	5091	4599	3975	3703	5156	1700	5215	3564	5509	5022	4417	2783	2464	3309
gene-nptnb	5850	7019	4574	5181	6116	4924	5262	5022	5514	5343	5191	5592	4820	4842	5337	3407	5892	5545	6397	5684	5621	4205	3595	5202
gene-nptna	5642	10124	11099	16857	10952	6943	10045	9708	19940	17863	8727	18895	20024	16683	9593	6615	8803	6117	8660	10871	15677	7611	15708	17430
gene-prkcsh	1682	1749	2068	1978	2221	1292	2251	1540	1686	1738	1769	1623	2236	1690	2130	1413	1607	1261	1446	2119	1550	1827	1900	2051
gene-mpp4b	43	14	57	33	36	61	24	21	64	36	24	39	24	35	21	24	33	21	19	29	25	26	14	29
gene-LOC120820200	28	7	69	20	23	19	10	14	16	8	33	27	26	9	25	39	12	18	10	33	16	50	27	46
gene-LOC120820201	0	0	0	0	0	0	0	0	0	0	0	0	0	6	0	0	0	0	0	0	0	0	0	0
Gasterosteus_aculeatus_newGene_12536	43	104	119	0	127	27	128	104	0	0	105	0	0	0	163	157	106	38	84	139	5	102	0	8
Gasterosteus_aculeatus_newGene_12534	23	34	21	0	16	24	28	64	0	0	27	0	0	0	20	23	13	4	39	33	0	46	0	0
Gasterosteus_aculeatus_newGene_12533	2	20	20	15	39	24	20	15	34	0	31	16	33	29	22	17	25	5	6	11	10	25	4	6
Gasterosteus_aculeatus_newGene_12532	12	1	2	3	3	8	7	4	4	0	1	5	2	5	5	0	5	19	13	16	2	5	2	4
gene-LOC120813714	0	0	0	0	0	0	71	0	0	0	0	0	0	0	9	0	0	0	0	5	2	0	0	0
gene-rbl2	1886	1901	2000	2554	1835	1092	1528	1544	3586	3454	981	3059	2985	2031	1290	852	736	1647	1342	1901	2798	1388	3443	3295
gene-LOC120813710	8	31	0	4	12	6	20	19	54	6	13	4	4	21	2	2	3	30	19	11	10	2	2	8
gene-LOC120813712	10	17	0	0	25	15	15	7	3	15	20	16	8	8	25	10	11	12	12	18	9	10	2	10
gene-LOC120813713	0	0	0	0	0	0	53	8	0	0	0	0	0	0	0	56	4	8	0	0	0	0	0	0
gene-csnk1da	2824	2623	2884	2347	3373	2275	3016	2685	3041	2575	2777	2805	3686	2326	2977	1687	2258	2059	2384	3413	2373	2243	2416	2819
gene-csnk1db	4136	5044	5509	4518	4574	3508	4984	4735	5459	4897	4091	5148	5417	3881	4506	3705	3376	2953	3655	5754	3748	4593	4466	4774
gene-aptx	311	226	372	224	326	195	283	312	263	236	231	208	348	259	318	313	246	270	199	309	237	340	319	313
gene-extl3	1436	2087	2015	2032	2223	1425	1940	1968	1831	1903	1973	2008	2047	1502	1938	1553	1772	1344	1883	2677	1674	1938	1980	1899
gene-metap1	1504	968	2317	1150	1536	1232	1613	1483	1351	1368	1298	1242	1770	1002	1428	2289	1318	1424	1156	1878	1260	2305	2128	1450
gene-fli1rs	316	214	585	271	305	336	354	216	260	316	242	324	347	196	254	380	269	375	194	424	278	475	614	311
gene-rab33a	2017	3083	2622	2387	3889	1913	2864	3142	3020	3087	3098	3015	3298	2770	2876	1615	2740	1776	2493	3444	2489	2203	2142	3121
gene-git1	2998	2405	4052	1993	2976	2129	2573	2553	3112	2459	2664	2556	3189	1996	2780	1040	2380	2076	2375	2936	2078	2678	3146	2551
gene-zcchc24	2160	3027	1799	2757	3551	2685	2800	2755	2302	2479	2797	2508	2646	3114	2603	1529	3084	2380	2836	3873	2536	1960	1579	3099
gene-cacng6b	61	81	33	52	57	12	55	32	62	55	36	53	46	66	33	26	56	26	34	42	61	18	52	58
gene-grid2	3380	4415	2720	3113	4863	3092	4037	4295	3885	3583	3957	4404	3745	3866	3718	2094	4292	3396	3943	4193	4199	2840	2372	3152
gene-LOC120818256	1	10	11	13	0	7	15	6	8	10	0	5	22	7	15	19	5	4	6	18	9	6	18	28
gene-aicda	23	12	12	8	2	7	5	7	6	19	13	28	5	19	4	17	5	22	7	22	6	24	14	16
gene-spred2a	509	1096	738	1161	1290	470	840	920	1043	942	1016	923	1231	1020	1092	1303	1090	470	1029	1297	972	970	961	990
gene-sgo1	139	94	87	90	197	80	223	149	87	88	93	98	212	118	163	169	112	48	88	77	213	101	99	144
gene-abcb9	232	421	553	345	494	130	562	417	406	470	403	425	400	406	437	356	385	235	372	410	367	412	418	402
gene-mdm4	3708	6420	2478	4788	4936	2556	4608	5456	3945	4889	4169	5150	4046	4775	4634	2076	4990	3001	5400	5271	4283	2835	2102	4075
gene-mdm1	321	290	715	279	392	344	300	372	384	380	336	272	498	208	377	602	275	257	245	495	323	473	501	354
gene-scly	589	906	1265	918	1118	436	1042	928	1031	868	845	695	1170	940	1013	1083	969	679	719	1220	902	1077	1005	1037
gene-LOC120812048	154	388	198	241	413	222	254	259	364	330	270	260	404	286	333	114	204	145	163	239	322	204	206	366
gene-LOC120812047	2622	2911	6485	2921	3182	3381	2795	2856	3548	3277	3303	2715	3868	2194	2987	4563	2465	2134	2436	4289	2475	4180	4366	3440
gene-LOC120812046	0	0	0	0	0	0	0	0	0	0	0	0	0	0	0	0	0	0	0	0	0	0	0	0
gene-LOC120812045	0	0	0	0	0	0	0	8	0	0	0	0	0	0	8	2	0	0	0	0	0	0	6	0
gene-LOC120812043	0	0	0	0	2	0	0	0	0	0	3	0	4	4	10	0	3	0	0	0	0	0	0	0
gene-LOC120812042	218	229	348	116	224	213	246	200	217	138	174	141	184	143	213	200	193	167	169	365	224	263	215	253
gene-LOC120812040	0	0	0	0	0	0	0	0	0	0	0	0	3	0	3	0	0	1	4	0	0	0	0	0
gene-ppt2b	1361	1725	1008	1288	1602	1168	1364	1666	1254	1410	1550	1547	1274	1456	1333	737	1505	1135	1676	2013	1567	1129	934	1526
gene-ghrb	142	213	134	191	211	96	185	250	217	173	216	224	269	235	223	170	219	108	192	283	253	167	164	253
gene-ghra	1162	1230	817	1075	1701	888	1022	834	682	1125	1368	1122	864	1092	1239	680	1096	1923	1260	1503	1381	906	852	1155
gene-ghrl	0	0	0	0	0	0	0	0	0	0	0	0	0	0	0	0	0	0	0	0	0	0	0	0
gene-ghrh	9	53	29	25	50	20	47	26	41	31	20	3	18	19	29	43	59	40	38	41	17	81	20	31
gene-LOC120832900	415	1193	1300	1353	898	393	1337	1053	1352	1128	818	1060	1210	994	1074	2150	973	493	727	1197	874	1196	1094	1304
gene-arpc4	690	942	560	713	784	578	816	813	573	629	653	632	800	584	763	502	755	671	574	817	663	635	530	695
gene-arpc2	2653	2671	8114	2223	3598	3501	3791	3198	4050	3166	3390	2793	3934	2453	3529	7089	3129	3751	2539	4166	2700	6909	6079	3960
gene-arpc3	887	1343	2200	1519	1460	830	1634	1588	1916	1496	1276	1186	1842	1322	1663	3729	1321	870	988	1716	1324	2320	1755	1971
gene-LOC120815214	0	5	0	0	8	8	10	8	3	6	10	6	20	6	8	0	11	0	11	5	5	8	17	3
gene-LOC120815213	1154	1602	864	1146	1708	678	1352	1468	1129	1279	1325	1434	1599	1343	1351	799	1284	800	1294	1684	1195	1008	1116	1475
gene-LOC120815211	975	2077	1873	1468	1307	646	1795	1704	1924	1792	1426	1726	1576	1144	1589	1678	1034	880	1330	2231	1322	1395	1617	1859
Gasterosteus_aculeatus_newGene_7645	2	4	0	8	0	0	2	6	0	0	0	6	0	8	2	0	0	0	0	4	0	0	0	0
gene-rbm18	541	750	549	581	610	480	601	602	665	677	528	709	680	641	611	479	655	607	613	829	660	573	499	761
gene-rbm19	804	766	415	586	806	497	658	584	598	635	660	604	615	611	797	275	628	578	620	839	623	444	434	711
Gasterosteus_aculeatus_newGene_7642	0	0	0	0	0	0	0	5	0	0	0	0	0	0	0	0	0	0	0	0	0	0	0	0
gene-rbm15	1938	2892	1181	1861	2504	1086	1620	1740	1833	1959	2019	1974	1960	1687	1861	1089	2012	1080	2040	2414	2040	1161	1467	1792
gene-rbm17	1178	2150	2430	2046	1997	832	2082	1880	2208	2062	1834	1883	2202	1541	1947	2759	1620	734	1456	2433	1651	1898	2298	2071
gene-rbm10	1746	2457	1812	1711	2489	1083	1974	2032	2048	2045	2122	2312	2249	1834	2068	971	1982	1317	2019	2558	1867	1886	1618	2173
Gasterosteus_aculeatus_newGene_7649	0	4007	0	88	0	1	452	0	2044	3013	0	124	2079	0	0	2258	3069	0	3527	4751	2693	304	0	0
gene-LOC120832908	372	516	642	530	551	337	490	483	534	554	535	507	593	414	461	375	444	316	390	595	397	485	519	518
gene-elavl3	19265	18138	9833	13235	22210	16335	14266	15420	15044	15282	14739	15352	14798	16404	17782	7969	19802	17700	18624	16741	18141	11247	10243	13336
gene-elavl2	3393	5740	2510	4114	5732	3271	4614	5187	4419	5096	4212	4601	4128	4834	4690	2890	5213	3544	4649	4901	4709	3157	2875	4415
gene-elavl4	7136	8427	5617	6206	7509	7337	6421	6322	7395	6876	5835	6915	6912	6284	7178	4240	6499	6704	6142	7992	6125	4922	5295	6125
Gasterosteus_aculeatus_newGene_11093	50	56	2	21	64	15	30	39	24	32	60	72	47	40	87	0	39	19	39	40	41	30	7	20
gene-pgk1	5500	13314	14917	14627	11560	5625	15305	13928	15863	14157	10509	12293	14993	11503	13092	19077	9690	4005	8562	14895	9752	12166	12226	14459
gene-LOC120811024	7	19	2	12	19	0	14	8	12	20	6	8	4	6	18	0	2	0	8	9	10	5	8	10
gene-slc18a3a	273	277	444	381	563	484	343	524	502	403	451	390	529	383	540	300	472	268	201	470	202	274	498	380
gene-LOC120811026	255	622	595	635	710	187	679	415	468	514	741	621	582	617	843	523	425	290	240	906	485	769	397	680
gene-LOC120811022	10	0	0	0	0	15	0	0	8	0	0	10	0	0	0	0	0	0	0	0	7	4	0	2
gene-LOC120811023	80	90	67	61	44	56	106	83	46	70	33	63	77	61	130	76	57	80	74	149	64	87	58	139
gene-pygma	3	8	11	0	16	2	3	0	10	107	0	4	4	13	7	8	146	2	5	23	0	22	0	9
gene-pygmb	13456	18017	15520	15022	20989	13769	16998	16419	16379	16222	15997	17473	18635	16014	19067	10240	16452	12284	16402	19134	15076	13690	14960	18495
gene-sucla2	5779	6221	11948	5496	7599	6395	7685	6969	7689	6584	6660	6182	8567	5422	6989	6341	5825	5508	5461	8688	5575	8550	9708	7375
Gasterosteus_aculeatus_newGene_6112	2	0	0	6	0	0	0	3	0	0	0	3	3	2	4	0	0	0	0	2	5	2	0	2
gene-slitrk6	516	943	640	845	1012	433	686	783	714	644	816	958	844	709	831	381	969	562	834	987	779	563	520	828
gene-slitrk2	2142	1790	1358	1190	1961	1649	1316	1358	1441	1395	1705	1580	1679	1394	1654	621	1772	1521	1589	1615	1632	1242	1139	1350
gene-cps1	250	246	206	220	327	202	157	218	189	167	319	225	147	223	265	72	231	141	268	336	183	187	81	237
gene-jun	192	337	574	395	495	250	427	394	451	396	266	324	549	387	402	816	293	189	239	477	339	493	379	409
gene-LOC120810376	2482	3438	3658	2401	3248	1950	3196	3127	3575	3410	2914	2781	3373	2310	2682	2210	2541	1777	2517	3807	2480	2732	3334	3240
gene-LOC120810374	623	484	273	465	625	401	711	547	409	349	564	742	456	551	517	116	508	433	422	440	349	273	360	618
gene-LOC120810373	22	42	37	12	52	27	45	14	29	30	25	42	21	18	19	27	35	10	44	36	33	47	26	19
gene-LOC120810372	2	20	15	7	16	8	20	9	13	22	11	19	11	11	9	14	20	6	17	19	12	7	11	10
gene-LOC120810371	2915	2752	2539	2449	3092	2528	2439	2700	2884	2818	2457	2017	2921	2400	2535	2200	2480	2667	2592	3352	2385	2337	2110	2871
gene-LOC120810379	0	42	21	47	59	9	62	27	28	32	42	26	48	30	52	7	24	15	47	28	26	16	23	42
gene-plekhd1	53	34	44	44	78	31	40	51	29	54	38	51	29	31	33	23	64	37	17	25	14	18	54	29
gene-LOC120833364	1898	1192	1323	979	1462	1014	1366	1226	1153	1175	1239	1240	1394	1214	1420	779	1483	1288	1166	1303	1221	1212	1163	1171
gene-LOC120833369	0	3	0	10	8	4	0	5	0	0	2	0	0	3	2	0	8	0	7	4	5	5	0	2
gene-ssbp4	3280	3663	3758	3339	3826	3175	3794	3427	3755	4077	3004	3130	3916	3624	4297	2234	3663	2928	3499	4565	4297	4114	4004	4679
gene-ssbp1	683	817	1114	1025	906	500	969	832	1010	862	791	693	1091	733	939	1064	723	557	735	1038	742	773	913	879
Gasterosteus_aculeatus_newGene_6524	41	42	19	27	28	56	16	17	15	51	37	29	22	36	42	9	55	69	49	40	33	24	30	16
gene-si_rp71-68n21.9	30	91	95	40	71	34	122	56	75	103	64	41	49	74	69	94	31	27	73	157	67	101	42	127
gene-vps72a	880	796	1077	751	887	775	780	708	853	702	635	704	854	653	736	767	847	910	717	912	707	1050	861	795
Gasterosteus_aculeatus_newGene_2624	60	62	45	152	242	77	57	165	116	49	172	81	106	139	124	3	174	17	80	76	64	95	28	33
gene-nkrf	1704	2150	1186	1700	2438	1404	2006	1650	1781	2018	1813	1982	2000	1912	2221	864	2233	1589	1957	2151	1789	1475	1341	1852
gene-map1lc3b	2544	3498	4443	6390	3829	2660	3058	3548	7441	7784	3258	5991	6577	5474	2936	3178	3042	2675	2931	4722	6123	4302	8088	8358
gene-slc17a9b	32	46	23	36	88	27	44	48	54	50	74	59	60	52	42	5	43	28	61	64	42	33	32	43
gene-LOC120835581	2554	2672	3056	2797	2956	1812	2667	3050	3149	2689	2571	2618	3095	2167	2392	2946	2282	1698	2331	3124	1952	2886	2786	2721
gene-LOC120835580	193	411	351	367	445	254	389	294	379	409	432	344	435	325	360	223	377	198	289	341	343	221	298	330
gene-LOC120835585	205	389	387	348	435	203	386	349	384	425	368	398	418	386	465	277	280	191	308	528	399	413	395	506
gene-spint2	251	677	546	474	676	208	385	472	638	627	482	600	457	663	484	696	516	288	311	607	388	287	304	622
gene-srfbp1	410	508	409	438	527	177	550	416	496	406	387	328	570	425	455	353	410	229	333	409	310	279	402	413
gene-LOC120818964	10	25	4	10	26	33	21	8	16	28	29	10	8	25	7	5	8	15	13	20	16	18	4	10
gene-LOC120834182	0	0	1	0	3	0	0	0	0	0	0	0	0	4	0	0	2	0	3	0	3	0	0	0
gene-LOC120834180	0	8	0	0	0	0	5	0	0	0	0	0	0	0	0	0	0	0	0	0	0	0	0	0
gene-LOC120834186	78	125	137	190	233	133	190	144	128	127	135	166	125	121	155	157	112	97	137	151	105	137	110	128
gene-LOC120834185	77	183	58	152	132	61	99	131	86	105	113	153	124	115	165	16	139	65	114	124	146	48	46	93
gene-ccr7	5	2	14	3	5	4	6	0	6	0	17	3	26	0	8	0	0	4	8	9	4	9	8	0
gene-dlgap4a	3339	3215	2309	2460	4155	2961	2938	2841	2619	2568	2937	2847	2901	2822	3362	1350	3035	3066	2722	3185	2944	2137	2225	2785
gene-dlgap4b	2888	3543	2241	2684	3706	2744	2869	3076	3224	3326	3181	3666	2975	2526	2732	1350	3136	2606	3444	3424	3137	1969	1876	2393
gene-si_dkey-89b17.4	4844	5307	3232	3478	7354	4389	5205	4567	4702	4408	5437	5265	6038	4942	5543	851	5283	4367	4789	5765	5020	3499	3751	4475
Gasterosteus_aculeatus_newGene_4600	0	0	0	0	0	0	0	0	0	0	0	0	0	0	0	0	0	0	0	4	0	0	0	0
Gasterosteus_aculeatus_newGene_9230	0	0	0	0	7	41	0	84	65	13	6	0	74	0	0	14	7	2	9	0	4	0	2	0
gene-n6amt1	225	490	496	507	389	185	507	507	530	421	322	558	476	390	386	546	356	217	278	408	352	495	508	540
Gasterosteus_aculeatus_newGene_4604	0	0	0	0	0	0	0	0	1	0	0	0	0	0	0	0	0	0	0	9	0	0	6	0
Gasterosteus_aculeatus_newGene_9235	4	54	0	6	13	3	7	4	2	38	10	15	5	29	23	0	4	24	15	34	27	3	15	34
Gasterosteus_aculeatus_newGene_9234	3	11	0	7	5	0	5	5	0	4	3	6	9	4	3	0	5	2	8	4	2	3	24	13
gene-LOC120828234	223	149	220	134	153	271	208	119	108	159	262	234	172	135	241	47	177	234	117	215	183	191	130	222
gene-LOC120828231	438	745	455	684	679	296	550	520	650	658	486	716	536	542	499	345	567	411	604	799	442	444	375	691
gene-LOC120809353	355	429	570	904	466	333	432	460	731	863	456	758	907	727	572	326	406	377	353	585	826	737	975	852
gene-si_ch1073-335m2.2	5361	5444	2545	4548	7974	4700	4355	5021	3912	4354	5416	5389	4893	4871	6096	1581	5518	4612	6031	5114	5581	3193	2560	4174
Gasterosteus_aculeatus_newGene_3165	10	0	2	0	4	2	0	15	0	3	2	5	3	6	7	0	0	14	0	2	5	3	0	0
gene-mcl1b	1665	3246	3052	3634	3977	1923	3248	2698	2934	3702	3144	2832	3700	2920	3135	1577	2759	1087	2538	3791	2957	2548	2683	4137
gene-LOC120832809	1469	903	2169	1181	1294	1104	1070	943	1067	942	1276	916	1153	833	1449	1392	1257	869	878	1406	918	1399	1215	1325
gene-pold1	218	418	235	399	494	172	460	335	314	329	276	472	523	371	427	283	304	246	319	454	319	214	294	343
gene-LOC120809357	931	1747	1110	2402	1576	755	1387	1401	3071	3172	1287	3426	2997	2619	1280	809	1299	787	1480	1431	2598	888	2079	2706
gene-LOC120832804	856	1559	729	1149	1532	664	1235	1106	1250	1392	1084	1408	1147	1212	1286	629	1199	631	1127	1512	1155	900	764	1386
gene-LOC120832807	97	83	108	134	131	136	85	91	103	82	84	52	87	94	81	92	59	58	104	70	75	94	81	107
Gasterosteus_aculeatus_newGene_7436	0	2	0	0	4	0	2	0	0	0	0	0	0	0	0	0	0	0	0	0	0	0	0	2
gene-LOC120813664	178	84	285	104	210	722	132	125	143	88	144	97	183	72	170	220	201	429	124	150	132	211	181	132
gene-cep78	259	531	367	455	486	224	375	556	439	541	342	438	418	398	375	354	360	322	397	566	366	299	368	500
Gasterosteus_aculeatus_newGene_7435	0	2	0	0	0	0	0	0	0	0	0	0	0	0	0	0	0	0	0	0	0	0	0	0
gene-aco2	140	192	277	220	180	102	264	209	260	170	138	149	306	175	313	140	167	112	217	250	283	138	161	130
gene-cep72	561	789	344	693	1183	368	836	778	1328	479	548	798	523	1024	1031	267	1625	980	953	1077	531	292	626	1322
gene-cep70	400	502	362	330	416	187	444	267	261	323	415	331	405	389	356	181	452	246	285	339	332	274	379	467
gene-cep76	86	209	177	186	340	92	337	264	285	274	231	301	389	249	288	229	251	64	121	268	350	165	201	213
gene-ccl25b	1697	1904	4318	2376	2309	1095	2154	1424	1327	2195	2488	1702	2433	1899	2623	4826	1997	1860	1039	2778	2170	3863	2246	2555
gene-LOC120828588	0	0	0	0	0	0	0	0	0	0	0	0	7	0	10	0	0	2	0	4	0	0	0	0
gene-d2hgdh	492	510	415	424	758	390	485	698	779	530	794	718	982	748	430	439	899	354	603	473	482	329	427	494
gene-ascc1	3206	3533	4295	3978	3932	2680	3171	2783	2953	3078	3207	2939	3667	2794	2818	1649	3213	2894	3538	4785	2751	4286	2611	3638
gene-spartb	610	1064	740	917	945	526	1017	940	780	864	944	943	881	776	892	480	890	498	893	1103	666	608	595	1004
gene-sparta	134	98	140	132	199	64	148	159	138	115	236	85	149	108	129	43	124	81	116	92	79	118	178	96
gene-epm2a	296	396	458	393	469	239	316	342	376	315	347	356	351	247	239	220	245	171	257	366	246	270	280	305
gene-nhp2	578	1078	2019	1219	1120	396	1504	1121	1586	1449	1025	1016	1600	1014	1454	3851	1161	384	805	1417	1175	1716	1648	1480
gene-col9a3	426	707	2118	324	1628	175	1230	750	321	305	297	351	1497	1145	348	2380	327	210	394	482	1026	484	669	442
gene-col9a2	1251	1510	4351	873	2999	856	1883	1341	1279	1212	1791	1392	2916	1989	1071	3384	1110	863	1219	1491	1571	1281	1543	1252
gene-LOC120829184	644	905	762	631	1057	844	780	770	888	868	811	990	952	849	776	342	737	599	737	923	768	706	668	788
gene-LOC120829186	8958	11597	21016	11044	12981	7441	13925	9462	12867	11777	12218	10767	13007	10773	16939	15480	9426	12672	8212	16248	11443	19948	17709	16492
gene-csf1b	35	65	148	88	79	47	84	47	60	63	89	69	80	87	87	111	53	100	36	103	66	106	87	110
gene-LOC120829180	31	74	16	74	84	1	25	34	98	71	56	75	29	58	70	23	101	34	48	51	106	57	14	95
gene-tmx1	1787	1874	1319	1617	2161	1319	2022	1525	1413	1747	1559	1631	2139	1598	1889	571	1668	1366	1424	1896	1476	1171	1168	1597
gene-LOC120829189	1393	2350	951	1176	3808	1229	1943	1472	2243	2010	1962	2062	2441	2070	1896	229	1758	963	2145	1496	2035	917	1383	1275
gene-LOC120813669	0	0	0	0	0	0	0	0	0	0	0	0	0	0	0	0	0	0	0	0	0	0	0	0
Gasterosteus_aculeatus_newGene_3378	5	6	0	4	16	14	13	15	8	11	23	10	14	15	7	0	11	8	23	3	9	3	5	6
gene-LOC120833170	75	198	404	180	244	153	246	253	302	213	225	214	352	198	283	191	202	81	234	292	215	264	266	222
gene-LOC120833176	1866	2137	3216	2135	2826	2014	2283	2375	2368	2350	2389	2066	2786	1931	2280	1440	2173	1850	2097	2843	2212	2473	2564	2274
gene-LOC120833177	992	1374	1360	1192	1407	959	1423	1351	1151	1253	1196	1261	1121	1224	1270	878	1125	821	1138	1561	1341	1181	954	1301
gene-LOC120833175	675	736	279	638	1084	569	563	656	509	506	917	686	797	704	942	290	975	558	677	831	689	522	401	539
Gasterosteus_aculeatus_newGene_3370	9	4	28	27	21	7	8	5	9	10	19	18	14	11	3	10	9	5	7	8	10	6	13	21
Gasterosteus_aculeatus_newGene_8180	0	9	2	0	0	0	0	24	6	13	6	8	5	0	6	0	4	0	3	8	3	3	7	0
gene-hace1	1688	2179	595	1648	2743	1296	1337	1528	1377	1518	1864	2526	1604	1896	2236	258	2142	1465	2181	1612	2017	899	583	1132
Gasterosteus_aculeatus_newGene_3377	0	5	7	0	8	2	11	0	6	8	11	0	16	13	5	0	0	6	6	11	0	6	0	3
gene-sept2	2887	3560	3748	2971	4312	2371	4011	3105	3000	3035	3376	3217	4070	3346	4027	2481	3541	2869	2950	3901	3314	3023	3084	3679
gene-sept3	8146	10405	7896	7861	10092	7588	9281	8861	8448	9039	8380	8170	9886	9145	9237	5948	8554	7264	8572	9886	8293	6458	6709	8716
Gasterosteus_aculeatus_newGene_7984	8	31	24	9	37	2	21	18	6	24	39	22	15	5	47	6	13	8	17	16	9	11	24	3
gene-sept6	7953	6442	4265	4760	7460	4551	6226	6057	4266	5175	5321	5106	5581	6257	6485	3318	6973	7279	6490	6002	6721	5745	3977	5543
gene-LOC120816267	2633	2403	1805	2144	2999	1717	1687	1649	2264	1760	2412	2252	2424	2179	1665	1086	2147	1404	2378	1557	1053	1476	1483	1041
gene-LOC120816266	23	14	0	0	5	6	0	0	8	0	17	0	8	0	9	36	0	20	0	0	0	15	51	12
gene-LOC120816268	0	0	0	2	0	0	0	0	0	0	0	0	0	0	0	3	0	0	0	0	0	0	0	0
gene-slit1a	2851	4269	2963	3363	4615	2937	3545	3478	3603	3759	3624	4377	3819	3600	3744	1887	3570	2447	3463	4131	3493	2377	2356	3090
gene-LOC120822668	0	0	6	0	0	0	0	0	0	0	2	0	0	0	0	0	0	0	0	0	0	0	0	0
gene-bcl9l	1778	1609	1208	1053	1989	1296	1427	1437	1004	1276	1779	1641	1566	1379	1553	364	1656	1196	1565	1629	1471	1027	1316	1219
gene-LOC120822665	0	0	0	0	0	0	0	0	0	0	0	4	0	0	0	0	0	0	0	4	0	0	0	0
gene-LOC120822660	3190	5165	5058	3780	5472	4671	4913	4360	4685	4565	4172	4089	4743	4534	4328	3847	4838	3879	3872	5537	4159	4810	4640	4680
gene-LOC120822661	7565	11318	4557	9198	13742	7840	8475	9859	7930	9447	8868	11241	8287	10691	11337	4512	11347	7297	12163	10575	9730	5016	4285	8031
gene-prpf4bb	2635	2388	4110	1896	3645	2698	3260	2959	3147	2806	2969	2595	3720	2453	3078	1609	2779	3269	2370	3210	2685	3078	3869	2990
gene-LOC120827498	228	249	24	188	538	180	224	257	135	133	293	338	203	283	420	21	325	147	335	277	363	103	69	160
gene-LOC120827499	490	398	337	212	1105	583	308	575	506	255	768	563	642	830	447	68	817	556	730	613	220	322	299	586
gene-LOC120823134	0	0	0	0	154	0	0	60	0	0	0	0	0	0	0	0	140	0	0	0	124	0	0	0
gene-LOC120823133	86	70	79	51	107	75	54	40	62	32	50	37	113	35	49	69	41	72	57	49	33	72	73	42
gene-LOC120823132	18	19	18	17	19	14	21	6	8	15	9	17	12	7	23	1	12	19	13	17	16	13	19	19
gene-LOC120823131	0	0	0	0	0	0	0	0	0	0	0	0	0	0	0	0	0	0	0	0	0	0	0	0
gene-LOC120823130	0	0	2	0	0	0	0	0	0	2	0	0	0	0	3	0	4	0	0	0	0	0	0	0
gene-LOC120808390	7	1	2	0	16	7	3	8	2	5	6	1	12	6	8	0	3	3	0	10	1	1	2	0
gene-LOC120808391	0	0	0	0	0	3	0	0	0	2	3	0	0	0	0	0	0	0	0	0	0	0	0	0
Gasterosteus_aculeatus_newGene_116	648	1121	730	1104	916	682	1605	1429	1448	1164	912	1120	1222	1176	1264	1308	1277	659	763	906	1036	926	882	887
gene-LOC120808393	66	39	142	56	28	82	48	39	42	29	48	33	50	63	39	78	79	86	54	36	46	98	72	66
gene-LOC120808397	324	356	190	284	376	195	317	280	276	356	314	381	252	279	400	120	381	348	273	356	316	232	222	335
gene-LOC120808399	0	3	0	0	3	0	0	0	8	0	2	2	0	0	0	0	6	0	2	0	0	0	5	4
Gasterosteus_aculeatus_newGene_118	19	27	15	7	43	10	16	23	36	34	34	32	20	30	21	7	25	17	21	24	35	18	8	11
Gasterosteus_aculeatus_newGene_119	4	0	5	0	0	0	0	0	0	1	0	2	0	2	0	0	0	0	0	0	0	0	0	0
gene-stat1a	958	1253	1390	956	1533	921	1352	1759	1086	979	1501	1053	1249	1070	1539	872	1373	1257	1011	1483	1070	1278	1299	1307
gene-LOC120807845	0	0	0	0	4	0	0	0	0	0	0	0	0	0	0	0	0	0	0	0	0	0	0	0
gene-LOC120807840	10698	10290	19087	8998	14480	9548	13694	11317	13714	11811	12190	11024	15930	9920	12367	9665	10823	8663	8829	13415	10405	13210	14923	12121
gene-ptger1c	4	0	0	5	6	3	4	5	3	1	5	0	4	3	1	5	2	3	4	7	0	12	0	4
gene-LOC120818148	195	323	53	213	446	169	208	269	179	215	280	322	269	242	350	11	360	203	319	269	270	102	103	218
gene-LOC120818149	357	682	744	696	698	484	724	561	588	717	665	676	677	620	729	566	582	655	650	766	657	622	663	780
Gasterosteus_aculeatus_newGene_4980	5	0	3	0	2	0	4	5	2	0	0	7	0	0	5	0	0	0	0	0	0	2	0	0
Gasterosteus_aculeatus_newGene_4981	0	7	9	0	0	0	0	0	0	4	3	5	0	5	0	2	0	0	0	7	0	4	0	0
gene-LOC120818140	105	117	43	125	299	145	88	148	111	104	141	190	189	154	219	9	229	181	170	97	120	56	37	78
gene-LOC120818141	189	265	52	231	314	173	182	203	114	202	186	294	201	351	369	7	299	221	304	248	302	90	100	190
gene-LOC120818142	288	274	35	265	486	259	273	263	133	208	342	365	277	351	402	41	339	174	374	266	392	101	78	208
gene-LOC120818143	401	434	103	358	732	351	409	333	263	429	426	373	423	430	474	7	470	241	597	451	544	153	232	278
gene-LOC120818144	555	716	506	466	727	421	588	660	776	653	549	720	609	651	524	295	821	436	606	658	788	336	367	612
gene-LOC120818146	141	188	58	128	318	164	166	158	102	133	228	201	176	220	265	5	276	145	207	165	201	81	43	148
Gasterosteus_aculeatus_newGene_4989	0	0	0	0	0	0	0	3	2	0	0	0	0	0	0	0	0	0	0	4	1	0	0	0
Gasterosteus_aculeatus_newGene_14030	30	0	0	0	6	23	7	0	5	12	0	0	0	0	15	0	0	12	5	15	4	0	0	0
Gasterosteus_aculeatus_newGene_14031	1389	1759	2068	1474	1262	1718	1567	1469	1842	1840	1200	1551	1678	1225	1456	1671	1309	1577	1328	2130	1609	1713	1522	1677
Gasterosteus_aculeatus_newGene_14032	0	6	0	6	11	10	14	15	17	7	23	10	17	13	10	0	14	7	12	17	8	0	4	0
Gasterosteus_aculeatus_newGene_14034	162	223	342	260	190	154	270	204	273	241	194	293	200	126	281	230	240	231	207	363	185	274	217	222
Gasterosteus_aculeatus_newGene_14036	9	31	12	31	38	3	30	10	21	29	22	26	11	18	25	9	29	8	26	20	14	12	24	17
gene-LOC120809449	197	550	550	1058	462	321	510	506	1143	1145	430	796	1034	1061	439	779	357	206	318	665	846	651	1044	1236
gene-kdelr3	401	496	768	520	692	305	646	593	484	614	596	567	625	547	611	630	568	300	407	667	582	644	570	688
Gasterosteus_aculeatus_newGene_2130	3	9	11	17	24	0	11	34	17	17	14	8	23	19	25	28	11	8	14	8	17	34	17	34
Gasterosteus_aculeatus_newGene_2133	3314	4339	3284	3262	4177	2599	4276	4310	4497	3919	3568	4246	4515	3371	3950	2605	3545	2965	3345	4561	3411	3313	3381	3939
Gasterosteus_aculeatus_newGene_2134	12	46	6	136	60	0	0	0	3	80	66	4	9	67	0	2	85	2	3	359	14	1	164	115
Gasterosteus_aculeatus_newGene_2137	0	0	2	0	0	0	0	0	0	0	0	0	0	0	0	0	0	0	0	0	0	0	0	0
Gasterosteus_aculeatus_newGene_7324	4	0	0	0	0	0	0	0	0	0	0	0	0	0	0	0	0	0	0	0	0	0	0	0
gene-trim101	7	10	4	5	5	2	0	14	17	4	0	11	0	7	8	3	30	10	0	5	0	0	0	8
Gasterosteus_aculeatus_newGene_2138	4	0	5	119	0	0	27	5	193	247	2	6	5	27	166	0	578	0	0	143	0	444	0	0
Gasterosteus_aculeatus_newGene_7329	0	9	2	4	4	0	0	0	0	9	6	0	4	0	2	0	6	0	5	7	0	4	6	0
Gasterosteus_aculeatus_newGene_7328	88	205	169	194	220	96	273	181	155	213	195	163	195	212	268	109	189	95	122	257	189	188	168	238
gene-trim105	350	517	506	410	503	279	494	505	398	472	403	440	504	434	347	365	407	292	367	618	340	516	342	454
gene-trim107	48	83	84	54	58	52	73	39	93	66	72	70	89	80	48	50	41	49	55	100	55	63	67	74
gene-elmo2	8720	13095	4506	9997	11527	7718	8485	9909	6889	9390	9378	10697	7817	10188	10707	4380	10441	8275	10338	11498	10229	6655	4734	9540
gene-elmo1	5460	5715	4911	4211	5950	4498	5585	5206	4975	5109	5000	5290	5382	4837	5115	3003	4655	4297	4892	6305	4669	3894	3939	5468
gene-rgrb	197	332	163	311	293	156	231	244	241	295	241	376	321	274	236	245	217	186	276	317	260	236	232	419
gene-rgra	555	409	536	620	473	283	389	453	596	435	442	542	528	416	507	729	469	231	428	473	493	426	528	473
gene-LOC120831729	37	86	137	52	82	24	97	68	74	35	115	71	101	69	96	110	48	83	43	106	45	104	62	91
gene-steep1	272	347	689	760	340	165	388	385	818	726	291	560	989	484	351	640	299	211	332	468	622	399	972	818
Gasterosteus_aculeatus_newGene_11203	0	50	0	8	52	7	14	19	10	22	4	20	4	26	4	0	0	0	5	46	32	0	20	26
Gasterosteus_aculeatus_newGene_11204	281	421	92	280	680	79	307	364	415	230	471	427	205	284	314	29	248	232	271	405	249	89	87	136
gene-LOC120819116	241	1029	1392	1036	492	601	923	871	1287	1348	701	868	864	777	699	1990	500	402	555	1548	839	1319	880	1238
Gasterosteus_aculeatus_newGene_11206	38	80	26	35	6	20	19	55	8	29	20	62	13	24	1	0	40	0	44	6	0	4	7	6
Gasterosteus_aculeatus_newGene_11209	0	4	0	0	4	0	0	4	0	0	0	0	0	7	0	0	0	3	4	0	0	0	0	0
gene-bco2a	1256	1950	897	1486	1558	993	1658	1021	1378	1847	1973	1798	1549	1362	1320	536	1464	1439	1343	1657	1751	719	807	1338
gene-bco2b	36	11	6	39	27	30	73	70	11	11	34	22	12	39	67	32	26	24	48	56	32	40	17	46
gene-LOC120831726	18	101	65	39	51	12	61	69	44	45	53	45	100	66	75	10	61	17	34	109	80	22	35	91
gene-mrpl54	438	437	536	510	446	271	513	467	425	507	453	400	657	395	472	400	481	477	380	650	377	389	434	492
gene-hmgb2a	2995	2915	3420	3152	4470	2263	5328	3412	3311	3232	2438	2617	5050	4061	4647	3472	3556	3299	2136	3390	3832	3449	3497	3678
Gasterosteus_aculeatus_newGene_1443	97	60	6	24	93	85	51	45	71	47	62	117	58	45	90	39	69	66	104	47	58	27	27	27
Gasterosteus_aculeatus_newGene_1444	38	23	21	11	48	32	40	18	28	9	40	27	25	35	31	19	55	36	28	23	23	16	6	23
Gasterosteus_aculeatus_newGene_1445	10	4	0	11	12	0	4	3	4	5	12	9	5	10	17	0	6	0	11	7	8	0	0	4
gene-phldb3	127	133	143	127	112	42	125	140	88	166	124	164	185	96	115	132	105	59	78	137	147	141	123	154
Gasterosteus_aculeatus_newGene_3430	676	600	262	407	1046	469	605	544	578	533	684	691	739	639	749	70	723	403	546	737	542	335	398	608
gene-kdm6a	2567	3043	2875	2390	3223	2252	3149	2804	3130	2897	2848	2582	3210	2373	2911	1606	2613	2121	2867	3563	2776	2715	2971	2871
gene-LOC120830898	218	333	499	344	333	277	426	435	363	420	282	312	406	361	396	494	334	254	322	538	392	521	502	541
gene-LOC120830894	356	466	192	369	464	209	263	317	243	308	324	443	268	315	475	143	355	259	351	351	326	152	165	323
gene-LOC120830895	6	7	2	5	6	1	2	3	3	4	5	7	4	1	3	2	3	3	5	1	7	1	2	5
gene-cln6a	666	768	500	751	755	524	725	548	576	662	564	608	595	712	773	366	777	569	618	634	603	524	529	701
gene-saysd1	94	260	275	193	188	70	239	259	311	243	182	212	299	145	219	380	217	138	181	318	221	303	235	299
gene-sall1a	1382	1146	891	1181	2025	1174	1002	1015	1214	1133	1183	1309	1360	1537	1603	539	1564	1200	1177	1286	1126	1036	982	1359
gene-tspan12	69	132	111	134	141	111	102	113	85	142	142	104	216	211	131	49	128	56	106	195	143	105	167	165
gene-tspan11	841	1007	1300	1016	724	754	771	1111	1151	894	923	870	978	614	894	1250	642	554	710	1083	589	950	867	996
gene-tspan17	322	695	467	553	664	345	511	477	496	525	462	546	600	564	653	395	523	325	558	587	475	371	340	535
gene-tspan15	605	781	634	651	854	718	723	636	676	726	692	677	681	725	838	457	780	634	700	897	796	723	707	713
gene-nudcd3	808	970	2581	1273	1784	536	1518	1345	1237	1001	954	1075	1661	1018	1753	2512	1316	598	736	1512	1107	1730	1748	1127
gene-nudcd2	315	129	309	205	266	243	241	218	209	216	202	189	193	162	282	237	222	277	152	205	180	274	213	208
gene-nudcd1	428	561	1587	527	783	343	794	667	918	760	727	567	883	543	634	1172	508	388	496	764	520	1094	1318	851
gene-sgms2a	148	258	176	183	242	155	211	139	175	195	153	176	161	139	167	131	246	143	138	235	205	104	151	183
gene-cga	3455	5362	8258	4301	5946	65	2	5124	7485	9434	4292	4884	3359	3613	6082	22556	3811	1849	3627	7350	7129	5293	8068	15486
gene-LOC120825232	261	139	197	21	104	36	109	263	253	109	126	234	27	17	29	297	219	285	466	35	22	140	114	347
gene-arhgap27	1396	1931	1579	1709	2404	1330	1998	1881	1892	2040	2030	1985	2114	1738	2073	1214	1945	1475	2248	2491	1908	1524	1315	1537
gene-arhgap24	597	1330	1279	1054	1420	774	1247	1280	1121	1188	1136	1123	1124	835	1058	609	964	618	907	1165	970	914	1173	952
gene-arhgap25	31	74	81	47	74	64	112	69	70	54	63	54	66	111	78	55	57	36	44	112	90	112	76	91
gene-arhgap22	442	441	343	417	478	210	586	431	294	288	423	465	530	450	584	179	510	429	374	584	408	429	405	406
gene-arhgap28	37	37	45	41	37	21	71	44	84	54	35	75	51	55	19	55	41	19	33	49	36	39	41	74
gene-zgc_171566	455	910	1952	887	899	757	826	708	1191	977	1022	830	1039	708	977	1303	813	527	605	1339	714	1263	1298	1008
Gasterosteus_aculeatus_newGene_5215	3	0	0	13	0	3	18	24	33	5	10	0	12	0	0	33	11	0	0	33	0	16	17	0
gene-smad10a	1426	1172	849	764	1870	1324	1077	1381	686	1293	1308	925	1623	1202	937	422	1537	1140	1189	1796	1386	645	660	1374
gene-prdm1c	2	0	12	0	4	4	10	0	3	2	0	10	9	9	22	0	0	6	8	8	18	0	23	32
gene-LOC120820775	0	0	0	0	0	0	0	0	0	0	0	0	0	0	0	0	0	0	0	0	0	0	0	0
gene-prdm1a	17	44	2	7	20	7	47	36	22	11	17	22	28	39	20	24	14	17	23	19	23	21	33	41
gene-LOC120820771	310	457	617	460	528	282	540	637	498	483	497	471	600	433	727	756	503	313	401	638	390	590	545	675
gene-invs	164	241	284	177	257	171	165	183	221	200	317	249	223	161	190	112	141	265	200	320	241	240	206	180
gene-LOC120833813	94	147	104	110	96	50	114	187	108	128	112	231	106	166	97	89	108	51	134	165	116	96	98	108
gene-LOC120833812	208	211	56	164	278	187	206	234	133	114	221	122	135	201	186	102	204	227	125	287	146	168	135	188
gene-LOC120821429	415	776	49	486	917	619	112	344	269	552	504	637	198	397	246	63	783	362	799	340	565	132	160	479
gene-LOC120821428	854	1606	151	1029	1855	1218	340	662	598	1007	995	1375	405	786	657	170	1505	710	1602	833	1225	321	276	932
gene-LOC120833819	69	19	66	48	44	0	0	33	45	20	23	17	11	33	51	16	16	25	32	18	17	22	13	16
gene-LOC120821426	0	0	0	0	0	0	0	0	0	0	0	0	0	0	0	0	0	0	0	0	0	0	0	0
gene-LOC120821425	14	21	63	10	30	10	30	15	12	13	12	30	38	26	32	61	8	8	4	14	29	12	11	22
gene-LOC120821424	0	4	0	0	10	0	2	5	5	0	10	3	0	5	3	5	0	3	8	0	0	2	0	3
gene-LOC120821422	4560	3665	4600	3357	4839	3319	4416	3721	3562	3696	3710	3748	4259	3456	4503	2174	4067	3477	3608	4172	3793	4311	4388	3644
gene-LOC120821420	0	0	0	4	6	5	0	0	0	0	0	0	0	0	2	0	0	0	0	0	0	0	2	0
gene-prdm13	83	105	86	87	56	86	97	126	134	65	112	108	90	68	113	38	69	109	62	103	58	105	104	101
gene-prdm10	1211	1105	766	925	1453	1128	1036	1087	1117	1118	1094	1157	1021	1093	1128	496	1141	1176	1070	1086	1273	814	868	1048
gene-prdm16	1185	1071	253	1031	1319	807	1231	1089	639	798	888	1170	1050	1260	982	437	999	725	949	879	701	578	557	1089
gene-prdm15	205	265	191	215	474	204	304	284	279	256	212	298	306	406	319	131	282	209	307	365	258	242	253	298
gene-prdm14	0	0	0	0	0	0	0	0	0	0	0	0	0	0	0	0	4	0	3	0	0	0	0	13
Gasterosteus_aculeatus_newGene_13179	0	4	2	0	5	6	2	4	0	3	0	0	0	4	2	0	4	0	6	4	1	0	0	9
gene-nln	175	448	376	418	294	155	457	387	398	570	356	431	417	371	442	300	322	174	260	436	322	342	385	465
Gasterosteus_aculeatus_newGene_13170	15	49	0	4	12	2	29	21	14	34	39	12	26	7	0	8	13	11	31	31	37	4	37	29
Gasterosteus_aculeatus_newGene_13171	0	0	0	0	0	0	2	0	0	1	1	0	0	0	3	0	0	0	0	0	4	0	1	3
Gasterosteus_aculeatus_newGene_13172	7	21	2	18	3	5	20	9	4	3	4	7	8	5	6	9	8	6	7	6	4	0	10	28
Gasterosteus_aculeatus_newGene_13175	3	4	0	8	2	0	3	0	1	0	2	0	0	0	0	0	0	0	0	0	0	0	0	0
gene-LOC120832991	1231	1528	3415	1283	1777	766	2067	1139	1364	1367	1908	1264	2029	1254	1677	3010	1088	1109	915	2003	1798	2132	1977	1586
gene-si_ch73-103b11.2	10109	12633	3470	9477	15131	4447	9069	12426	7415	9843	13207	11977	10797	10237	12959	1316	11766	6379	12257	13104	12309	7707	4698	9576
Gasterosteus_aculeatus_newGene_4163	158	71	59	104	148	13	65	77	66	78	124	163	73	95	127	4	116	76	115	102	131	75	34	78
Gasterosteus_aculeatus_newGene_4164	0	0	0	2	0	3	0	0	0	0	0	0	0	0	0	0	4	0	0	0	0	0	0	0
Gasterosteus_aculeatus_newGene_4165	8	7	2	6	13	38	15	23	0	3	0	0	3	32	7	4	8	6	7	19	10	37	8	16
Gasterosteus_aculeatus_newGene_4167	17	15	76	9	4	24	5	14	15	31	13	3	3	11	20	48	14	5	0	37	0	30	9	8
Gasterosteus_aculeatus_newGene_4168	0	2	0	0	4	0	3	0	1	0	0	0	0	0	0	0	0	0	0	0	0	0	0	0
Gasterosteus_aculeatus_newGene_4169	0	0	1	0	4	0	0	0	2	0	0	0	0	0	1	0	0	0	0	0	0	0	0	0
gene-LOC120819756	100	84	116	293	35	61	80	47	47	151	114	20	53	202	75	35	113	57	31	210	145	200	127	265
gene-fndc10	2386	2477	2115	2044	2173	1685	2229	1977	2091	2214	1828	1906	2006	1736	2123	1650	1989	1690	1699	2747	1810	1973	1984	2357
gene-gpr158b	1984	2064	637	2116	2552	1334	1698	1450	1038	1614	2675	1943	1754	1615	2893	123	2226	1354	2663	2720	2397	1215	687	1432
gene-gpr158a	1087	2229	1234	1816	2582	1204	1962	2059	1822	1973	2124	1990	1870	1947	2028	822	2072	1142	1511	2482	1788	1487	1127	1827
gene-edar	235	185	295	186	391	374	287	202	172	233	282	275	304	214	201	139	264	345	268	307	268	258	154	216
gene-sh2b1	1304	1242	1119	949	1428	1174	1212	1272	1375	1274	1218	1161	1401	1189	1448	475	1270	1255	1037	1717	1297	1162	1159	1298
gene-ostf1	1354	1867	2031	1749	2083	1291	2019	1608	1553	1692	1832	1489	1793	1472	1936	1675	1731	1624	1509	2264	1467	1719	1849	1921
gene-oxsm	102	404	396	275	301	124	330	299	468	410	284	255	342	255	334	571	195	111	217	347	236	299	351	403
gene-LOC120827867	70	39	131	98	145	76	253	65	50	51	53	73	228	75	236	89	112	84	39	82	166	160	156	133
gene-LOC120827861	95	174	224	155	125	75	118	82	190	211	132	160	137	104	128	142	129	42	106	223	141	112	146	132
gene-LOC120827863	850	970	574	858	967	835	678	818	781	572	894	782	814	819	871	460	946	764	998	754	752	537	493	726
gene-dazap1	796	1653	2230	1585	1584	1042	1541	1557	2115	1568	1324	1540	1746	1200	1489	1356	1297	1003	1455	1461	1466	1399	1295	1436
gene-LOC120827868	547	854	1084	775	710	418	777	652	647	790	571	516	669	562	731	1028	669	344	470	856	678	896	842	866
gene-dazap2	15068	15087	11428	13182	18186	12912	14042	14399	14346	14462	13648	14038	14512	15462	14050	9460	16833	12534	14979	16933	14793	11332	10262	15496
gene-slc4a8	4247	6224	3286	4523	5923	3710	3775	4387	4204	4819	4502	5924	4270	4800	5282	2262	5248	3693	5747	5091	5410	2974	2608	4262
gene-cwf19l2	969	1450	989	1227	1155	481	1250	1154	1170	1136	1040	1026	1219	946	1118	961	785	541	886	1631	815	967	883	1318
gene-cwf19l1	521	635	908	393	504	356	642	559	686	492	599	576	571	420	555	676	433	395	499	579	475	695	689	623
gene-slc4a3	1929	2281	543	1421	2542	1259	1064	1406	843	1318	1629	1746	1169	1520	1781	367	1996	1300	2107	1652	1717	839	513	1188
gene-stx4	526	1045	926	1015	993	600	1130	899	729	858	756	832	987	898	1082	677	1060	549	821	1041	812	773	805	938
gene-LOC120822306	306	615	252	559	423	136	844	410	377	515	377	56	442	428	498	636	366	183	327	709	389	446	600	618
gene-pacc1	111	273	266	238	251	97	235	288	338	293	269	276	295	253	313	272	199	205	191	404	263	286	296	306
gene-LOC120822302	162	149	260	179	138	129	171	183	266	185	124	206	189	162	157	266	164	195	155	170	165	249	229	187
gene-stx8	498	463	736	442	578	440	415	507	583	582	483	505	393	408	557	642	454	479	387	572	444	587	607	539
gene-LOC120822309	211	513	632	583	524	406	819	711	644	607	444	407	718	544	657	1286	507	364	357	664	515	526	582	830
gene-cbwd	380	568	460	397	475	209	487	432	550	552	388	348	514	452	572	413	481	320	374	588	392	304	323	594
gene-chst6	148	214	145	272	280	104	251	154	108	162	222	160	263	187	207	50	173	210	224	268	220	176	156	215
gene-LOC120811227	14	27	41	26	29	0	36	60	16	27	17	24	34	25	33	51	31	6	19	32	22	14	21	23
gene-LOC120811225	32	142	13	39	124	11	112	30	60	42	119	115	89	82	35	35	102	67	40	83	77	60	63	81
gene-LOC120811222	37	100	33	21	62	23	86	129	23	49	37	64	46	47	48	9	39	55	43	92	55	51	52	39
gene-chst1	1655	2624	2025	2032	2410	1321	2115	2133	1798	2073	1963	2238	2148	1893	2214	1166	2139	1385	2106	2407	2090	1848	1481	2194
gene-sh2d3ca	700	989	657	853	1120	693	998	804	873	751	777	964	1096	823	1088	367	984	733	647	1059	797	735	712	690
gene-LOC120811229	16	34	55	7	29	27	53	13	36	54	30	31	34	31	6	158	4	16	16	58	27	32	23	13
gene-thyn1	291	460	365	386	414	252	545	374	417	448	320	362	509	445	386	509	368	250	297	511	395	486	436	499
gene-LOC120810178	0	0	3	0	0	0	0	0	0	0	0	0	0	0	0	0	0	0	0	0	0	6	0	0
gene-glra1	605	589	239	490	1255	800	596	570	428	505	685	814	726	675	860	48	842	482	647	665	620	315	342	530
gene-glra2	1058	1323	753	1007	1392	684	910	1018	984	1204	927	1206	965	1207	1386	506	1243	864	1021	1425	1188	773	684	1249
gene-LOC120810176	35	63	121	60	60	31	50	54	82	72	75	43	115	34	49	118	70	53	40	56	57	116	128	64
gene-LOC120811598	618	1721	558	1265	1427	633	1351	1717	520	1467	1376	934	1351	1101	1244	739	998	610	1080	2048	1309	1137	1158	1625
gene-LOC120811595	1029	1420	978	946	1346	1214	1025	1075	1179	1326	1199	1234	1226	1062	1117	489	1051	901	1210	1331	1063	920	994	1157
gene-LOC120811596	1161	1504	1263	1304	1665	1293	1197	1293	1122	1301	1527	1474	1322	1250	1391	530	1552	913	1418	1410	1147	1027	908	1445
gene-LOC120811590	1693	2288	765	1807	2716	1416	2039	2037	1743	1811	2306	2667	1953	1646	2694	218	1936	1511	2265	2611	2062	996	1021	1936
gene-tmc8	35	60	61	80	62	21	102	77	52	84	80	40	61	65	60	48	64	51	34	41	50	72	43	104
gene-tmc1	0	40	44	0	86	0	4	4	0	0	0	5	49	43	0	0	0	0	0	18	56	0	0	11
gene-tmc5	2	47	105	22	89	0	36	40	35	15	30	19	50	69	56	117	10	19	33	50	51	20	13	26
gene-tmc4	17	47	100	46	62	10	41	28	17	44	67	57	47	68	30	31	40	47	84	58	38	62	19	60
gene-pmch	245	358	1094	698	369	0	200	648	517	478	290	440	485	495	334	520	529	172	247	823	513	627	563	565
gene-si_ch73-109d9.3	590	562	377	594	822	592	598	582	482	540	593	571	572	692	583	349	806	653	767	603	695	383	436	575
gene-itk	10	13	0	5	5	0	7	29	12	19	5	11	17	10	20	0	6	0	5	15	21	9	5	12
gene-LOC120824889	2064	1914	2651	1524	2334	1797	1975	1934	1937	1819	1913	1658	2425	1757	1982	1135	1609	1410	1737	2296	1732	1810	2262	1965
gene-nol6	627	1059	986	912	1299	611	1352	1073	1032	971	1282	1140	1299	780	1218	850	1068	526	872	1268	1077	1066	1158	1039
gene-nol7	602	589	906	660	692	347	758	539	717	770	547	463	683	497	739	957	610	436	570	768	463	758	774	698
gene-nol8	518	440	565	463	587	245	506	473	474	394	526	594	628	393	611	303	509	401	498	592	523	536	396	399
gene-LOC120824883	381	491	236	316	497	228	264	294	291	247	347	347	277	240	365	108	347	192	309	379	263	137	193	290
gene-LOC120824880	23	8	11	20	12	16	9	15	7	9	5	4	14	9	10	21	25	16	20	8	4	0	6	0
gene-LOC120824881	15	7	29	17	29	26	20	33	14	25	35	26	17	22	31	37	34	20	26	30	31	29	51	16
gene-dnase2	120	349	595	363	381	191	327	295	429	279	355	256	376	233	301	689	241	106	160	472	254	497	568	424
gene-LOC120824887	1	1	2	0	1	1	0	0	0	2	2	1	0	0	0	0	2	0	0	1	0	0	1	0
gene-LOC120824884	586	1353	589	991	1095	436	1098	1034	944	1047	961	1014	988	980	902	396	979	496	817	1116	829	612	573	1065
gene-taok1b	3384	4608	2733	3171	5388	2785	3756	4024	2789	3627	4374	3744	4174	3687	4299	1827	4397	3123	4109	4319	3943	2923	2570	3417
gene-taok1a	1715	2454	1471	1955	2832	1533	1728	1896	1573	2035	2271	2111	2017	2006	2236	1276	2224	1820	2294	2341	2067	1413	1329	1661
gene-gjd2b	5	0	0	5	0	0	0	0	2	0	2	0	0	7	0	0	3	2	0	0	0	0	0	0
gene-pcbd1	250	452	657	436	352	97	564	370	353	473	206	336	417	356	325	984	304	301	268	574	371	535	470	500
gene-LOC120812019	13	5	3	8	15	0	10	7	9	4	11	12	6	6	9	0	5	0	7	16	8	6	7	14
gene-si_dkeyp-118a3.2	34	81	60	28	55	20	37	23	57	85	70	64	70	36	77	29	55	13	53	80	24	43	54	74
gene-znf207b	4879	3086	4999	2590	4338	4504	4076	3373	3325	3319	3580	3015	4173	2879	3627	2778	3361	4626	3600	4066	3108	4341	3932	3453
gene-srsf3b	2586	4778	3420	4522	4517	2529	5142	4810	5086	4906	3849	4639	4884	4286	4366	4490	4196	2166	3896	5077	4251	3727	3310	5521
gene-srsf3a	8230	6489	3971	6032	6417	5636	5773	6048	5707	6096	5195	5339	5444	5602	5568	4759	6355	6955	6319	7098	5382	4579	3904	6244
gene-tinf2	155	155	219	161	143	100	164	168	212	181	142	171	227	110	136	138	150	142	142	201	130	184	187	169
gene-eif4e2rs1	353	460	577	539	608	320	520	498	495	487	469	379	530	482	358	709	465	292	329	621	396	460	538	559
gene-kif26ba	1281	2024	403	1185	2371	1083	1248	1550	1168	1317	1551	1673	1347	1541	1982	239	1808	945	1401	1730	1604	673	533	1083
gene-kif26bb	662	1877	1329	965	2032	987	1321	1161	1628	1617	1360	1311	1513	1212	1006	581	1029	793	1396	1379	1219	646	1055	925
gene-bglapl	0	0	2	0	3	7	7	0	4	3	0	3	0	8	6	17	0	4	4	5	0	26	0	8
gene-LOC120830629	72	102	13	41	111	81	29	53	24	88	41	53	36	65	56	16	40	43	63	29	61	27	14	41
gene-trnau1apb	1145	1959	1584	1793	1837	900	1721	1666	1699	1851	1461	1912	1921	1498	1508	865	1663	863	1730	1829	1438	1246	1366	1593
Gasterosteus_aculeatus_newGene_4422	359	310	221	175	236	138	220	205	266	327	410	329	147	377	251	86	345	211	440	311	277	243	196	303
gene-mms19	1010	1710	1661	1498	1764	758	1638	1739	1806	1700	1647	1666	1732	1243	1630	970	1393	964	1361	1868	1426	1466	1356	1666
gene-tmem117	317	369	192	527	478	330	269	358	631	507	361	843	658	664	307	166	318	229	282	337	580	54	319	635
gene-tmem115	628	1302	892	1368	1589	775	1236	1262	1067	1274	1048	1077	1293	1203	1344	774	1243	788	1133	1510	1103	961	931	1215
gene-tamalin	138	223	322	167	182	124	212	100	175	141	209	157	219	141	236	215	193	88	166	239	147	309	199	206
gene-slc30a1a	518	947	916	1080	1417	552	1333	1029	815	1136	1129	1110	1129	1067	1632	733	809	771	965	1396	1101	928	736	1042
gene-LOC120817331	15159	35911	36824	31751	31122	18535	31143	29719	31379	33435	31033	31996	34542	25876	29424	29171	26224	15705	26181	41187	26185	25418	26229	35503
gene-pax10	6	17	0	12	8	9	0	0	5	6	17	0	8	8	0	0	0	7	6	7	7	11	0	0
Gasterosteus_aculeatus_newGene_11002	0	0	0	0	6	0	4	0	0	0	3	0	0	0	0	0	0	0	1	5	0	0	0	0
gene-hsd11b2	88	107	171	154	129	121	134	148	77	121	69	142	163	122	101	75	112	73	107	148	139	148	149	114
gene-pax1a	9	0	0	0	0	0	0	0	0	0	0	0	0	0	0	0	0	0	0	0	0	0	0	0
gene-LOC120814819	328	640	219	592	799	454	400	408	417	468	592	699	450	466	653	41	359	224	423	678	517	236	244	375
gene-rmdn3	1480	2165	1907	1804	2177	1277	2176	1986	1931	1929	1694	1837	2041	1991	2014	1514	1851	1243	1688	2372	1953	1718	1655	2148
gene-pla1a	311	594	983	470	697	405	471	668	967	642	698	588	989	685	449	1362	681	342	541	804	515	775	948	825
gene-LOC120823921	37135	33638	65626	41478	45466	37691	47000	41277	46377	41882	40931	40477	52744	35115	52554	32389	43209	31253	36914	55846	40880	54548	59156	50970
gene-lamtor5	262	471	477	343	369	205	448	464	543	410	267	372	393	290	351	786	309	196	317	465	368	452	431	573
gene-lamtor4	623	739	1259	979	641	433	932	753	1096	1043	690	662	993	612	747	2977	824	621	534	1102	706	1090	989	1002
gene-lamtor3	608	809	1237	814	860	507	839	851	857	778	694	661	845	673	885	1962	651	580	609	952	609	1076	969	884
gene-lamtor2	662	1036	1229	1246	1108	480	1129	1096	1292	1110	919	956	1271	915	1209	1292	881	512	648	1193	783	946	857	1308
gene-lamtor1	2454	2333	2896	2498	2893	2591	2461	2520	2434	2415	2705	2340	2494	2045	2891	1761	2349	2306	2307	3049	2186	2269	2375	2699
gene-adgrl3.1	7531	7548	5194	5597	8944	6322	6398	6774	5768	6461	7379	7519	6878	5635	7907	2904	7319	6456	7293	8140	7047	5106	4532	6039
gene-smad6a	105	89	271	70	186	88	164	134	138	122	169	152	219	150	121	150	86	65	99	186	149	209	208	171
gene-LOC120820434	328	496	287	366	721	501	466	367	507	305	657	370	647	496	472	225	582	221	427	591	249	301	255	455
gene-si_ch211-220m17.5	25	17	56	35	16	26	33	27	63	52	29	28	26	20	30	97	9	23	12	39	31	33	43	59
gene-actn1	1572	989	2349	862	1653	1200	1530	1223	1276	1302	1521	976	1716	1155	1505	1454	1280	1475	1012	1811	1315	2252	2048	1585
gene-LOC120820439	2467	3376	3902	3065	3727	2268	3521	2792	3163	3001	2964	3063	3874	3018	3467	2899	3020	2773	2538	3386	2792	3611	3386	3376
gene-bmi1a	629	660	974	662	880	438	724	864	692	726	735	685	875	882	929	647	714	529	536	855	635	787	733	846
gene-LOC120808412	4301	4486	3943	3784	5409	3711	4324	4471	4097	4294	5121	4560	4823	4299	4568	2095	4854	3723	4137	6053	4143	4280	4814	5587
gene-guca1a	0	0	0	4	3	0	8	7	4	0	9	0	9	8	4	5	0	0	0	4	3	0	0	0
gene-atp6v1c1b	9254	9461	10383	8708	11633	8411	9142	8934	8445	8752	9729	8583	9839	8298	10017	6364	10688	8596	10047	10403	9404	8724	7840	8950
gene-hnf1a	73	49	18	64	90	60	44	24	13	29	57	16	43	44	48	26	56	79	44	63	69	23	9	49
gene-guca1b	0	0	0	0	0	0	4	0	2	3	4	1	0	0	0	0	3	6	0	3	0	2	0	0
gene-LOC120816469	126	124	154	92	144	93	179	188	118	145	200	153	155	117	151	111	182	95	190	152	162	126	103	158
gene-LOC120816468	14243	14963	10950	12347	16670	9571	14388	15061	12487	14613	14737	14550	16313	12850	15694	8490	13771	9371	13459	17783	14192	11929	11004	15129
gene-sntg2	678	904	1186	1058	1207	776	1029	918	1234	1033	1233	960	1268	968	966	799	892	792	1138	1197	921	1131	954	937
gene-sntg1	1580	1634	1588	1740	2050	1473	1503	1733	1717	1580	1678	2023	1849	1377	1577	630	1533	1789	1563	1994	1497	1335	1444	1679
gene-LOC120816465	0	2	0	0	0	0	2	20	0	0	7	3	0	4	4	0	3	6	0	2	0	8	0	0
gene-LOC120816464	561	819	170	638	1159	439	517	574	427	507	741	888	631	708	807	75	778	318	779	704	730	248	289	605
gene-LOC120813529	519	983	371	574	1682	597	930	849	803	936	1064	1014	1230	989	1138	77	860	534	825	814	923	392	552	868
gene-LOC120813523	15	29	27	13	17	36	52	35	62	38	21	10	40	53	16	94	23	23	15	33	12	30	34	19
gene-LOC120811964	0	0	0	0	0	0	0	0	0	0	0	0	0	0	0	0	0	0	0	0	0	0	0	0
gene-smcr8a	1062	1196	984	1009	1628	1004	1160	1296	918	1063	1315	1046	1283	1129	1572	649	1379	1224	1168	1554	1213	996	839	1111
gene-smcr8b	120	206	193	212	176	121	193	175	157	159	191	210	245	129	143	126	172	109	154	220	166	121	152	212
gene-LOC120811962	0	0	0	0	0	0	0	0	0	0	0	0	0	0	0	0	0	0	0	0	0	0	0	0
gene-si_ch211-63p21.2	50	181	206	89	128	151	142	75	94	125	112	84	79	106	23	119	134	66	98	187	193	125	130	149
gene-si_ch211-63p21.1	958	907	1353	1103	1149	626	939	1083	940	956	1189	1005	1111	771	1034	782	904	693	1014	1284	834	1108	962	1112
gene-si_ch211-198p11.6	131	179	236	194	142	116	225	241	257	222	169	158	247	177	150	459	126	114	128	249	157	201	192	252
gene-si_ch211-63p21.8	0	16	3	20	15	0	18	9	17	22	11	32	6	19	17	6	9	0	10	26	8	13	6	32
gene-klhl30	69	126	116	91	148	16	132	80	132	97	82	80	179	120	104	124	48	56	101	139	98	74	100	108
gene-crybb1l2	77	182	164	86	82	23	115	111	121	107	100	76	62	90	89	101	65	52	45	211	119	86	154	104
gene-crybb1l3	67	70	5	25	77	30	37	30	62	46	51	24	38	39	35	12	53	45	92	33	26	44	20	25
gene-rpe65a	135	253	114	323	227	106	143	124	190	268	296	314	192	176	212	120	151	108	219	178	253	111	151	147
gene-agtpbp1	4052	3568	3086	2798	4299	3070	3470	3726	3106	3616	3930	3733	3796	3414	4393	1742	3781	3809	3251	4336	3531	3349	2912	3740
gene-LOC120809607	2	15	8	8	6	16	5	6	18	3	0	25	18	5	18	2	10	6	0	4	4	6	0	0
gene-LOC120809601	0	0	4	2	0	0	0	0	0	0	3	0	0	5	0	4	4	0	0	0	0	0	2	0
Gasterosteus_aculeatus_newGene_6831	0	0	0	1	2	0	0	0	0	4	0	0	0	0	0	0	0	0	0	0	0	4	2	0
gene-LOC120809602	686	1402	1118	1704	1459	774	1184	1021	1415	1713	1218	1628	1566	1394	1164	668	1107	742	1203	1513	1426	1140	1506	1720
gene-LOC120809609	215	261	210	287	365	201	212	199	373	347	194	428	495	403	269	106	226	123	149	303	339	250	286	420
gene-clns1a	1443	1706	3074	2245	2558	1132	2359	1902	2354	2136	2177	2037	2826	2043	2335	2492	2047	1020	1848	2051	1482	2466	2638	2120
gene-dtl	7	22	41	19	60	17	62	28	6	18	42	19	58	33	28	25	45	16	9	14	55	9	21	40
gene-plcg1	390	503	408	416	511	354	517	575	462	411	451	480	477	318	589	205	421	282	432	539	434	468	357	472
gene-plcg2	608	875	965	589	826	437	786	733	682	747	997	537	998	614	862	445	730	592	825	903	568	741	775	802
gene-LOC120818432	9764	15686	5790	11421	12253	5948	7055	10290	8356	11026	9257	14763	7718	11289	10434	2561	12318	7322	12189	11854	13011	5825	5277	9423
gene-LOC120818434	250	147	50	38	103	86	68	70	52	22	68	183	6	65	105	40	161	170	186	116	100	46	40	43
gene-LOC120818438	1660	3210	1474	2077	2445	1412	2006	2403	2346	2659	2191	2615	2023	2293	1840	1352	2219	1311	2055	2548	1958	1921	1160	2311
gene-LOC120818439	372	710	1135	464	310	172	628	550	1036	822	440	507	345	375	231	2369	417	176	304	547	323	1260	550	756
gene-sash3	128	285	274	237	430	220	301	326	408	359	272	359	392	344	302	177	281	154	249	435	386	246	380	463
gene-hemgn	275	584	479	539	443	459	349	494	432	860	557	479	473	303	280	388	517	419	522	543	400	587	546	898
gene-sdr39u1	39	244	62	115	142	60	221	109	147	106	121	132	113	102	133	37	69	28	42	121	95	76	57	76
gene-notch1a	1926	1456	1040	1534	2664	1542	2048	1756	1471	1452	1796	1625	2180	1833	2646	633	2156	1779	1431	2214	2093	1411	1410	1645
gene-cxadr	949	664	694	667	1299	521	887	891	708	729	977	878	1020	938	1136	218	790	697	790	1108	795	710	810	878
gene-notch1b	2309	2031	1417	2011	3467	2097	2502	2297	1729	1822	1972	2461	2797	2145	3249	666	2426	1630	2229	2624	2453	1607	1555	1900
gene-hoxb6a	40	19	41	38	109	98	0	34	119	0	90	13	111	42	38	2	164	2	0	19	0	39	138	15
gene-sulf2a	8434	6865	4629	5423	7932	6001	6038	6304	5814	5390	6771	5932	6858	5389	7077	2414	6882	5880	6523	7551	6009	4972	4668	6050
gene-LOC120808205	29	31	67	12	26	0	40	18	47	39	19	10	44	12	56	106	6	14	21	41	38	40	38	49
gene-nae1	1531	1514	1210	1262	1458	970	1406	1352	1189	1244	1054	1277	1199	1174	1184	854	1428	987	1019	1455	1326	917	970	1485
Gasterosteus_aculeatus_newGene_7810	15	11	2	0	6	0	2	23	5	12	14	12	0	20	12	2	7	18	6	18	0	25	5	6
Gasterosteus_aculeatus_newGene_7813	316	631	609	510	433	382	402	589	765	757	455	446	466	522	385	647	509	332	554	853	489	571	488	791
gene-clmpb	2383	2609	2698	2277	3500	2629	2728	2910	2932	2607	2707	2804	3432	2521	2717	1037	2503	2265	2212	2855	2459	2079	2832	2672
gene-si_dkey-193c22.1	1763	2054	2000	1905	2155	1750	1817	1623	1448	2040	1650	1561	1605	1524	1780	1188	2008	2171	1821	2142	1649	1921	1589	2100
gene-LOC120829458	138	139	155	127	244	103	108	125	202	118	94	113	159	129	135	83	127	148	126	153	142	116	148	129
Gasterosteus_aculeatus_newGene_7816	6	0	0	0	0	0	0	0	0	0	0	0	0	0	0	0	0	0	0	0	0	0	0	0
gene-znf576.2	989	1233	698	821	1544	825	1313	1220	848	991	1044	1202	1383	1206	1306	264	1295	847	1224	1087	1204	724	761	940
Gasterosteus_aculeatus_newGene_7818	1351	748	559	459	1025	637	673	563	535	601	786	482	560	623	802	264	919	834	861	849	593	764	521	685
gene-dtx1	1104	1205	308	950	1929	702	814	791	647	833	1204	1183	924	990	1328	112	1448	687	1332	1127	1099	514	391	748
gene-dtx3	340	947	711	932	1101	648	989	914	956	904	936	1045	998	916	864	695	933	467	802	1002	833	769	623	977
gene-dtx2	923	1083	1366	916	1374	714	1250	994	1216	1264	1057	1027	1296	954	1145	647	1045	927	1193	1237	1110	1153	1346	1068
gene-pheta2	13	28	28	27	27	11	25	16	18	27	17	18	18	10	12	33	7	13	7	36	9	15	7	22
gene-pheta1	933	1634	1028	1155	1310	804	1217	1456	1527	1332	1172	1248	1453	1190	1030	826	1155	1132	1351	1450	1074	908	867	1127
gene-LOC120835287	581	1014	1127	1003	979	771	1047	866	981	1101	903	960	1208	820	1086	957	776	658	766	1056	939	1073	1062	1083
gene-LOC120835280	6	4	10	8	7	3	0	4	10	5	2	2	4	2	8	36	2	2	6	4	6	13	5	8
gene-LOC120835289	133	220	168	237	138	76	185	177	250	235	127	189	176	166	189	180	132	228	222	211	230	106	176	328
gene-bcl3	152	180	171	229	222	93	235	163	234	180	140	180	272	163	266	152	129	95	215	222	185	164	182	174
gene-bcl9	3026	2379	2657	2193	3080	2235	2578	2486	2281	2108	2743	2849	3073	2195	2997	1307	2453	2399	2182	3156	2293	2209	2437	2437
gene-abca2	4367	6246	5121	5714	6022	3812	6859	7418	6578	6158	6815	7338	6989	5565	7428	2602	5663	3678	5323	7764	5859	5290	5733	7002
gene-abca5	2270	4012	1763	2672	4132	1978	3794	3365	2849	3437	3459	3800	3593	3019	3519	471	3065	1580	3117	3801	2825	1641	1923	2926
gene-abca7	808	1727	591	1233	2051	849	1415	1443	1200	1236	1497	1648	1455	1517	1907	282	1521	783	1568	1394	1406	601	557	1134
gene-inpp5jb	2375	3700	1790	2968	4058	2442	2798	3103	2898	3152	3088	3615	3060	3544	3477	1667	3192	2176	3402	3741	3319	1920	1845	3050
gene-LOC120834883	277	220	93	187	384	154	277	237	246	241	251	241	313	267	274	31	239	92	167	348	169	147	165	309
gene-LOC120834882	71	160	236	160	169	77	147	111	161	172	135	137	147	142	156	251	161	145	167	314	116	285	148	254
gene-LOC120834880	234	523	273	384	532	242	381	407	304	407	403	473	400	481	426	287	450	184	372	608	470	288	268	458
Gasterosteus_aculeatus_newGene_4275	0	0	0	0	0	26	0	0	0	0	0	0	0	0	0	0	0	9	0	0	0	0	0	0
gene-LOC120834889	394	492	1116	695	1108	530	630	436	609	600	877	568	893	748	880	596	613	388	477	925	555	913	738	678
gene-LOC120834888	7	16	30	8	13	0	2	14	30	12	15	7	5	9	6	81	8	10	8	17	11	13	22	5
gene-agr1	4	0	9	0	0	0	5	6	0	0	2	0	0	13	0	41	6	5	10	13	4	17	6	0
Gasterosteus_aculeatus_newGene_9602	60	83	15	75	90	37	70	76	46	53	57	40	36	73	43	4	36	22	73	97	85	4	35	52
Gasterosteus_aculeatus_newGene_4271	0	0	17	5	10	0	0	16	11	15	9	4	6	4	11	7	3	5	12	2	3	14	0	9
gene-LOC120831963	1769	2825	1300	2485	3014	1716	2193	2359	2194	2320	2199	2727	2238	2383	2558	1180	2663	1987	2721	2847	2809	1594	1345	2128
gene-LOC120835420	969	1171	489	700	1285	728	965	1018	739	799	777	938	1021	844	1055	139	937	818	872	1229	1019	735	773	977
gene-LOC120835421	3587	4036	2166	2602	4272	2957	2929	3236	2195	3165	2921	3205	3065	2842	3680	1686	3565	3965	3556	3591	3509	2679	1890	3217
gene-LOC120831967	1457	1489	943	998	1946	1265	1165	1549	979	1328	1498	1157	1226	1098	1483	627	1433	1328	1399	1765	1418	1186	973	1208
gene-LOC120835424	521	1557	1703	1318	1237	479	1925	1904	1450	1473	1437	778	1343	1122	1658	4358	832	298	813	2223	859	1497	1143	2030
Gasterosteus_aculeatus_newGene_9684	8	10	5	6	13	4	2	25	3	0	5	3	4	3	10	5	8	7	7	9	1	7	2	2
gene-LOC120835429	939	1273	2139	644	1107	659	1194	815	933	958	1066	684	1036	806	1325	1691	886	765	913	1448	958	1874	1758	1591
gene-syce2	0	0	0	0	0	0	0	0	0	0	0	0	0	0	0	40	0	0	0	0	0	0	0	2
Gasterosteus_aculeatus_newGene_9683	4	47	0	19	25	12	4	2	4	32	11	23	9	11	7	0	10	0	1	42	12	0	5	17
gene-clec11a	69	108	199	157	155	167	169	125	143	104	80	82	170	144	84	99	85	69	60	92	137	110	90	171
gene-adgrf3b	0	0	0	0	0	0	0	0	0	2	0	0	0	0	0	0	0	0	0	0	0	0	0	0
gene-adgrf3a	0	20	0	9	49	0	6	4	3	19	0	12	14	8	0	7	0	0	2	11	8	0	8	0
Gasterosteus_aculeatus_newGene_5768	64	116	83	11	51	19	60	206	141	21	49	157	54	45	29	35	39	41	61	36	32	23	67	40
gene-ehd2b	448	525	1180	718	951	479	878	646	754	574	817	659	862	676	830	963	608	554	700	696	653	845	814	731
Gasterosteus_aculeatus_newGene_5761	0	0	0	0	0	0	0	0	0	0	0	0	0	5	0	0	0	0	0	0	0	0	0	0
Gasterosteus_aculeatus_newGene_5760	12	17	0	14	16	14	51	34	25	2	30	31	46	22	20	3	20	15	28	22	1	48	3	21
Gasterosteus_aculeatus_newGene_5762	0	2	7	4	0	0	0	5	4	0	0	0	2	8	0	6	2	0	0	3	0	2	6	0
gene-mks1	320	336	252	148	478	253	439	193	232	413	439	354	339	394	270	147	480	372	327	233	243	251	284	328
Gasterosteus_aculeatus_newGene_5767	477	565	617	137	224	351	419	564	495	133	366	433	272	0	237	168	265	322	285	132	270	215	576	398
Gasterosteus_aculeatus_newGene_5766	35	254	98	36	83	12	184	134	115	27	126	131	89	92	91	36	100	14	81	51	80	23	172	169
gene-LOC120814892	804	1094	1147	869	1012	603	1023	1044	1010	1012	882	943	1092	810	969	258	847	711	924	1295	867	781	931	1060
Gasterosteus_aculeatus_newGene_1073	89	52	7	14	40	17	33	104	11	24	67	40	47	42	42	21	54	15	32	38	32	41	6	39
Gasterosteus_aculeatus_newGene_1072	8	7	3	0	3	3	6	13	9	9	14	3	6	7	3	0	11	12	8	8	6	0	9	11
Gasterosteus_aculeatus_newGene_1075	26	24	14	20	26	15	24	52	13	22	32	38	38	36	51	22	35	25	37	39	37	34	11	57
Gasterosteus_aculeatus_newGene_1077	60	38	23	24	61	32	80	58	13	65	76	49	39	57	56	16	76	39	48	77	17	45	51	88
Gasterosteus_aculeatus_newGene_1076	126	84	29	47	130	30	54	174	113	149	94	94	119	78	142	33	115	90	137	158	128	129	36	167
gene-LOC120814895	87	63	60	87	201	30	101	84	80	128	137	131	87	119	179	26	63	60	42	124	136	85	44	87
gene-atp9b	1156	2513	1308	1789	2302	886	2300	2321	2333	2234	1780	2473	2095	1932	2078	1260	2049	1190	1881	2404	1956	1486	1413	2151
gene-ap5m1	805	1321	715	918	1169	610	1010	1058	1071	1208	843	1116	1211	901	919	561	878	686	895	1240	927	698	580	1106
gene-fancm	877	1434	1633	1305	1574	784	1450	1552	1440	1437	1484	1479	1646	997	1507	846	1430	746	1174	1661	1190	1141	1339	1368
gene-saraf	1035	1689	1137	1841	1653	577	1567	1336	810	1371	1221	1444	1462	1570	1706	1036	1130	1112	1075	1584	1202	1247	889	1547
gene-mc4r	155	103	103	89	186	63	112	135	99	65	145	144	112	134	173	1	118	114	116	140	91	112	65	91
gene-fam49bb	1423	2328	1500	2065	2425	1132	2685	2258	1598	2336	2077	2053	2515	2063	2664	1977	2016	1319	1971	2706	2033	2060	1460	2442
gene-kcnt1a	3052	4473	1321	2924	3862	2286	2910	4831	1815	3607	4110	3838	3739	3063	4209	1171	3833	2640	3602	4568	3255	3191	1882	3252
gene-ppa2	914	1003	1279	1012	1646	863	1390	975	945	1113	1084	810	1300	940	1383	935	1192	967	1083	1146	1168	1316	1218	1184
gene-phox2bb	312	776	727	821	494	400	809	997	948	754	549	819	932	687	684	1064	603	413	544	1035	559	718	765	963
Gasterosteus_aculeatus_newGene_4419	0	9	15	0	6	0	15	5	13	5	0	6	11	10	3	6	2	9	4	0	9	5	16	20
gene-LOC120830611	2	0	12	22	3	0	9	20	7	9	9	0	0	9	5	5	2	1	7	15	2	10	13	6
gene-LOC120830616	31	31	0	8	0	13	0	0	0	0	0	0	16	0	58	4	0	12	37	0	0	18	0	0
gene-LOC120830617	38	20	16	20	21	11	0	0	0	10	22	0	20	0	105	18	4	33	19	3	0	18	0	0
gene-LOC120830614	570	522	498	523	691	469	477	414	450	435	552	390	605	530	516	368	622	527	498	583	372	439	374	681
gene-LOC120827503	189	472	327	357	417	219	298	319	228	411	401	375	489	268	285	313	393	257	310	444	329	442	393	502
Gasterosteus_aculeatus_newGene_4413	0	0	0	0	2	0	0	0	0	0	0	0	2	4	0	0	0	5	0	0	1	0	0	0
gene-LOC120832610	717	1187	1102	845	1208	756	1272	1212	966	1022	1115	1059	1044	746	1090	691	936	689	1011	1669	1013	1073	984	1229
gene-LOC120832612	25	18	3	14	24	6	22	12	11	18	0	22	16	0	32	10	1	10	8	18	15	8	11	20
gene-dixdc1a	3215	5343	4201	4172	4931	2664	5314	5345	4968	5349	3737	4660	4839	4299	4476	3286	4659	2576	3723	5914	4476	4528	4220	5576
gene-LOC120819450	336	468	1321	544	755	306	462	524	977	702	782	588	844	507	530	2773	862	556	550	671	570	1178	817	798
gene-LOC120822148	4	9	0	0	0	0	0	0	0	0	0	3	0	0	2	0	2	8	5	2	0	0	0	0
gene-LOC120823683	49	94	100	46	81	108	69	74	74	65	54	71	52	56	76	65	47	46	52	61	44	58	58	71
gene-si_ch211-217a12.1	1737	2194	4043	2435	2879	1725	2725	2179	2247	2223	2649	2326	3039	2202	2720	1970	2011	1629	1680	3003	2289	2940	2837	2609
gene-LOC120822145	0	0	0	8	0	0	0	0	0	6	0	0	0	0	2	0	0	1	0	0	3	0	2	0
gene-LOC120822144	244	270	140	226	566	292	225	280	168	235	349	333	199	268	305	52	279	209	342	263	293	146	115	115
gene-LOC120822147	0	0	0	0	0	0	0	0	0	0	0	0	0	0	0	0	9	0	4	0	0	0	0	5
gene-LOC120828799	14	58	47	47	55	15	51	15	30	31	34	23	66	45	48	15	15	30	44	51	61	23	22	37
gene-LOC120828792	1984	2416	2319	1857	2634	2018	2412	2570	2372	2526	2374	2192	2578	2032	2251	1179	2449	2274	2352	3169	2450	2230	2442	2479
gene-LOC120828790	69	100	136	53	129	44	99	78	65	51	107	102	102	126	134	118	84	95	92	141	160	68	84	61
Gasterosteus_aculeatus_newGene_7827	269	344	244	373	412	245	324	336	178	404	267	271	357	352	328	227	334	290	411	420	368	373	230	407
Gasterosteus_aculeatus_newGene_7822	254	465	391	362	371	195	452	432	324	426	405	433	457	329	625	225	292	217	336	565	363	450	339	510
gene-LOC120828795	0	11	10	12	18	18	24	15	10	23	14	20	6	15	12	21	16	0	23	11	20	21	0	24
gene-LOC120823818	816	1355	1540	838	804	687	1067	758	756	1297	607	653	787	522	821	1151	775	799	948	1145	1138	751	923	1372
gene-LOC120823814	367	608	523	403	492	366	469	312	326	564	321	398	420	354	468	404	508	339	331	550	475	332	340	539
gene-LOC120808218	1528	1482	1825	2398	2469	1709	2010	1866	1605	1530	1840	1822	2576	2546	2827	1167	2546	1611	1704	2273	2079	2172	1311	2141
gene-ksr1a	2194	2699	1299	1880	2608	1509	1927	2117	1964	2207	2214	2292	2317	1910	1785	1010	1925	1651	2307	2728	1788	1554	1519	1745
gene-fgf13a	3696	6228	3039	4455	5410	3097	4940	5053	4695	5256	4829	5364	4849	4398	4825	2400	4741	2624	4860	5675	4819	3455	3116	5001
gene-fgf13b	593	545	865	508	664	457	594	599	573	472	557	508	675	439	617	290	503	495	446	675	505	491	686	552
Gasterosteus_aculeatus_newGene_2813	9	0	0	0	0	0	0	49	6	0	0	0	0	0	0	0	0	6	53	0	0	0	0	0
gene-LOC120829448	1603	1428	961	894	1403	1059	774	1002	868	1113	1098	1179	846	985	1056	512	1224	1147	1311	1416	1095	782	753	1173
gene-LOC120822495	859	1601	4449	2934	1903	1373	1641	1518	2011	2572	2258	1775	3276	2104	3050	3208	1666	1447	1096	2361	1700	3249	3199	2393
gene-LOC120829446	93	126	47	93	120	34	86	106	94	95	140	107	148	94	131	45	117	43	119	113	84	65	69	100
gene-LOC120822493	161	199	71	133	227	173	144	135	187	205	205	156	181	182	170	87	198	110	97	172	178	59	82	109
gene-LOC120822491	30	293	25	43	192	204	46	202	205	171	189	184	179	219	30	25	206	34	98	217	35	31	153	368
gene-LOC120822490	1226	731	438	664	1237	603	648	671	454	573	1010	999	774	762	1021	94	950	679	764	885	819	491	387	617
gene-mrps2	195	395	555	402	517	211	494	338	444	368	340	467	446	392	458	481	427	206	311	422	350	311	424	395
gene-mrps6	311	233	672	239	360	228	479	440	630	459	394	321	424	279	445	1048	401	195	275	501	479	617	745	579
gene-mrps7	496	666	883	727	612	398	665	637	595	616	650	546	543	504	610	719	518	457	433	650	539	612	752	588
gene-mrps9	313	543	862	586	633	344	778	601	848	731	542	545	822	480	587	1350	374	255	331	683	502	708	723	665
gene-LOC120819428	0	0	0	7	5	16	0	8	0	9	0	2	2	9	2	5	12	0	0	10	0	16	0	0
gene-LOC120819429	7	0	15	7	13	0	5	0	0	12	0	8	4	4	8	15	19	0	0	5	0	4	10	6
gene-mvb12bb	12	12	0	0	20	0	13	7	10	7	11	0	23	0	11	13	5	10	14	25	21	11	5	13
gene-flrt1a	1299	1430	1000	1240	1703	1135	1301	1180	1148	1210	1413	1521	1358	1350	1541	654	1648	1278	1388	1564	1353	1000	837	1270
gene-flrt1b	2042	2469	1338	1664	2493	1389	1440	1884	1957	1872	1977	2176	2126	1701	2058	760	1929	1226	1900	1905	1830	1028	1039	1439
gene-mvb12ba	1580	1946	1820	1563	2568	1888	1904	2003	1720	1834	1955	1895	2338	1922	2163	1161	2047	1774	1887	2466	1838	1553	1689	1958
gene-LOC120819420	278	312	937	297	344	261	429	449	615	412	377	416	467	229	375	666	389	232	300	558	357	665	944	591
gene-LOC120819421	2505	4396	4632	4755	4665	2449	5188	4890	4504	4550	3961	4295	4804	4344	5273	4631	3863	2513	3224	5394	3951	3294	3702	4810
gene-LOC120819422	1824	2383	3640	2606	2186	1771	2883	2283	2393	2582	2250	2039	2481	2122	2176	3947	2182	2015	1840	3460	2135	3406	2914	2989
gene-LOC120819423	649	662	696	661	943	563	772	589	527	634	767	569	928	701	796	321	692	696	596	945	600	655	609	665
gene-LOC120827515	3207	3545	1798	3111	4998	3141	2996	4291	3658	3592	3906	3982	3404	3422	4255	1035	3091	2622	3826	4047	3402	2290	2010	3071
gene-LOC120819425	151	199	212	148	142	84	149	205	133	140	122	139	179	144	164	144	113	167	151	243	158	139	166	186
gene-LOC120819426	9122	7146	6064	5817	9099	7164	6353	7210	6174	6555	7672	6482	7375	6591	8301	3821	7846	7826	7419	8673	7070	6369	5842	6491
gene-LOC120827516	41	21	41	0	22	3	25	26	9	32	10	20	25	6	11	13	52	23	17	34	6	35	29	11
gene-eri2	38	92	39	74	39	17	61	55	79	22	33	48	65	23	29	73	17	35	22	59	35	36	42	23
gene-eri1	436	775	1044	789	782	643	896	719	931	939	769	746	926	673	811	973	634	569	720	943	737	795	935	954
gene-atf5a	1205	1855	917	1335	1332	1199	1206	1284	1363	1488	1029	1397	1342	1292	1252	567	1397	1293	1201	1652	1419	1053	871	1448
gene-slu7	2053	1627	1512	1396	1824	1120	1627	1567	1479	1497	1422	1383	1680	1355	1485	1242	1261	1372	1244	1810	1376	1412	1525	1508
gene-si_ch211-112f3.4	25	55	74	58	59	41	45	29	69	69	87	47	85	54	38	69	58	39	70	77	48	46	51	56
gene-si_ch73-362m14.4	2923	2266	2359	1648	1871	2340	1956	1819	1882	1820	1802	1990	2059	1422	1753	1807	1835	2163	1611	2421	1781	1859	2253	2166
gene-LOC120825919	0	0	0	0	0	0	0	0	0	0	0	0	0	0	0	0	0	0	0	0	0	0	0	0
Gasterosteus_aculeatus_newGene_1892	8	0	8	5	10	0	0	7	5	14	3	5	11	0	0	11	0	7	6	4	4	11	6	12
Gasterosteus_aculeatus_newGene_1896	15	3	25	21	9	0	28	16	18	31	23	17	35	31	15	18	20	3	20	31	16	20	45	27
Gasterosteus_aculeatus_newGene_11573	0	11	11	3	13	0	9	9	9	0	11	2	9	15	7	28	0	0	4	8	0	2	3	10
gene-LOC120831578	6	0	0	0	3	2	0	1	0	0	7	0	0	0	0	2	1	0	2	8	2	1	3	0
gene-LOC120831579	464	843	736	613	888	447	747	928	846	932	829	731	637	595	769	568	806	395	704	1044	632	560	723	840
Gasterosteus_aculeatus_newGene_3728	4	15	2	6	6	9	9	19	6	9	12	14	7	10	4	0	15	22	2	8	16	0	4	8
gene-LOC120831570	5094	8623	3308	6120	8623	4071	6165	6819	5505	6712	6763	6570	6490	6390	7667	2974	7305	4708	6968	8439	6606	5305	3838	6247
gene-LOC120831573	0	28	65	8	20	0	2	18	8	0	4	0	5	25	2	27	6	0	0	13	16	0	0	6
gene-si_ch211-216l23.2	805	867	1111	830	998	683	933	930	841	887	832	836	1109	843	1034	639	869	616	803	1056	831	868	611	787
gene-fgfr1a	2606	3396	1851	2610	3059	2128	2433	2740	2634	2528	2941	3123	2632	2304	2608	1215	2474	1815	2657	3249	2491	1812	1843	2814
gene-fgfr1b	327	722	642	502	494	354	522	611	682	554	603	500	576	530	516	582	501	276	587	788	431	553	560	714
gene-rack1	8329	9263	18683	11968	12087	6893	15327	11434	15086	13080	10063	9737	15965	10061	13335	22222	10621	5416	8707	16719	11149	18000	15953	16345
Gasterosteus_aculeatus_newGene_3720	0	14	0	3	3	0	0	5	1	5	7	5	0	0	11	4	3	0	0	0	3	0	0	7
Gasterosteus_aculeatus_newGene_3726	0	17	1	8	6	8	1	3	17	1	24	5	29	8	2	2	6	6	8	4	3	5	2	20
Gasterosteus_aculeatus_newGene_11410	61	218	21	163	159	67	165	85	70	167	135	148	60	103	145	7	109	43	82	205	125	37	100	99
Gasterosteus_aculeatus_newGene_11415	1	8	0	2	2	0	0	0	0	0	0	0	0	1	0	1	0	0	0	1	1	0	0	0
Gasterosteus_aculeatus_newGene_11416	2	5	0	2	1	0	2	0	0	0	1	5	0	0	0	0	0	0	0	3	0	0	0	0
gene-LOC120824356	37	44	42	39	34	12	43	27	38	38	14	38	23	35	38	28	14	68	62	42	31	21	37	37
Gasterosteus_aculeatus_newGene_11418	0	165	15	7	170	0	37	0	8	144	5	88	3	117	7	5	2	7	10	172	88	0	53	122
gene-afg1lb	447	556	663	455	624	478	520	566	600	593	435	553	650	434	479	467	592	423	540	664	528	611	574	687
gene-afg1la	318	451	372	422	465	284	447	448	437	434	380	387	399	388	445	524	478	398	282	433	393	416	339	377
gene-rnf19b	1968	1819	1021	1509	1999	1189	1637	1551	1235	1500	1712	1397	1891	1533	1840	654	1581	1847	2172	2282	1582	1445	1170	1832
gene-snapc1b	228	485	455	413	380	222	452	408	373	419	436	482	518	353	393	456	302	167	274	576	293	389	315	463
gene-gtf3ab	13	22	21	19	28	19	24	16	22	17	19	30	23	9	44	2	13	16	26	13	9	12	8	21
gene-LOC120820639	36	16	21	9	16	5	12	23	9	21	22	0	33	16	25	62	14	6	14	40	12	10	34	33
gene-LOC120820631	944	1504	1291	1582	1983	901	1929	1697	1405	1496	1392	1817	1590	1585	2031	1385	1586	1296	1521	1730	1689	1531	1347	1265
gene-LOC120820630	86	108	98	84	91	49	107	152	54	48	60	77	93	83	120	74	97	78	47	128	105	82	94	160
gene-LOC120820633	0	8	4	8	0	8	6	6	5	0	3	0	0	0	0	3	0	0	0	7	0	0	0	0
gene-zgc_171844	176	182	226	187	171	99	212	187	181	167	243	137	190	177	200	229	163	201	173	202	250	266	141	186
gene-LOC120820635	0	0	14	6	4	0	0	4	6	2	0	7	6	1	0	0	0	16	7	0	2	0	0	6
gene-LOC120820634	9	4	6	8	30	0	10	0	9	0	3	15	0	2	12	13	3	0	7	8	3	15	2	0
gene-gpam	3579	5484	3070	5918	6467	3903	5182	3945	3501	5021	5134	6041	5486	6642	7142	2324	5388	4229	4569	5426	6284	3658	3110	4946
gene-prkra	646	852	1306	661	947	837	928	987	1085	951	880	872	865	722	849	668	756	681	668	1289	786	1123	1165	1034
Gasterosteus_aculeatus_newGene_13819	32415	38254	18931	22655	30546	22037	23961	29131	23902	27113	26444	29874	23221	26107	25832	8580	33352	27607	29608	34011	28137	21400	17572	29194
Gasterosteus_aculeatus_newGene_13815	0	0	0	0	0	0	0	0	0	0	0	0	0	0	0	0	2	0	0	0	0	0	0	2
Gasterosteus_aculeatus_newGene_13814	215	223	464	405	377	675	274	397	358	469	641	250	452	411	369	700	796	244	311	385	220	413	419	542
Gasterosteus_aculeatus_newGene_13810	8	2	8	0	14	0	12	7	16	11	18	11	10	3	8	19	4	4	2	4	0	0	5	2
gene-wnt7aa	712	683	629	659	845	574	684	522	474	637	637	554	807	590	802	302	751	607	586	743	636	734	576	633
gene-LOC120821328	1266	1865	1139	1336	2189	1071	1631	1559	1310	1413	1412	1504	1747	1562	1777	818	1726	1352	1649	1888	1746	1127	1240	1768
gene-LOC120821329	1755	1933	4797	2187	2750	2197	2627	1991	3337	2421	2446	2030	3138	1845	2407	3235	2006	1367	1535	2651	1903	3048	4022	2887
gene-LOC120821324	0	0	0	6	6	14	2	0	0	12	8	0	0	4	2	0	2	0	3	0	3	0	0	0
gene-LOC120821325	18	16	17	10	16	8	0	6	6	4	16	2	24	0	4	0	5	13	6	6	4	10	12	14
gene-naa20	112	335	659	408	281	159	500	536	592	509	365	294	420	360	427	995	298	136	293	562	384	660	506	551
gene-LOC120821323	7770	8962	3680	7042	10961	4685	6375	7608	5904	6210	7802	9040	7129	7605	9107	3005	8987	5958	7928	8431	8501	4327	3539	6154
gene-smoc1	1706	2849	768	1374	2173	793	2066	2093	1021	2225	1768	2127	1364	1587	1837	790	2390	1167	1762	3180	2617	1305	1252	2335
gene-smoc2	472	544	495	461	528	375	689	459	707	543	478	384	655	516	581	529	507	494	467	578	461	528	537	575
Gasterosteus_aculeatus_newGene_12145	0	7	19	0	11	0	8	8	0	0	19	0	0	0	16	12	11	0	10	15	0	12	0	0
gene-smarca4a	7222	8543	7016	6668	9620	4680	8116	7556	7521	7261	7966	7507	8913	6854	8437	3512	7210	5135	7649	8525	7409	7142	7153	7004
gene-slc19a3b	5	21	3	13	21	13	28	23	16	18	31	10	19	19	4	0	14	11	0	7	14	4	18	33
gene-znf219	4318	3307	4806	3114	4354	4615	3295	3687	3520	3111	3380	3270	4177	3309	3638	3041	3595	4318	3226	4423	3622	3913	3595	3792
gene-znf217	84	72	61	86	123	60	98	118	78	83	87	77	112	147	123	59	84	68	47	83	87	59	84	87
gene-LOC120821581	5142	6032	5099	3799	5861	3363	3726	4385	4881	4920	4556	4463	4481	4171	4175	3630	4736	3567	5439	5810	4020	4145	3889	4516
gene-LOC120821584	622	1238	747	1081	1413	678	1075	1133	1468	946	821	1193	1239	1288	1090	753	1225	638	761	1131	927	689	757	963
gene-LOC120821585	0	0	0	0	0	0	0	0	0	0	0	0	0	0	0	0	0	0	0	0	0	0	0	0
gene-LOC120821586	0	0	13	0	12	0	0	0	3	0	0	2	3	0	0	0	2	4	5	6	4	2	10	7
gene-LOC120829570	3270	3802	3164	3296	3780	4144	3844	4227	4184	3177	3315	3546	4254	3971	3503	2922	3097	3079	3571	4544	2888	3145	4610	4476
gene-exosc10	1274	1211	986	985	1342	954	1095	917	824	1098	1030	1118	1128	856	1144	505	1194	1067	1165	1300	1094	851	807	927
gene-kdelr2b	985	1658	1378	1993	1951	937	1754	1457	1610	1727	1661	1331	1976	2073	1732	1487	2074	865	1541	2214	1379	1320	1302	1593
gene-sybu	4761	5972	6419	4587	6533	3750	4664	5705	4872	5742	6351	5422	5590	4608	5203	2818	4928	3144	5097	6794	4359	5646	4446	4895
gene-LOC120826672	10	11	20	5	12	0	15	16	28	18	6	11	9	6	17	23	4	0	5	6	6	14	17	26
gene-LOC120826670	2043	1601	4318	1280	2165	1441	1848	1592	1976	1602	1679	1426	1712	1749	1837	7332	1507	1483	974	2304	1319	4198	2200	1531
gene-tpcn3	212	389	310	397	424	202	379	282	254	285	351	302	363	343	308	188	303	122	264	355	205	277	254	400
gene-tpcn2	74	124	65	93	191	63	98	79	84	106	158	86	104	150	137	6	109	43	97	101	109	57	35	79
gene-tpcn1	697	1733	978	1413	1611	871	1374	1311	1280	1475	1379	1618	1417	1262	1444	718	1314	782	1311	1505	1214	802	896	1383
Gasterosteus_aculeatus_newGene_4428	19	69	15	37	39	20	49	57	16	47	23	41	24	65	35	27	35	9	28	77	36	55	31	39
gene-unk	865	1302	898	1066	1368	777	871	1109	951	1155	1207	1153	1123	900	1050	499	1051	933	1250	1194	1236	888	853	1046
gene-zgc_63972	154	292	454	271	244	219	404	355	277	362	203	247	277	261	229	253	204	109	185	540	297	286	312	448
gene-LOC120827988	499	983	508	788	1095	475	1011	785	605	796	730	810	995	1022	1108	454	923	466	681	836	675	630	400	730
gene-LOC120827989	140	243	712	189	386	345	330	317	389	265	237	271	328	343	472	682	342	294	225	404	255	396	388	398
gene-LOC120827984	1791	1637	4945	1688	2447	1684	2253	2165	2768	2282	2066	1719	3005	1575	2349	5535	2225	1639	1688	2458	1979	3964	3737	2243
gene-LOC120827985	204	227	282	304	417	242	440	314	318	264	184	293	481	457	344	307	334	185	182	457	410	308	298	510
gene-LOC120827983	481	73	468	96	115	309	112	104	133	121	104	70	162	108	110	356	151	444	128	191	110	411	322	122
gene-LOC120827980	17	16	39	26	16	25	21	28	17	26	28	0	21	32	42	36	13	26	22	31	5	39	27	21
gene-rsad1	200	336	183	302	284	132	234	251	237	235	216	253	245	222	186	146	153	125	182	298	214	182	189	253
gene-rsad2	95	184	143	162	185	89	102	173	144	167	219	192	170	98	162	113	130	102	116	176	114	159	127	236
gene-LOC120822802	2952	8084	2785	5082	4418	2411	5091	5343	5367	6538	4385	4805	3731	4348	3801	2329	4059	2392	4310	7109	4938	3148	3767	6678
gene-LOC120822803	1060	407	1759	919	1083	1100	523	619	1003	751	715	778	1248	925	1111	1286	614	1012	719	795	568	1397	1113	972
gene-LOC120822808	265	452	279	407	336	183	385	374	322	388	334	368	322	414	402	213	335	218	308	391	312	317	284	521
gene-si_ch1073-184j22.2	17	35	166	37	43	27	43	49	106	27	29	41	74	49	80	86	31	26	51	60	44	61	92	36
gene-LOC120812946	0	0	0	5	0	0	0	0	0	0	0	0	0	0	0	0	0	0	0	0	0	0	0	0
gene-LOC120812944	3	4	5	3	12	6	3	5	2	1	4	3	5	4	11	1	2	7	14	8	2	8	2	3
gene-LOC120812945	12	0	34	42	40	44	21	10	37	29	23	18	32	22	34	35	6	26	14	37	19	48	34	54
gene-LOC120812942	23	79	92	52	74	16	48	77	86	86	75	76	87	68	49	158	22	19	35	125	76	42	98	84
gene-LOC120812943	0	0	0	0	0	0	0	0	0	1	0	0	0	0	0	0	0	0	0	0	0	0	0	0
gene-LOC120812940	5	7	2	6	3	1	1	1	1	1	2	11	7	2	9	2	1	7	1	3	3	2	1	5
gene-LOC120812941	0	2	1	8	1	1	3	4	9	0	3	3	0	2	4	6	2	0	8	10	6	5	1	0
gene-dhx32b	7	0	14	0	3	8	5	0	18	2	5	4	0	10	8	3	4	0	9	11	7	0	3	5
gene-LOC120811630	1607	1239	1550	898	1726	1509	1587	1539	1432	1243	1599	1330	1799	1111	1581	443	1410	1211	1258	1873	1381	1389	1587	1561
gene-c4b	348	471	745	617	690	435	474	875	741	550	607	551	379	733	660	446	628	455	518	555	407	508	236	651
gene-LOC120811419	8	14	28	17	57	24	48	25	18	17	31	15	27	8	49	26	29	40	0	28	25	26	23	35
Gasterosteus_aculeatus_newGene_10737	299	540	109	426	468	237	296	515	459	375	381	566	438	339	337	218	445	137	446	511	273	77	184	364
Gasterosteus_aculeatus_newGene_10735	12	0	0	0	11	0	12	0	0	4	10	5	8	3	34	0	29	0	3	5	0	4	11	0
gene-LOC120811412	10169	10716	11263	8732	14005	9388	12858	12557	12571	11002	11694	11105	14260	10079	13100	7441	10881	8523	10025	14314	10776	10404	11377	11128
gene-si_zfos-932h1.3	399	493	1118	398	534	342	548	535	831	586	450	485	716	451	480	1064	488	307	461	866	432	999	944	708
gene-tmem121ab	440	691	481	702	684	438	737	697	645	701	533	797	756	615	682	369	611	331	577	852	591	456	410	802
gene-ankrd33aa	17	3	14	3	3	0	5	4	5	5	5	2	3	12	8	5	10	12	8	7	20	7	3	2
gene-ankrd33ab	0	0	0	0	0	0	0	0	0	0	0	0	0	0	0	0	0	0	0	0	0	0	2	0
gene-pkn2a	192	302	236	313	374	140	277	222	237	265	190	224	315	340	248	113	250	244	296	326	336	208	192	288
gene-laptm4b	8184	6387	10153	7836	9238	9414	8272	7720	8063	8646	6888	7028	9058	8094	7731	7247	6915	8259	7205	10272	7337	8374	8071	8684
gene-laptm4a	9011	6505	14245	6162	7631	9796	6921	6591	7438	6506	6872	6416	7286	5820	7580	9016	6403	10303	6670	9280	6780	9649	8370	7932
gene-ilvbl	600	860	791	972	1321	530	1010	1016	873	899	952	1022	1023	963	1158	577	968	512	844	1123	737	696	633	918
gene-vegfaa	365	528	195	400	569	333	361	434	369	405	413	466	459	516	549	252	464	373	332	395	562	259	138	429
gene-vegfab	885	1267	1221	1340	1363	916	1508	969	1053	1288	1021	1083	1522	1144	1448	813	1213	1061	1218	1297	1378	917	1272	1694
gene-si_ch73-54f23.4	106	148	310	156	119	142	158	101	178	172	126	135	168	143	150	180	111	168	137	145	169	206	192	199
gene-ankrd1a	64	167	48	63	128	111	126	116	138	191	140	132	155	99	77	55	104	75	136	180	127	66	70	100
gene-LOC120817818	405	496	392	432	718	459	576	500	548	492	604	595	670	542	690	108	480	381	549	562	494	363	494	434
gene-LOC120817817	4152	2861	5654	3144	3539	3300	3516	2862	3553	3201	3069	2834	3870	2351	3354	3934	3073	3458	2458	3697	2639	4356	4478	3746
gene-LOC120817816	425	407	425	459	587	488	421	441	432	411	493	405	365	413	499	263	478	380	410	516	423	466	386	583
gene-LOC120817813	328	442	722	556	463	259	560	439	515	529	376	370	565	394	516	654	438	379	403	473	429	489	485	524
gene-LOC120817811	693	747	472	776	893	603	915	774	970	854	696	827	1207	616	711	482	849	627	753	750	790	683	751	780
gene-mthfd1b	1182	1481	2600	1773	2298	1324	1972	1736	1725	1466	1865	1705	2383	1717	2353	1441	1620	1078	1367	1934	1450	1788	2011	1859
gene-suz12b	2141	3243	2306	2228	3695	1664	2723	2795	2822	2511	2867	2819	3094	2763	3137	1379	3047	1889	2626	3076	2726	2439	2020	2632
gene-mak	418	492	542	558	532	388	339	440	370	638	595	479	519	402	522	324	616	399	531	631	380	479	473	509
gene-ankrd16	222	419	526	402	443	197	385	358	372	483	248	369	439	294	421	403	398	175	367	497	319	327	459	482
gene-ankrd11	4346	4723	1903	3639	5991	3561	2910	3501	2582	3670	4318	4049	3481	3446	4781	1090	4612	3378	4728	4395	4184	2120	1768	2897
gene-mao	1601	2249	3105	1877	2313	1796	2080	2108	2541	2203	2280	2086	2863	2086	2389	1862	2121	1719	1739	3111	2118	2698	2929	3185
gene-ankrd12	4472	5516	2976	4127	6149	3144	4757	4912	4381	5268	5097	5286	5185	4452	4883	1632	4860	3342	4862	5342	4662	3038	3691	4503
gene-foxo4	933	765	848	764	912	1041	634	812	953	957	854	787	803	718	728	511	801	1173	933	1068	881	853	673	940
gene-cacna2d3a	1421	1892	1522	1574	2162	1232	1700	1732	1515	1587	1738	1996	1820	1568	1820	505	1644	1270	1553	1988	1726	1259	1228	1702
gene-mag	10767	17277	13889	12621	22436	15071	15809	15167	17123	14760	19440	16800	17230	15439	14862	6980	15445	11369	12272	17018	11842	10739	10841	13751
gene-max	1867	2123	3102	1765	2664	3055	2188	2254	2748	2280	2434	1690	2729	1966	1993	2901	1805	2937	1790	3190	1904	2739	2165	2614
gene-katnb1	659	983	772	830	801	609	1002	714	897	814	832	821	932	730	865	475	752	590	690	1025	612	695	655	865
gene-trmt9b	859	1717	1208	1399	1439	858	1226	1535	1319	1423	1324	1376	1347	1290	1476	854	1228	739	1372	2003	1262	1138	950	1461
gene-si_dkey-10o6.2	51	58	103	124	95	83	26	118	122	130	79	170	194	107	113	136	82	95	40	66	94	122	204	166
gene-LOC120834712	168	296	39	242	374	130	227	219	156	177	255	264	224	171	325	25	198	124	241	290	262	110	111	186
gene-LOC120834711	5689	6784	5681	6059	7972	5293	5262	5169	5650	5993	6119	5489	6260	6723	6225	3313	6244	4887	6136	8213	6455	6116	5446	6692
gene-LOC120834715	683	616	369	533	842	639	541	695	579	586	620	665	622	584	635	221	627	533	649	710	503	423	358	502
gene-LOC120813228	70	137	209	107	185	46	203	129	142	183	105	132	222	173	153	95	151	32	96	163	85	111	116	168
gene-LOC120813229	108	225	247	218	228	113	311	228	351	259	189	219	330	234	226	162	174	72	196	352	214	208	265	252
gene-bcl7a	755	542	759	404	849	524	729	601	695	659	605	545	1016	679	872	555	751	590	544	829	678	821	882	684
gene-LOC120813224	95	111	363	174	198	70	135	145	177	153	136	124	142	148	274	316	172	161	147	166	162	350	302	222
gene-LOC120813226	26	35	79	68	83	9	53	64	55	75	56	44	64	107	32	41	59	51	60	74	43	66	84	82
gene-LOC120813223	0	0	0	0	0	0	0	0	0	0	0	0	0	0	0	0	0	0	0	0	0	0	0	0
gene-LOC120833721	6371	9828	5345	7888	8989	4514	7098	8701	7196	8147	7413	8798	7813	7546	7971	4311	8219	5324	7476	9502	7769	6092	4988	8257
Gasterosteus_aculeatus_newGene_12805	0	12	9	3	13	5	6	0	0	0	0	2	0	4	0	0	4	0	5	0	0	0	0	0
Gasterosteus_aculeatus_newGene_12808	19	19	0	6	24	8	19	8	19	9	13	13	8	7	23	0	17	7	9	11	3	0	17	9
gene-cldn5a	425	643	1232	813	872	658	1111	833	978	855	753	799	1042	865	1155	1486	933	522	648	967	958	1083	933	1090
gene-LOC120817101	235	225	33	199	452	158	178	189	147	144	334	260	223	216	357	14	272	189	325	253	206	97	42	133
gene-nrip1b	2702	3631	2052	2845	4620	2848	2811	3279	2808	3224	3732	3686	3242	3351	3746	997	3757	2766	3788	3658	3199	1997	1963	2739
gene-LOC120817103	130	164	9	80	282	123	127	207	114	120	250	152	155	132	133	12	291	57	119	179	229	37	55	147
gene-LOC120817102	189	173	14	145	315	128	145	86	141	90	150	182	122	167	288	8	164	178	212	124	156	65	38	125
gene-LOC120817105	103	148	15	44	95	68	80	91	48	101	109	106	81	71	76	5	128	36	94	102	85	37	52	62
gene-LOC120817104	95	107	2	10	60	21	67	57	64	54	39	64	31	34	14	0	67	5	67	41	99	37	11	65
gene-acot7	984	1624	2524	1743	1794	1037	1720	1898	1790	1871	1749	1675	1893	1643	1803	1856	1399	1134	1416	2104	1517	1734	2053	1733
gene-acot8	728	575	682	548	784	715	603	594	502	481	534	613	887	573	870	663	671	695	606	558	680	603	633	524
gene-gmppb	221	683	445	614	688	341	708	680	629	571	534	509	734	582	683	441	495	255	441	800	539	432	344	774
gene-dnajb6a	1679	2369	2523	2533	2622	1085	2712	2320	2474	2429	2024	2401	2808	2055	2285	1466	1955	1201	1691	2729	1911	2123	2135	2479
gene-dnajb6b	264	500	508	522	482	156	498	398	455	478	394	509	491	358	462	309	375	277	365	585	415	503	374	496
gene-trpm3	4405	9380	3420	6929	8597	4612	5537	7097	6005	6649	7551	9497	5585	6707	7396	2645	7371	4321	8852	7311	7034	3081	2954	5183
gene-lemd1	1051	1511	1337	1497	1375	722	1463	1285	1301	1371	1095	1151	1221	1101	1363	1230	933	861	1137	1701	1062	1129	1463	1860
gene-lemd3	924	1787	962	1318	1746	819	1715	1389	1307	1470	1427	1681	1760	1463	1440	840	1321	871	1383	1609	1198	883	1045	1401
gene-trpm7	1072	2437	1152	1964	2560	1425	2178	1527	1222	1950	2488	1824	2212	2064	2602	553	2054	1433	1590	3134	2157	1550	1488	1931
gene-trpm6	261	568	402	396	420	233	422	611	515	469	309	439	345	378	404	512	398	198	368	566	328	332	302	454
gene-trpm5	102	284	236	186	189	119	206	225	193	223	254	266	175	158	178	109	193	136	234	279	201	159	227	214
gene-serinc2l	1962	3315	2118	2968	3306	2113	2837	2934	2674	2781	2613	2915	2929	2429	2775	1810	2532	1791	2680	3419	2591	2018	1943	3241
gene-tepsin	652	1285	1097	1156	1207	616	1161	1117	1379	1314	1171	1192	1244	1027	1076	856	1044	547	1024	1314	1016	1044	1006	1169
gene-si_dkey-192p21.6	3	27	22	7	13	0	11	8	24	27	4	23	8	13	3	14	16	0	15	8	26	0	23	9
gene-myog	0	0	10	4	3	0	6	15	6	0	0	4	6	0	7	4	48	0	3	15	4	18	2	0
gene-myoc	357	273	275	166	276	281	310	222	223	302	256	317	273	195	225	105	283	207	232	346	270	241	300	311
gene-LOC120832452	2633	3173	2198	2736	4146	1950	3763	3360	3083	2706	2680	3092	3967	3301	4098	1679	3811	2890	2690	3087	3128	2663	2253	2903
gene-LOC120832451	4822	8340	6391	5846	7459	5032	6071	6761	6731	7851	6607	6896	7941	6211	5773	3710	5525	4621	6049	7859	5536	5175	6201	6730
gene-LOC120813488	2	1	1	0	0	0	0	4	1	0	0	1	0	0	3	3	0	1	0	0	0	1	0	0
gene-LOC120813489	1	1	0	0	4	1	0	2	0	3	2	0	0	0	3	1	0	1	0	1	0	1	0	0
gene-myot	252	156	186	115	168	156	163	128	106	137	159	172	176	107	147	154	124	169	100	243	154	168	171	179
gene-LOC120813484	15	29	9	27	31	13	33	39	17	13	28	18	14	13	40	4	25	20	23	27	21	10	9	14
gene-LOC120813485	1	1	0	2	1	1	1	3	1	1	2	2	0	1	5	0	2	1	3	2	2	0	5	2
gene-LOC120813486	0	0	2	3	0	3	1	0	1	0	1	2	0	1	5	0	0	0	1	0	0	1	0	0
gene-LOC120813487	0	0	4	2	0	0	0	0	0	0	0	0	0	0	1	0	0	1	0	0	1	0	2	0
gene-LOC120816059	815	1212	1495	1410	967	592	1334	1038	1534	1251	905	1099	1204	945	1151	2521	837	673	719	1538	867	1365	1283	1602
gene-LOC120812579	6493	5977	6513	190	7591	5053	7144	5736	138	78	5618	191	176	73	6928	4373	7140	5940	5638	6179	83	5364	18	109
gene-LOC120812578	739	471	439	15	568	419	431	463	32	42	420	57	77	49	513	170	480	549	462	732	63	463	38	32
gene-LOC120816054	100	176	125	223	182	67	170	128	148	175	220	132	150	196	175	148	158	116	88	239	161	156	62	123
gene-LOC120812576	8	33	19	0	14	0	23	21	0	0	13	0	0	4	0	3	12	3	11	4	0	2	0	0
gene-LOC120812575	20	20	16	0	15	8	34	12	0	0	11	0	0	0	11	20	17	24	9	26	0	10	0	0
gene-LOC120812574	139	166	54	0	153	133	143	137	0	0	89	3	0	0	117	64	146	72	101	163	0	78	0	2
gene-LOC120812573	891	884	601	70	1037	656	767	726	90	52	798	99	140	38	788	271	632	595	611	771	74	521	62	92
gene-LOC120816052	0	0	0	0	0	0	0	0	0	0	0	0	0	0	0	0	0	0	0	0	0	0	0	0
gene-LOC120812570	803	688	984	20	1039	517	848	626	3	55	822	0	44	20	911	600	780	632	656	820	23	890	21	21
gene-LOC120812685	47	113	104	10	96	79	156	137	11	53	99	9	10	19	121	188	85	67	66	81	20	113	11	34
gene-LOC120812684	804	902	698	108	933	573	585	716	66	122	735	78	66	79	654	358	588	654	708	897	76	620	97	79
gene-LOC120812687	676	999	370	6	835	521	621	700	0	0	690	4	0	0	744	247	787	519	794	756	0	347	2	12
gene-LOC120812686	215	252	344	12	342	190	320	284	10	11	312	10	15	10	296	243	334	176	267	410	12	312	15	15
gene-marchf7	1208	2116	1573	1483	2007	930	1785	1828	1855	1821	1716	1620	1849	1646	1723	1247	1803	1076	1461	2033	1624	1400	1525	1839
gene-LOC120812680	0	12	0	0	19	0	2	2	2	0	16	0	2	0	0	0	0	0	0	0	0	3	0	0
gene-LOC120808059	1121	1273	1315	986	1690	1228	1410	1200	1205	1387	1438	1512	1392	1327	1249	1001	1241	1224	1353	1333	1301	975	1021	1258
gene-marchf4	526	1589	2996	1460	1492	753	1737	1702	2650	1787	1075	1568	1642	1202	1263	3718	835	495	1244	1630	1163	1809	1567	1462
Gasterosteus_aculeatus_newGene_366	0	0	0	3	0	0	0	5	0	0	0	0	0	0	0	0	0	0	0	1	0	0	0	0
gene-LOC120808054	394	452	940	516	639	586	707	573	580	583	503	398	697	553	672	738	634	696	428	665	501	715	590	614
gene-LOC120808053	0	0	0	0	0	0	0	0	5	0	0	4	0	0	0	0	0	0	0	0	0	0	0	0
gene-LOC120812688	794	1031	264	243	1334	527	726	717	232	342	710	365	326	304	801	80	865	450	964	945	400	353	145	415
gene-LOC120832180	23	32	57	16	45	32	23	16	15	26	24	0	45	31	20	18	7	24	6	26	37	31	12	14
gene-LOC120832181	702	743	60	455	1150	368	477	421	354	429	674	747	480	663	825	62	807	452	889	552	777	214	115	367
gene-LOC120832182	14	11	11	19	22	8	2	5	11	8	23	7	7	16	3	1	5	24	10	14	9	28	9	8
gene-LOC120832183	714	909	563	813	959	335	669	887	577	780	708	921	813	633	880	323	761	483	701	818	895	730	496	798
gene-LOC120818915	1572	3544	5444	4473	3384	1842	4645	4125	4919	4006	3504	3642	5438	3043	4134	6846	2518	1168	2456	4439	2985	4110	4569	4619
gene-LOC120832188	1	4	16	10	9	0	8	8	26	16	5	6	5	3	3	18	4	5	6	16	6	0	17	7
gene-LOC120832189	28	50	55	31	29	2	44	36	36	47	6	44	45	16	34	29	16	9	21	6	63	49	69	51
gene-LOC120819622	0	18	7	6	13	4	9	6	10	8	0	13	12	19	7	7	14	0	12	4	16	5	2	3
gene-LOC120819623	2520	5198	7223	4309	5035	2343	5349	4945	6417	5774	4376	4120	6085	3660	4759	9156	4036	1785	4233	6326	4220	6668	5531	4663
gene-LOC120819620	328	444	477	581	362	178	456	223	247	573	503	335	364	276	310	193	256	201	250	614	393	525	283	340
gene-si_dkey-175m17.7	1013	1288	733	1169	1446	1029	937	1217	996	1153	1216	1435	1030	1226	1250	685	1428	1111	1092	1363	1310	773	675	1115
gene-med27	610	1010	893	820	693	565	879	729	953	873	739	717	945	738	861	1050	600	422	628	1083	696	883	817	820
gene-med24	1513	1726	2599	1499	1705	1152	1858	1747	2123	1919	1573	1442	2043	1292	1673	2580	1462	962	1319	2055	1529	2169	2431	2032
gene-med25	1549	1205	1740	906	1508	1399	1276	1285	1376	1202	1399	1299	1634	1096	1298	697	1205	1442	1146	1531	1189	1495	1342	1254
gene-med22	1003	1367	1459	1376	1322	1004	1460	1177	1310	1322	1158	1203	1402	1174	1378	1329	1297	1193	984	1633	1273	1324	1348	1573
gene-med23	4010	5555	5296	3678	3764	2077	6342	3641	6327	5545	3292	7558	3646	2783	5575	2137	2825	1998	3085	5842	4995	5959	5117	5546
gene-med20	352	189	265	305	146	174	316	286	258	212	128	198	269	188	299	302	141	99	163	313	183	211	165	339
gene-med21	312	487	768	562	483	280	621	474	653	566	429	527	555	484	553	797	407	291	357	661	478	568	587	655
gene-med28	323	483	444	457	359	213	488	467	356	430	361	347	541	398	450	607	393	215	264	508	264	536	395	443
gene-med29	265	351	560	327	415	340	402	301	349	204	275	305	441	286	441	570	294	375	270	312	407	496	400	333
gene-LOC120811884	697	865	1505	781	1055	585	896	694	1075	711	918	650	1103	971	756	1258	688	459	598	1268	830	831	996	1042
gene-LOC120815504	27	58	12	27	80	11	50	124	30	28	38	60	15	25	43	3	31	39	5	21	41	8	6	14
gene-LOC120815502	15	7	52	33	37	18	4	5	21	21	18	10	21	13	46	72	12	19	70	57	12	38	2	0
gene-LOC120815501	15	7	52	34	37	15	4	5	18	16	16	6	19	13	11	70	12	7	69	61	11	38	2	0
gene-LOC120811881	1095	2039	1800	1586	1635	981	1856	1569	2177	1544	1640	1863	1686	1534	1550	895	1280	747	1331	1760	1362	1333	1762	2134
gene-ecpas	1924	4535	3808	4051	4552	1925	4692	4487	4326	4209	3899	4450	5132	3712	4294	2203	3302	1881	3338	5200	3243	3194	3500	4406
gene-msx2b	58	135	105	112	58	42	117	170	120	128	71	98	115	93	74	95	53	37	52	104	72	108	113	128
gene-zgc_110239	1072	2187	3103	2387	1914	939	2192	2217	2772	2467	2071	2007	2312	1950	1758	2981	1565	922	1734	3199	1820	2889	2169	2839
gene-leap2	114	98	420	92	303	313	131	267	291	122	397	66	117	522	109	740	238	73	206	194	136	233	184	427
gene-plp1b	22553	54954	58155	64174	71428	37286	62532	60411	65917	49028	54043	58926	64947	53436	61149	48794	53622	21281	39096	61891	38682	44385	47707	59475
gene-xxylt1	315	592	235	521	817	287	594	524	329	375	571	580	516	489	688	70	540	326	536	606	424	314	290	380
Gasterosteus_aculeatus_newGene_7770	19	14	22	19	34	9	19	25	8	10	25	20	18	22	21	0	41	20	21	21	31	0	0	20
gene-LOC120809015	21	14	30	43	29	21	11	30	33	40	23	34	50	29	20	5	16	10	17	27	29	5	47	23
Gasterosteus_aculeatus_newGene_7772	49	52	54	27	74	89	26	27	23	55	64	33	25	54	77	26	78	105	71	68	41	39	56	38
Gasterosteus_aculeatus_newGene_7773	19	9	0	0	6	37	4	8	7	10	0	8	7	0	5	0	9	7	9	0	0	7	6	4
Gasterosteus_aculeatus_newGene_7774	35	17	12	31	43	56	12	29	39	36	16	23	22	10	28	3	36	24	41	12	22	19	14	6
gene-LOC120809011	251	403	262	523	344	229	262	265	677	683	292	723	746	515	352	189	330	222	311	348	671	210	491	587
gene-LOC120809012	137	98	91	178	148	61	97	132	160	181	115	221	287	184	178	41	96	101	132	94	221	108	205	220
Gasterosteus_aculeatus_newGene_7777	161	136	233	96	211	143	176	208	129	174	184	110	151	120	173	102	163	131	88	278	123	226	145	195
Gasterosteus_aculeatus_newGene_7778	24	66	106	48	61	31	32	66	43	33	50	52	35	39	42	78	57	40	59	81	58	68	72	116
gene-lgi1b	2903	4425	3186	3733	3517	2764	3311	3022	2589	3372	2931	3192	3469	3290	3599	1628	3271	3058	4230	4600	3576	2573	2758	3973
gene-LOC120809018	4	0	0	35	3	0	0	0	16	3	0	4	5	4	3	0	6	10	2	0	22	6	15	3
gene-LOC120831378	1122	1224	680	928	1467	1018	936	1096	994	863	1141	967	1145	1106	1306	431	1194	1104	1234	1075	1076	946	616	884
gene-arid5b	1328	1163	904	1153	1571	692	1101	981	1031	1025	1218	963	1072	1147	1359	506	1112	714	918	1094	1036	952	719	805
gene-prrg2	271	552	700	525	492	291	781	532	596	717	489	484	562	373	505	1282	448	203	372	801	409	634	664	732
gene-prrg1	2962	4972	3270	4113	4764	2464	3936	3705	3810	4526	3764	3781	3920	3605	4013	2184	3679	2614	3582	4369	3690	2911	2827	4171
gene-arid5a	34	37	54	47	33	6	42	37	24	17	15	39	14	38	60	24	28	18	16	38	40	41	30	30
gene-prrg4	11	37	32	59	20	13	19	37	20	31	40	38	37	44	32	52	37	9	47	40	38	31	26	32
gene-pgpep1	477	683	405	572	621	550	658	564	601	577	571	595	658	753	775	369	565	480	497	805	644	473	448	663
gene-lamp1b	1578	2635	2104	2318	3467	2033	2329	2407	2704	2598	2781	2215	2857	2200	2511	1483	2658	1504	2404	3069	2134	1715	2154	2508
gene-LOC120814365	2	5	0	8	15	8	8	8	6	9	6	12	3	16	16	0	6	0	4	5	8	0	5	3
gene-lamp1a	733	856	884	820	1113	709	1014	922	925	792	875	742	928	865	869	617	692	723	916	901	668	830	699	994
gene-LOC120814360	0	3	0	0	11	0	3	4	0	0	0	0	0	0	0	0	4	0	0	0	0	8	7	1
gene-LOC120810862	135	148	325	173	166	191	201	159	232	236	140	134	271	169	169	300	112	148	155	222	150	280	280	277
gene-LOC120814362	0	16	2	0	0	0	0	0	3	0	2	0	0	7	7	0	0	3	0	0	0	0	0	0
gene-rrn3	1769	2994	1731	2692	2782	1606	2621	2543	2421	2664	2560	2660	2621	2414	2605	1432	2673	1251	2185	3135	2239	1963	1635	2666
gene-trub2	238	400	525	477	462	186	423	382	412	424	310	388	421	359	454	397	392	261	442	449	340	348	366	478
gene-trub1	153	386	609	433	477	246	436	364	516	429	344	403	502	306	399	504	284	143	230	545	258	440	410	497
gene-si_ch211-57n23.4	68	114	82	47	99	30	46	87	80	76	52	98	101	67	80	83	47	60	70	135	80	78	90	114
gene-sfxn1	6246	6686	5409	6440	8122	5080	6847	6539	5408	6646	6819	6601	6749	6386	8263	3778	7373	6376	6519	7029	7244	5763	4487	6687
gene-sfxn3	2889	4814	2772	3618	3801	2547	3070	3275	3717	4009	3249	4013	3044	3297	3524	2461	3226	2599	3448	4961	3317	2546	2131	3705
gene-sfxn2	335	465	563	406	504	249	435	385	332	376	417	353	477	390	522	443	424	363	309	487	448	428	461	455
gene-sfxn4	339	435	431	449	423	245	471	504	420	422	323	422	493	386	443	431	415	260	310	553	401	446	325	380
Gasterosteus_aculeatus_newGene_2206	0	0	0	2	2	0	0	6	21	0	0	0	8	5	0	3	6	0	5	2	6	0	5	3
Gasterosteus_aculeatus_newGene_2203	37	62	141	117	76	14	74	80	176	186	58	101	187	126	59	296	72	26	55	75	82	103	159	141
gene-slc5a8l	6	3	6	0	6	0	0	0	5	10	0	0	0	0	0	0	19	0	0	0	0	8	0	0
gene-ebf3a	75	97	17	57	159	90	78	77	64	51	84	112	46	102	89	8	77	56	116	62	63	14	25	25
gene-LOC120830132	12556	14968	13473	13353	18392	12054	12468	13004	11686	13753	16968	13870	13236	13629	13708	7123	14332	11665	17483	20167	13358	12329	10207	15086
gene-LOC120828168	3040	4560	7749	4716	3762	3224	4760	4863	5812	5458	4260	4159	5147	4013	3942	7506	3535	3851	3599	6531	3248	5880	5334	5442
gene-gja10b	0	0	0	1	0	0	0	0	0	3	0	8	0	0	0	0	0	0	0	0	0	0	0	0
gene-olfm4.2	0	0	0	0	0	0	0	0	0	0	0	0	0	0	0	0	0	0	0	0	0	0	0	0
gene-LOC120820628	354	112	61	128	127	199	185	111	116	165	142	120	140	108	151	91	180	104	92	195	118	200	152	114
gene-ckma	17	24	9	106	15	10	130	19	407	2367	8	10	6	25	283	7	1930	14	20	229	15	1031	7	11
gene-ckmb	19	0	12	98	6	21	157	32	516	2654	7	3	0	57	229	7	2744	11	11	231	19	1585	2	12
gene-tdrkh	852	1388	1683	1347	1475	684	1319	1427	1407	1324	1459	1062	1443	1032	1371	1015	1261	797	1021	1481	992	1330	1117	1365
Gasterosteus_aculeatus_newGene_9523	0	0	0	0	0	0	0	0	0	0	4	6	0	0	0	0	0	0	2	0	0	0	0	0
Gasterosteus_aculeatus_newGene_4330	114	301	31	198	330	163	193	271	142	189	315	354	151	209	344	15	281	209	223	246	141	74	79	112
Gasterosteus_aculeatus_newGene_9521	105	169	84	93	273	113	127	149	84	167	176	153	136	124	189	9	186	96	119	111	109	56	88	138
Gasterosteus_aculeatus_newGene_4334	924	798	445	401	867	460	675	879	982	789	602	745	709	648	624	425	760	691	793	964	951	591	522	718
Gasterosteus_aculeatus_newGene_9525	40	12	8	13	77	27	12	5	8	13	19	32	18	34	39	4	41	21	32	14	22	16	11	9
Gasterosteus_aculeatus_newGene_9524	187	308	214	163	272	168	199	192	247	180	137	227	167	268	145	234	181	69	171	157	172	284	205	293
gene-LOC120820624	1069	1432	884	1274	1228	950	965	1029	1075	1398	1190	1047	985	1108	938	620	1213	872	1202	1391	1096	768	688	1186
gene-syngr3a	5616	7999	7020	6872	8536	6744	6617	6675	7572	7184	6311	7244	7170	6822	7914	5450	8142	7037	7221	8710	6553	6800	5615	6927
gene-LOC120807645	0	0	0	0	0	0	0	0	0	0	0	0	0	0	2	0	0	0	0	2	0	0	0	4
gene-alkbh3	211	297	309	431	266	200	352	207	477	513	214	508	614	372	265	348	265	176	186	266	533	289	551	586
gene-alkbh2	61	51	175	141	133	54	81	77	95	133	67	87	137	123	159	126	59	36	78	143	112	156	83	116
gene-alkbh1	110	195	233	158	181	76	227	180	163	152	145	161	242	158	232	211	147	83	98	161	127	132	182	141
gene-alkbh7	432	733	1000	733	759	389	913	780	810	778	610	759	919	584	717	1205	772	387	646	924	710	1101	983	820
gene-alkbh6	136	189	174	237	255	132	234	274	172	203	209	139	215	140	167	205	205	182	152	260	227	180	174	261
gene-alkbh5	1535	2931	2025	2299	2687	1718	2563	2514	2296	2189	2335	2225	2652	2249	2358	1503	2268	1541	2107	2874	2074	1618	1680	2207
gene-alkbh4	202	280	289	243	249	249	235	256	274	309	263	184	298	219	191	193	209	220	158	323	235	192	194	256
gene-alkbh8	223	270	376	308	351	193	350	323	333	344	291	327	313	219	367	315	263	205	305	360	336	461	399	357
gene-prrx1b	81	61	163	65	58	107	66	54	67	58	119	93	58	46	110	79	80	88	48	118	64	160	38	55
gene-LOC120821870	12	0	0	6	2	6	5	2	6	10	4	3	11	0	17	0	0	9	14	23	3	0	2	9
gene-LOC120821871	21	0	0	17	0	0	11	0	0	8	0	3	5	0	7	7	0	13	3	0	0	0	2	8
gene-LOC120821872	0	0	0	0	0	0	0	0	0	0	0	0	0	0	0	0	0	0	0	0	0	0	0	0
gene-tsc22d1	2020	3461	2943	3110	3444	1744	3533	3224	3172	3229	3062	3266	3723	3139	3599	2370	2937	1903	3069	3948	2932	3023	2503	3712
gene-LOC120821874	0	0	0	0	0	0	0	0	0	0	0	0	0	0	0	0	0	0	0	0	0	0	0	0
gene-LOC120821875	0	0	0	0	0	0	0	0	0	0	0	0	0	0	0	0	0	0	0	0	0	0	0	0
gene-LOC120821876	0	0	0	0	0	0	0	0	0	0	0	0	0	0	0	0	0	0	0	0	0	0	0	0
gene-LOC120821877	0	0	0	6	2	0	0	0	0	0	0	0	0	0	0	0	0	0	0	0	0	2	0	0
gene-LOC120821878	0	0	0	0	0	0	0	0	0	0	0	0	0	0	0	0	3	0	0	0	0	0	0	0
gene-LOC120821879	0	0	0	0	0	0	0	0	0	2	0	0	0	0	0	0	0	0	0	0	0	3	0	0
gene-si_ch211-197g15.9	74	215	278	222	128	96	170	269	130	124	146	138	127	67	368	224	139	181	104	132	76	181	95	183
gene-tert	240	612	256	472	584	233	484	460	493	526	393	539	612	439	412	231	259	176	441	434	396	172	415	326
Gasterosteus_aculeatus_newGene_8692	294	63	65	79	415	207	82	335	48	55	298	32	233	208	95	112	149	118	25	193	82	164	50	66
Gasterosteus_aculeatus_newGene_3641	13	17	20	12	32	19	11	10	26	14	32	15	16	15	7	24	15	25	22	17	25	27	16	13
Gasterosteus_aculeatus_newGene_8690	572	1152	302	256	1017	555	525	789	296	387	959	443	450	411	718	192	637	342	694	928	264	486	126	343
Gasterosteus_aculeatus_newGene_8694	0	2	1	1	2	2	0	2	1	2	2	0	4	2	1	0	3	0	1	2	1	1	0	4
Gasterosteus_aculeatus_newGene_4595	365	224	168	291	260	240	111	153	94	154	197	232	211	103	153	241	174	173	160	162	129	151	108	225
Gasterosteus_aculeatus_newGene_4597	0	0	0	0	7	0	0	0	17	0	0	0	6	0	0	4	0	0	0	4	0	0	0	0
Gasterosteus_aculeatus_newGene_4596	229	166	77	71	124	221	190	160	128	157	120	149	122	250	219	2	229	216	227	216	207	116	162	206
gene-casd1	1794	3225	1839	2299	3623	1862	2525	2565	2228	2449	2621	2943	2784	2759	2748	1274	2624	1640	2764	3020	2613	1506	1510	2273
Gasterosteus_aculeatus_newGene_4590	0	5	82	0	25	31	44	4	0	0	23	5	28	13	5	142	21	0	0	12	10	60	16	0
Gasterosteus_aculeatus_newGene_4599	417	972	849	1073	505	210	817	880	1617	965	569	932	689	602	587	2294	528	301	377	1021	474	671	533	1035
Gasterosteus_aculeatus_newGene_13824	3	11	0	4	7	1	2	7	0	0	3	2	0	0	5	4	4	3	0	22	0	4	0	0
gene-LOC120814800	914	1524	226	1136	1481	566	1316	1287	1020	1089	1298	1390	1230	1109	1589	106	1424	536	1341	1416	1194	739	692	1124
gene-purg	399	209	60	219	683	219	274	321	142	232	296	379	357	325	508	49	430	166	264	221	329	142	99	134
Gasterosteus_aculeatus_newGene_8346	0	0	0	5	1	0	0	1	0	0	0	1	0	0	3	0	2	0	0	2	0	0	0	0
gene-kcnj3a	1253	2836	1748	2292	2562	1011	2324	2177	1706	2144	2380	2419	2261	2174	2359	1538	2283	1139	1987	2661	1892	1898	1480	2095
gene-cope	1128	1394	2781	1592	1626	1543	2022	1645	1815	1458	1270	1327	1786	1242	1819	2813	1285	2049	1067	2096	1399	2391	2139	1857
gene-copa	3468	5849	6961	5022	6164	3359	6405	6125	6306	5920	5554	5701	7058	4848	6175	4169	4720	2841	4651	7217	4411	5550	5917	5949
gene-zfr	6165	7204	4849	5993	8464	4813	6707	6946	6140	5474	6705	7148	6551	6225	7984	3520	6723	4434	6776	7497	5638	5064	4291	6391
gene-srsf9	1085	1335	1459	1354	1425	820	1645	1396	1122	1170	1074	1240	1651	1427	1611	1315	1305	979	1039	1520	1093	1354	1319	1514
gene-ciita	230	321	192	260	293	229	231	293	260	313	328	232	318	223	234	158	248	143	225	390	219	163	208	330
gene-tfpt	344	448	505	408	391	237	431	417	328	484	328	352	377	388	506	493	412	315	338	493	419	541	425	494
gene-srsf4	8657	5659	10825	5289	6404	6071	6475	5656	6683	5930	5701	5029	8003	4933	6319	8767	6143	6554	5297	7580	5673	9122	8104	6464
gene-naa38	122	352	501	529	265	165	522	397	467	384	284	372	514	339	476	1047	276	171	245	514	305	469	432	446
gene-adap2	55	57	51	42	55	54	46	26	33	47	46	37	44	37	58	46	45	24	10	38	36	39	43	70
gene-cop1	1027	1426	1096	1125	1540	957	1320	1383	1135	1320	1236	1376	1416	1269	1367	713	1361	1482	1204	1380	1205	1052	1086	1116
Gasterosteus_aculeatus_newGene_2998	0	0	0	0	0	0	0	0	0	0	0	0	0	0	0	10	0	0	0	0	0	0	0	0
Gasterosteus_aculeatus_newGene_2997	25	7	12	0	27	10	10	10	5	9	8	12	11	25	3	0	7	4	24	15	6	8	2	7
gene-LOC120808624	194	272	373	229	338	92	291	172	293	210	218	170	368	205	368	154	204	106	197	275	233	272	267	283
gene-LOC120822758	670	987	1015	806	1159	412	1039	944	721	722	853	880	973	745	968	615	862	538	684	1141	787	740	775	794
gene-LOC120822752	0	0	0	0	0	0	0	0	0	0	0	0	0	0	0	0	0	0	0	0	0	0	0	0
gene-LOC120822753	137	60	22	16	28	123	15	18	29	46	22	21	36	18	24	5	43	21	26	27	56	23	25	41
gene-srebf2	4481	5436	3319	4385	7431	4406	5134	4760	4841	4193	4968	6371	7175	5918	7120	1777	4586	3562	5119	5006	5039	3875	4441	4854
gene-srebf1	2347	1945	1541	2366	4609	2583	3642	1720	1493	2111	2493	2908	3995	2748	3578	408	2034	1952	2057	3429	3087	1495	1954	2862
Gasterosteus_aculeatus_newGene_604	2998	3420	3686	2964	2663	1722	3142	3536	3046	4124	2926	3031	3271	2833	2685	3539	3049	3514	3236	4498	3112	3844	2647	4325
gene-LOC120824968	871	980	219	712	1388	729	727	797	483	656	856	880	709	838	974	169	993	794	851	821	1008	484	303	550
Gasterosteus_aculeatus_newGene_600	12	16	0	7	20	0	6	6	8	21	14	13	22	4	11	0	2	10	8	5	4	0	0	11
gene-LOC120824962	5441	6023	2620	4424	6948	3804	4561	5316	4196	4529	5558	5445	5478	5421	6502	1135	6054	4535	4671	6637	5670	3329	3429	4293
Gasterosteus_aculeatus_newGene_609	60	94	59	99	113	74	56	68	74	77	59	71	75	74	77	51	32	20	48	122	38	56	47	81
gene-LOC120824966	104	137	82	136	108	70	176	112	126	119	87	145	102	129	126	93	111	67	115	146	147	59	53	148
gene-cryba1a	78	103	48	45	46	95	59	84	85	119	68	84	97	120	82	45	88	55	124	93	45	53	51	77
gene-myo1ca	1357	2279	1726	2210	2538	919	2121	1620	1265	2010	3046	2094	1771	2255	2701	772	1938	1651	1551	2543	2318	1685	1406	1904
gene-tpo	113	309	193	327	265	90	181	205	172	272	263	211	253	213	258	75	285	71	219	293	270	138	91	182
gene-cnr1	5062	7122	3277	5845	7356	4315	6011	5966	4124	5738	5340	5078	5352	5638	6368	3125	6167	5006	5960	7161	5396	3799	3213	5015
gene-cnr2	17	40	35	29	28	34	13	22	56	23	22	29	17	28	44	29	25	10	18	39	54	32	9	35
gene-cxxc5b	3142	2769	3620	2928	2837	2357	3478	2571	3352	2936	2462	2649	3391	2253	2509	3426	2330	1982	2352	3452	2528	2868	3080	2903
gene-LOC120809972	8307	9607	4941	7437	10120	6992	7112	8350	6497	7485	8679	8542	7120	6827	8908	2783	8987	6707	8356	9377	7524	5291	4785	7513
gene-LOC120809971	0	0	0	0	0	0	0	0	0	0	0	5	0	0	0	0	0	0	0	0	2	0	0	0
gene-cxxc5a	1435	1508	1605	1332	1296	1427	1636	1633	1537	1624	1201	1247	1470	1328	1476	1868	1216	1597	1215	1849	1206	1868	1116	1529
gene-LOC120809979	760	1175	1175	1194	1089	707	1284	1430	1199	1373	824	1362	1063	751	822	1127	923	1024	876	1341	1170	974	793	1007
gene-nmt1a	1839	1726	1300	1858	2001	1086	2081	1701	1405	1516	1445	1583	1939	1678	1983	1148	1758	1485	1597	1698	1766	1444	1186	1679
gene-si_ch211-171b20.3	269	185	288	206	231	166	233	228	229	210	252	203	271	193	171	331	240	205	252	355	236	255	263	315
gene-c16h3orf38	279	455	273	380	430	351	431	391	461	399	298	322	343	392	362	291	388	267	359	504	316	357	310	428
gene-kctd16b	2966	3305	1445	2420	3170	1958	2226	2640	1819	2168	2341	2667	2012	2386	2909	1262	3263	2317	2838	3295	2745	1951	1220	2355
gene-cers1	1313	2438	513	2072	2643	1388	1910	1967	1403	2052	2168	2338	2142	2238	2382	222	2207	1145	2135	1959	2047	846	599	1408
gene-LOC120827708	1991	1187	2486	826	1598	1466	1475	1179	1524	1182	1334	1127	1722	932	1318	979	1069	1840	1106	1552	1190	1563	1692	1340
gene-slc32a1	7230	7280	5118	6397	8794	6743	7106	6974	5557	6366	6737	6897	7805	6421	8062	4064	7088	6461	6473	8021	6274	6076	4943	6774
gene-LOC120827700	35	18	32	42	18	3	29	45	52	37	7	40	9	6	24	57	15	5	13	23	15	45	17	38
gene-LOC120827704	764	1862	716	1197	1701	581	1442	1328	1249	1376	1183	1531	1205	1109	1193	804	1429	642	1236	1635	1305	788	705	1534
gene-LOC120825709	138	382	245	332	248	184	363	387	320	395	244	341	296	227	366	323	245	143	241	355	280	200	174	453
gene-LOC120825707	1298	1330	1882	1234	1771	1507	1485	1526	1508	1274	1463	1219	1791	1289	1680	1431	1450	1266	1012	1590	1054	1891	1801	1439
gene-LOC120825704	1248	1567	1016	1243	1799	704	1226	1506	1221	1532	1542	1560	1259	1301	1951	968	1228	1229	1261	1772	1540	1281	739	1313
gene-LOC120825705	0	6	8	6	14	0	0	20	29	16	6	0	7	10	6	7	13	0	0	16	10	0	5	25
gene-LOC120825702	25	75	73	36	35	395	35	635	491	63	82	39	524	74	16	402	34	41	27	79	29	9	23	69
gene-LOC120825701	0	0	2	9	0	0	5	5	6	5	5	0	0	6	8	12	2	7	8	0	13	4	0	0
gene-slc9a8	848	1758	1787	1411	1863	1077	1604	1531	1633	1682	1635	1516	1767	1423	1596	995	1592	808	1350	2129	1394	1512	1564	1716
gene-slc9a2	8	0	23	4	7	17	0	0	0	3	0	0	0	11	6	5	0	5	0	5	0	0	0	2
gene-slc9a5	541	1154	691	981	1018	491	1015	951	1004	882	868	1094	1035	1013	915	621	832	472	730	922	835	596	664	800
gene-slc9a7	1817	2766	2950	2397	3473	2028	2683	2990	3127	2715	2937	2882	3205	2621	3335	1448	2813	1816	2665	3486	2207	2447	2437	2726
gene-unc93a	0	0	2	2	9	0	0	0	0	0	0	7	0	7	3	0	8	0	4	0	4	0	0	2
Gasterosteus_aculeatus_newGene_10974	107	194	0	79	61	36	147	83	66	122	95	154	11	53	104	14	61	38	159	153	157	10	43	98
Gasterosteus_aculeatus_newGene_10977	4	51	3	12	30	5	11	19	5	15	16	26	9	7	25	2	11	4	25	43	11	5	8	17
Gasterosteus_aculeatus_newGene_10976	0	6	0	1	6	1	0	11	0	3	0	2	0	2	0	0	2	0	2	4	2	0	0	0
Gasterosteus_aculeatus_newGene_10979	14	76	16	29	47	20	26	28	20	42	32	37	29	31	35	3	28	38	22	39	24	12	17	42
Gasterosteus_aculeatus_newGene_10978	5	26	5	15	14	7	10	5	3	23	14	17	10	22	14	0	15	4	9	14	5	4	13	13
gene-esrra	847	1520	960	1158	1862	940	1244	1240	1049	1448	1312	1447	1276	1447	1261	542	1504	894	1300	1475	1311	812	795	1216
gene-esrrd	126	463	444	664	184	239	224	296	285	435	240	303	271	194	331	273	236	124	268	547	322	658	380	463
Gasterosteus_aculeatus_newGene_11595	0	0	4	7	3	0	5	0	1	0	0	0	3	0	2	19	0	0	0	0	5	7	15	0
Gasterosteus_aculeatus_newGene_11597	214	573	5	459	686	231	400	276	229	355	385	449	253	431	446	43	328	122	259	492	267	38	163	287
Gasterosteus_aculeatus_newGene_11593	0	0	0	0	0	0	14	0	0	0	0	0	0	0	1	0	0	0	0	0	3	0	2	0
Gasterosteus_aculeatus_newGene_11598	41	170	35	81	150	33	64	53	51	60	63	50	40	69	143	3	85	37	83	89	70	48	32	81
Gasterosteus_aculeatus_newGene_11599	7	65	3	16	29	9	25	12	5	17	40	36	9	21	12	3	19	10	11	24	6	2	13	13
gene-pgap6	1153	1074	897	772	1323	902	848	1034	922	759	883	930	1010	897	1046	471	1082	910	891	1260	1015	761	739	901
gene-pgap4	82	207	164	167	221	108	155	147	165	126	113	185	165	134	223	94	142	111	151	279	176	154	189	146
gene-pgap2	586	746	528	568	808	454	744	603	553	689	698	690	675	583	717	282	634	528	637	705	849	569	584	721
gene-mea1	1281	1646	1895	1642	1556	883	1964	1607	1563	1604	1166	1336	1566	1273	1584	1953	1206	986	1335	1773	1357	1734	1541	1727
gene-pgap1	738	680	93	497	902	520	589	545	373	420	793	740	560	699	811	50	757	468	639	561	662	254	231	387
gene-actl6a	874	1210	1048	1255	1250	550	1412	1049	1069	1133	911	1049	1139	959	1444	806	1045	765	841	1263	1206	968	1009	1261
gene-LOC120820281	579	611	250	414	629	220	675	624	283	489	546	524	617	589	634	331	617	479	423	778	605	544	348	696
gene-LOC120820282	1019	1757	1125	1335	1499	735	1471	1365	1313	1577	1146	1308	1320	1242	1390	894	1109	813	1191	1567	1220	1113	1134	1329
Gasterosteus_aculeatus_newGene_11622	15	35	0	57	4	7	0	0	0	0	2	1	3	2	2	0	2	0	8	31	2	0	2	1
Gasterosteus_aculeatus_newGene_11621	3	11	1	19	8	0	6	9	11	4	3	19	3	7	3	1	6	2	2	4	8	1	2	3
Gasterosteus_aculeatus_newGene_11627	26	215	69	73	144	51	152	123	128	162	51	155	48	65	73	207	51	82	48	203	57	66	113	229
Gasterosteus_aculeatus_newGene_11624	29	101	36	77	106	60	19	31	63	86	51	100	49	38	66	13	57	23	21	140	42	3	37	66
gene-ttyh3a	4148	3984	3461	4041	5301	3614	4668	4616	4287	3890	4530	4551	4654	4465	5158	2540	4715	3818	4224	5513	3977	4090	3354	4325
gene-ttyh3b	20299	22290	17123	18934	24197	19149	22554	19036	19715	22523	19059	21320	19997	16069	26520	12473	23874	18697	22906	28563	21985	18433	15207	23935
gene-LOC120816863	203	469	661	282	427	185	410	347	576	445	234	424	436	335	246	407	269	306	365	225	324	278	363	231
Gasterosteus_aculeatus_newGene_8245	6	23	9	11	16	13	12	36	52	27	12	36	18	29	11	58	3	8	8	38	6	14	17	23
gene-wwox	373	388	329	718	447	307	324	315	662	690	362	747	793	683	396	196	364	329	316	528	664	265	525	590
gene-LOC120823794	1118	1520	1651	1396	1769	772	1289	1416	1652	1384	1521	1453	1633	1248	1495	1018	1232	925	1320	1680	1164	1537	1266	1537
Gasterosteus_aculeatus_newGene_13994	4	6	4	14	6	0	5	7	8	10	0	7	9	11	9	0	6	0	7	9	7	0	0	5
Gasterosteus_aculeatus_newGene_13995	0	6	0	0	7	0	6	0	0	2	0	0	0	2	0	0	2	0	0	0	0	0	0	4
Gasterosteus_aculeatus_newGene_13998	1820	3246	2575	2592	3178	2293	2524	3452	2801	2899	2760	3075	3266	2913	2846	1563	2658	2358	2475	3487	2621	2360	2394	2787
Gasterosteus_aculeatus_newGene_13999	3	6	4	0	4	3	11	13	21	0	7	10	6	14	4	0	2	8	2	5	6	3	0	0
gene-fign	813	976	381	666	1067	652	749	653	557	694	781	1070	639	847	775	328	1077	763	833	899	880	476	533	969
gene-LOC120820861	31	8	7	10	26	17	7	25	9	19	16	14	8	15	4	5	46	28	23	24	16	23	39	13
gene-tbxta	0	0	0	0	0	0	0	0	0	0	0	0	0	0	0	0	0	0	0	0	0	0	0	0
gene-tbxtb	0	11	6	5	0	0	5	6	13	0	5	0	5	4	0	0	0	0	0	0	11	2	6	7
Gasterosteus_aculeatus_newGene_6261	0	0	0	0	2	11	0	0	0	0	0	0	0	0	0	0	1	0	0	0	0	0	0	0
Gasterosteus_aculeatus_newGene_6260	107	100	84	65	82	93	62	93	42	44	99	57	75	153	48	68	137	98	54	68	76	102	56	99
gene-tfip11	1154	970	975	774	1145	694	995	996	700	1107	926	830	1066	870	882	586	962	923	793	985	913	753	893	962
Gasterosteus_aculeatus_newGene_13669	196	181	104	112	221	198	167	254	120	153	146	157	133	184	168	96	209	208	306	296	197	170	64	189
gene-c18h3orf33	197	389	440	338	412	219	335	346	317	376	252	272	256	257	408	395	234	114	175	475	211	397	327	401
gene-LOC120814792	1272	2726	1642	1256	2725	700	2445	1789	2247	1982	1833	2023	2824	1120	2015	707	973	689	1477	2826	1583	1089	1872	2283
Gasterosteus_aculeatus_newGene_13667	1899	2985	4213	2146	3059	2839	2491	3993	3829	3064	3096	2775	3081	3119	2816	4001	3499	3007	3246	4554	2561	3407	2951	4114
gene-LOC120826429	265	212	146	195	336	330	175	191	194	242	337	276	241	232	312	102	335	212	304	241	229	138	115	238
gene-per1b	4233	5075	4607	3646	5252	4573	4704	4689	3918	4740	4915	4463	5339	3083	4043	2281	3994	3140	4929	5959	3647	4339	4353	3854
gene-LOC120826425	187	250	475	335	317	164	357	171	222	395	248	330	358	241	381	257	192	156	248	499	272	363	313	430
gene-LOC120826423	2392	2829	1927	2485	3122	1994	2291	3264	2506	2653	3139	3145	2766	2300	3319	1234	2724	1881	2534	3438	2578	2127	1633	2294
gene-LOC120826420	5593	7792	4889	7856	9432	4921	9984	7713	7407	6756	5569	7091	8487	8352	8432	6287	7748	4684	5331	8209	7528	5447	5108	8082
gene-LOC120813971	1309	1008	1810	925	1419	848	1463	1069	1302	1093	1290	1035	1211	1350	1644	1627	1050	1590	1209	1413	1668	2137	1419	1327
gene-zgc_63587	2457	1711	2463	1945	2887	2325	2136	2205	2194	2055	1911	2037	2795	1987	2863	1696	2086	2093	1628	2521	2072	2369	2154	2246
gene-LOC120813974	3	25	13	6	0	0	6	0	0	1	0	4	22	0	0	4	0	0	0	9	4	0	0	0
gene-LOC120813979	342	630	1198	387	620	294	621	607	733	769	584	438	681	591	525	1257	390	324	505	854	663	901	950	889
gene-si_dkey-177p2.6	220	343	513	406	455	243	358	470	390	353	452	437	445	346	342	365	349	253	359	455	404	456	492	421
gene-fgl1b	0	4	12	11	16	0	0	3	0	0	0	0	0	8	5	0	0	0	0	18	8	0	0	11
gene-henmt1	0	0	0	15	6	1	0	4	3	10	4	0	0	6	6	137	10	0	0	6	0	0	2	4
gene-zgc_110789	163	312	172	228	350	70	257	252	207	277	206	285	263	199	234	147	196	122	180	271	311	241	252	356
gene-LOC120832854	2	4	0	0	6	0	3	0	0	16	0	9	0	0	7	0	6	0	7	0	4	0	0	0
gene-LOC120832853	337	839	464	642	512	257	526	1005	464	653	747	773	845	759	740	733	430	368	477	885	493	678	411	608
gene-si_dkeyp-97b10.3	495	701	377	553	633	296	559	570	543	536	356	499	475	482	584	365	678	375	429	528	576	467	333	442
gene-ctdsp2	2087	3908	1974	3053	2740	1963	2840	3002	3211	3394	2507	2920	2491	2905	2456	1691	2701	1713	2744	3784	3079	2010	1925	3651
gene-kmt5c	1439	1327	546	870	1486	887	925	1007	1005	924	1260	1249	1178	1168	1266	356	1148	959	1177	1195	1139	729	505	856
gene-kmt5b	1701	1907	1940	1326	2103	1610	1783	1989	1960	1721	1757	1772	2048	1674	1858	1125	1776	1663	1624	1997	1600	1709	1960	1957
Gasterosteus_aculeatus_newGene_3302	0	0	0	0	0	0	0	0	0	0	0	0	0	0	0	0	0	0	0	0	0	0	0	4
Gasterosteus_aculeatus_newGene_8135	42	551	954	492	1070	63	569	116	79	1018	404	73	128	478	941	93	540	45	98	1043	993	799	899	1015
gene-LOC120814166	9	40	0	15	20	0	13	30	9	34	22	26	9	12	7	2	15	7	38	11	7	7	13	35
gene-cachd1	1428	1883	1035	1529	2178	1337	1474	1662	1611	1815	1729	1962	1625	1777	2239	535	1977	1502	2073	2142	1935	1291	1131	1618
Gasterosteus_aculeatus_newGene_10502	4	4	8	3	5	4	9	29	27	5	8	46	5	0	4	5	4	3	25	13	2	5	6	2
Gasterosteus_aculeatus_newGene_10503	13	25	49	19	10	10	17	196	94	29	44	204	28	2	45	42	13	13	43	42	12	57	25	8
Gasterosteus_aculeatus_newGene_10505	344	170	152	109	168	149	250	479	364	337	162	389	137	155	182	232	188	482	158	470	603	617	130	442
gene-LOC120811608	4780	5051	5310	3894	5813	4107	4974	4850	4923	4589	4736	5338	5627	4212	5993	2418	4815	4295	4936	5936	4886	3614	4121	4443
gene-LOC120811609	15	35	72	13	57	17	27	43	54	54	27	38	10	75	89	25	32	25	58	44	48	48	15	24
gene-rhoab	4471	7405	4945	7116	7513	2640	7243	7895	6391	6651	5993	7079	7934	6248	7775	4917	5901	3654	5757	8169	6419	5812	4607	7129
gene-LOC120811601	4	6	2	6	6	0	5	0	16	8	12	3	12	0	2	9	4	6	5	23	0	9	23	11
gene-LOC120811607	26	13	3	12	11	16	7	18	9	21	16	11	6	8	24	6	10	28	18	21	20	0	9	18
gene-LOC120827070	100	165	108	102	240	201	155	112	116	90	177	145	229	190	114	54	241	158	167	143	111	113	90	107
gene-cldn15a	0	12	8	7	9	12	6	10	11	9	9	6	0	0	13	10	7	0	0	8	5	6	7	12
gene-si_dkey-197j19.6	7	20	50	32	9	15	17	15	40	38	7	28	18	2	12	40	9	14	21	33	10	23	4	18
gene-trim62.1	1167	1922	1006	1501	2102	956	1735	1739	1401	1489	1443	1630	1859	1455	1760	1127	1411	911	1438	1998	1513	1399	1337	1709
gene-rhot1b	1605	1429	2378	1292	2247	1961	1806	1749	1696	1616	1789	1725	2102	1477	1976	1083	1746	1759	1478	1911	1643	1637	2056	1609
gene-rhot1a	2084	1965	2391	1807	2458	1574	1987	1868	1985	1724	1851	2006	2565	1524	2000	1356	1863	2090	1930	2432	2116	1779	1954	1774
gene-LOC120830334	48	61	68	62	56	53	97	142	9	94	147	64	116	109	173	229	55	36	32	66	80	76	60	154
gene-LOC120830336	858	1034	335	844	1576	927	1011	1226	810	1028	1172	1166	1256	1094	1440	70	1181	787	1293	1362	1294	652	564	925
gene-LOC120830331	3798	11345	2806	5801	8700	3800	7365	6667	4885	5799	7127	7149	5737	6159	7532	2292	6466	3393	6366	9720	8537	3459	3199	6935
gene-LOC120830330	2950	3890	1951	2703	3943	2426	2887	2898	3198	3181	3492	3486	2752	2581	3267	1025	3264	2733	3745	3845	3340	2345	1626	2800
gene-LOC120830332	87	123	64	46	77	62	57	50	94	97	80	73	75	53	74	31	46	58	47	121	89	57	32	66
gene-LOC120817607	3550	6009	4457	4425	6085	4308	5142	5445	4923	5499	4477	5403	5371	4546	4921	4248	4983	4011	5003	6625	4878	4896	4013	4706
gene-garem	672	902	352	657	833	532	529	544	640	597	671	654	648	628	695	354	673	579	775	685	680	434	340	510
gene-LOC120835679	1536	2628	1208	2236	2717	1221	1953	2379	1926	2239	2429	2604	2317	2095	2266	905	2132	1243	2256	2850	2069	1277	445	1805
gene-LOC120835673	3842	6087	2012	4093	6017	3571	4300	5490	3336	4773	4558	5157	4636	5245	4995	2447	5310	3443	4936	5073	5036	3199	2292	4099
gene-LOC120835672	3760	5734	3279	4226	6848	4620	4466	4724	4352	4723	4654	4770	3966	4333	4249	2990	4081	3664	5527	4551	3680	2439	2129	3230
gene-LOC120835674	79	81	82	105	110	48	40	80	68	138	74	108	80	65	86	29	106	100	78	109	114	102	67	149
gene-galns	268	367	326	273	438	201	346	256	298	294	361	344	351	298	349	162	286	256	306	394	285	249	251	321
gene-cadps2	633	1052	1176	1526	992	678	954	1071	2473	1614	1057	1828	2184	1522	906	504	916	413	598	1236	1486	843	2130	1983
gene-gdf3	7	0	0	6	0	0	0	0	7	2	3	0	14	0	4	0	7	22	9	7	0	0	0	0
gene-gdf9	38	155	101	102	137	67	165	252	179	111	111	128	157	182	145	34	82	58	29	188	54	49	90	91
gene-vipr1b	401	681	311	360	733	317	510	603	469	659	397	641	493	438	565	224	514	301	476	766	452	443	376	510
gene-LOC120834100	369	929	294	686	1085	591	644	597	611	841	825	708	857	648	679	472	846	263	570	1127	986	407	548	1104
gene-LOC120830480	1256	1282	670	1171	1686	971	1144	1110	1155	1338	1431	1319	1402	1245	1590	480	1311	1094	1352	1230	945	967	869	934
gene-LOC120830487	4574	5762	3924	5399	7185	3840	6337	5659	4258	4803	5349	5460	6182	6225	7620	3072	5874	4172	5491	6643	6159	4362	3838	5107
gene-LOC120834104	953	1389	1660	813	1323	411	1316	870	856	1237	1248	668	1060	1600	1526	964	627	797	1517	1398	1024	726	1339	1123
gene-cadpsb	11070	21329	9488	16941	20909	11089	16729	17802	16002	17356	16472	19918	17520	17230	17526	7952	16598	9863	16507	17917	16129	9252	8856	14550
gene-nrg2b	1518	1127	1838	902	1451	1516	1285	1422	1464	1412	1337	1429	1657	1096	1225	633	1082	1467	1295	1663	1119	1418	1715	1424
gene-nrg2a	420	678	466	358	876	498	614	617	705	514	672	641	733	666	664	84	547	396	502	664	537	449	589	523
gene-cadpsa	1419	2589	878	1958	2465	1190	1563	2090	1339	2045	1927	2051	1851	1947	2430	1036	2278	1327	1843	2332	1945	1344	999	1779
gene-sumo3b	1564	1431	2308	1585	2200	2108	1589	1770	1754	1284	1521	1254	1689	1633	1612	2067	1733	2293	1302	1755	1529	2462	1458	1865
gene-cpn1	573	632	1226	566	899	654	912	533	542	667	676	538	891	711	890	682	627	741	491	864	711	860	702	656
gene-ptx3a	106	175	252	129	191	52	134	127	156	179	189	132	189	157	264	162	137	50	149	260	116	151	81	203
gene-sumo3a	6014	5689	7125	5148	6043	5462	5834	5787	6209	6026	4614	5023	6149	5574	5859	6173	5867	7407	5344	6517	5529	7099	6285	6463
gene-LOC120814830	32	62	80	63	77	101	41	74	58	52	47	106	79	82	40	29	52	25	44	57	81	47	52	61
gene-LOC120814837	0	0	0	0	0	0	0	0	0	0	0	1	0	0	0	0	0	0	0	0	0	0	0	0
gene-LOC120833683	4520	6602	2682	4759	8280	4708	4942	5493	4649	5517	5683	6852	5929	5697	6137	1804	6063	3923	6922	5748	5575	2435	2514	3981
gene-znf319b	366	406	370	777	490	193	492	349	902	687	313	740	673	763	343	227	275	252	378	461	583	283	745	762
gene-tmem14ca	204	505	846	556	387	147	699	507	785	664	448	543	723	422	618	2131	381	203	309	743	403	677	659	852
gene-si_ch211-145b13.6	282	250	402	272	289	122	331	259	223	250	243	273	288	216	515	251	347	302	270	313	280	438	239	336
gene-timm17a	906	1198	1149	1177	1660	717	1880	1105	1330	1198	1095	1102	1587	1403	1654	813	1198	454	904	1395	988	981	935	1348
gene-timm17b	207	619	533	762	565	396	616	889	864	713	766	732	716	538	708	511	802	344	300	691	458	454	556	730
gene-lrpap1	2158	1979	1486	1824	2666	1544	2074	1839	1528	1737	2041	1828	2102	1974	2297	1089	1962	1943	1904	1982	1617	1354	1346	1910
gene-tac3a	70	84	153	46	105	61	116	80	152	130	127	89	147	50	114	151	67	79	73	174	89	170	161	137
gene-si_rp71-45k5.2	0	0	0	0	0	0	0	0	0	0	0	0	0	0	0	0	0	0	0	0	5	0	0	0
gene-crygs2	0	4	11	5	24	0	24	0	16	9	11	6	20	20	15	35	12	0	6	18	19	35	26	5
gene-sdr42e1	127	109	168	151	196	67	157	124	130	128	146	169	173	130	172	217	100	94	128	185	135	171	245	161
gene-sdr42e2	39	109	184	27	128	5	65	103	53	76	52	49	119	87	60	155	56	13	41	60	88	51	39	46
gene-brk1	4314	3084	6780	3041	3194	4302	3368	3235	3864	3276	2642	2544	3594	3023	3357	5797	3701	6395	2830	3792	3320	5507	4680	3720
gene-bsk146	2692	4403	3460	3690	4615	3067	3753	3854	3643	3977	3514	4075	3993	3857	3974	2648	3897	2955	3646	4558	3428	2910	2826	3628
gene-znf362b	1880	1948	1369	1477	2127	1377	1495	1695	1654	1684	1525	1736	1676	1438	1909	859	1951	1545	1803	1997	1747	1477	1127	1443
gene-znf362a	1094	1162	716	642	846	1027	695	786	923	869	837	970	838	802	928	528	998	1042	938	1106	1020	722	644	962
gene-asb16	2	15	12	8	17	6	0	26	5	7	11	16	2	14	23	33	0	7	14	10	7	13	9	11
gene-inpp1	431	1524	1205	1205	1130	676	1285	1154	1605	1272	986	1281	1391	1177	984	1104	872	385	757	1554	1066	961	898	1098
gene-asb11	0	0	9	0	0	0	0	0	0	0	0	0	0	0	14	5	2	2	0	6	0	5	4	16
gene-asb10	0	0	0	0	5	11	0	0	2	17	0	0	5	2	4	2	18	0	0	0	0	1	0	3
gene-lpar4	187	69	245	95	168	112	136	88	148	127	189	114	179	123	162	95	122	126	145	152	122	193	124	96
gene-lpar1	617	753	497	854	881	547	572	582	636	594	648	647	636	682	877	522	711	780	633	682	741	559	475	766
gene-apc2	15723	13250	4522	8585	14898	9970	7626	8732	6959	8953	9439	11237	7814	10291	11643	3763	13186	11151	13449	10480	12604	5598	4380	8292
gene-lpar3	18	47	55	49	63	34	62	66	52	33	33	45	44	13	36	36	16	31	29	54	37	37	16	70
gene-lpar2a	10	54	74	50	34	62	153	34	36	32	36	49	56	65	92	260	24	7	30	71	35	40	27	35
gene-lpar2b	82	127	147	109	161	104	180	107	110	108	161	156	131	105	180	76	169	87	69	171	112	212	123	143
Gasterosteus_aculeatus_newGene_8103	0	0	10	0	0	0	4	7	7	0	0	11	8	0	0	10	0	0	0	2	0	2	0	6
Gasterosteus_aculeatus_newGene_8100	0	0	5	0	2	12	2	4	2	0	2	0	0	5	0	0	3	0	0	3	0	0	5	7
Gasterosteus_aculeatus_newGene_8101	0	0	0	0	0	10	0	1	0	3	0	0	4	0	3	7	3	0	0	4	0	3	0	1
Gasterosteus_aculeatus_newGene_8106	0	0	0	0	0	0	0	0	0	0	0	0	0	0	0	2	0	0	0	0	2	0	0	0
Gasterosteus_aculeatus_newGene_8108	28	71	16	16	14	30	72	52	42	70	22	72	87	34	0	19	38	38	54	76	44	35	75	71
gene-bmf1	190	237	50	154	292	196	268	251	162	266	253	265	238	205	324	40	285	245	217	232	197	115	118	172
gene-bmf2	413	735	195	439	792	376	531	608	502	757	555	615	578	597	434	42	494	322	551	674	544	331	268	458
gene-pde4ca	1533	1724	1111	1562	2236	1636	1157	1549	1524	1393	1727	2214	1595	1511	1654	803	1566	1349	2020	1445	1289	800	656	1299
gene-LOC120816152	3358	3330	2823	2956	3503	1945	3115	3375	3148	2829	2648	3157	3152	2596	2954	2184	2976	2554	2738	3400	2903	2721	2538	3097
gene-LOC120816157	0	0	0	9	0	0	0	0	4	0	9	7	0	0	0	4	0	0	8	13	3	0	0	3
Gasterosteus_aculeatus_newGene_8000	0	0	9	4	6	5	0	0	0	0	0	0	3	14	4	0	4	3	0	0	5	7	0	1
gene-ptcd2	204	374	352	292	288	116	323	240	302	384	268	242	327	234	310	273	252	188	333	435	294	253	281	326
gene-ubl4a	358	775	792	824	765	295	960	745	800	750	580	614	789	743	821	958	721	581	673	976	741	810	672	914
gene-tmem81	0	8	0	0	0	0	0	0	0	0	0	0	0	0	0	159	0	0	0	0	0	0	0	0
gene-tmem82	118	76	289	145	81	72	131	114	119	107	88	103	106	125	144	206	132	78	110	144	121	128	152	191
gene-LOC120826592	14546	14530	4692	9901	14389	8338	8170	10745	6108	9685	11182	11218	8274	10022	12266	4821	13810	11620	12574	13042	12119	7677	4540	9408
gene-dalrd3	1939	1885	1931	1754	2443	1856	1976	1856	1751	1840	1618	1898	2085	1714	1981	1180	1948	1811	1797	1961	1707	1476	1625	1601
gene-ep300a	2670	3132	1454	2197	4142	2160	2420	2797	2320	2533	2916	3123	3076	2630	3366	754	2681	2048	2756	3240	2902	1773	1725	2528
gene-acmsd	5	8	22	0	16	3	7	5	9	4	1	19	19	10	30	0	42	0	22	16	14	12	11	18
gene-ep300b	4617	4423	3078	3152	5045	3927	3975	4274	4730	4240	4426	4208	4726	3618	3986	1999	3753	3554	3925	5222	3758	3162	3622	4131
Gasterosteus_aculeatus_newGene_449	2	15	3	3	3	0	14	4	4	4	9	8	6	10	18	0	0	0	23	16	5	5	0	4
gene-kif7	548	938	577	740	788	440	762	851	735	769	688	919	715	658	872	376	745	454	746	1052	663	561	560	748
gene-kif6	305	262	165	222	212	114	143	336	303	259	218	262	223	241	295	165	221	167	271	312	296	246	227	321
gene-kif4	258	267	220	296	530	155	683	366	256	228	259	287	503	379	538	198	300	191	247	336	547	232	298	295
Gasterosteus_aculeatus_newGene_442	2	0	0	2	0	4	4	1	0	2	0	0	0	0	0	3	0	0	0	0	0	0	0	6
gene-kif9	220	338	315	393	376	145	386	350	373	410	349	330	421	322	347	425	281	229	334	453	344	299	348	325
gene-bcl10	154	85	147	47	175	130	101	78	143	109	98	78	123	104	149	191	167	86	99	188	117	150	133	140
gene-tmem8b	1612	2034	2085	1744	2292	1226	2397	2351	1655	1986	2125	1931	2514	1905	2503	1063	1967	1331	1719	2840	2012	2412	2171	2094
gene-LOC120812729	108	110	164	10	228	71	234	120	0	4	206	0	0	0	265	92	128	108	92	269	0	189	0	8
gene-LOC120812726	32	21	43	0	33	30	32	38	0	0	25	0	0	0	43	14	36	50	48	36	0	37	0	0
gene-LOC120812724	191	366	206	11	299	198	202	327	10	15	261	8	14	16	245	223	302	157	232	385	14	218	0	15
gene-LOC120812725	90	87	126	0	110	39	79	64	0	0	130	0	0	0	86	71	64	60	68	67	0	93	0	0
gene-LOC120812722	1137	1206	943	41	1299	666	965	918	34	123	991	69	103	98	948	582	908	784	914	1278	117	752	68	106
gene-LOC120812723	195	342	355	0	294	168	322	258	14	9	215	2	7	6	221	288	217	142	225	330	11	264	6	5
gene-LOC120832224	4	9	0	7	6	0	2	5	8	2	9	0	7	9	0	6	0	0	1	10	0	4	10	6
gene-LOC120832220	146	330	454	347	273	289	277	219	334	299	307	218	328	281	430	191	357	169	245	409	189	399	267	260
gene-jph2	40	63	39	57	68	64	70	60	78	35	57	59	104	76	91	15	66	17	40	40	36	25	44	72
Gasterosteus_aculeatus_newGene_199	0	12	11	8	4	4	4	24	3	5	3	8	8	0	0	2	0	18	0	8	7	7	0	0
gene-LOC120815718	2318	3657	2656	3224	4328	1782	4335	3870	3111	3717	3416	3541	4038	3111	4211	1835	3690	1672	3067	5359	3607	3384	3038	3929
gene-LOC120815719	0	4	0	0	0	0	0	0	0	0	0	4	0	0	0	0	0	0	0	0	0	0	0	0
gene-LOC120815717	50	33	13	31	27	27	42	35	42	27	24	36	38	27	40	77	17	10	16	34	43	18	24	31
Gasterosteus_aculeatus_newGene_196	2	9	0	35	9	0	13	6	7	5	14	12	0	4	15	0	14	4	7	14	15	0	0	4
gene-LOC120815715	1478	1382	2785	1036	2062	1557	1441	1248	1981	1734	1125	1506	2172	1442	1523	1250	1384	1700	1293	1626	1445	1791	2301	1639
gene-recql4	228	338	178	295	432	118	291	167	122	330	154	135	349	341	442	62	289	137	228	117	142	157	247	254
gene-recql5	290	698	717	487	765	270	715	693	688	592	533	570	821	517	751	332	645	210	557	684	565	566	540	627
Gasterosteus_aculeatus_newGene_192	50	52	40	83	58	39	31	74	36	54	53	42	19	40	60	3	30	25	75	110	20	40	56	92
Gasterosteus_aculeatus_newGene_193	25	20	24	8	45	23	24	21	22	15	28	23	39	13	36	0	28	12	34	42	17	19	17	17
gene-nfatc3a	567	1194	747	721	1430	720	892	705	1188	1056	969	977	930	953	798	433	783	589	1251	741	851	426	652	644
gene-htr2b	34	59	76	45	36	57	49	61	47	40	35	44	42	20	74	35	57	46	42	47	34	51	46	39
Gasterosteus_aculeatus_newGene_4909	0	2	0	1	0	0	0	3	0	0	0	3	0	0	5	0	1	0	2	0	0	0	4	0
Gasterosteus_aculeatus_newGene_4906	2	0	4	2	0	0	3	0	3	0	0	2	0	0	0	4	0	0	0	1	2	6	0	0
Gasterosteus_aculeatus_newGene_4907	94	94	37	71	130	76	108	68	80	90	103	100	94	93	135	15	106	58	94	106	90	30	35	89
Gasterosteus_aculeatus_newGene_4902	0	0	0	3	0	0	0	0	0	0	3	0	6	0	0	0	2	0	0	0	0	0	0	0
Gasterosteus_aculeatus_newGene_4903	0	0	0	0	0	0	0	0	6	0	0	5	0	0	0	0	7	0	0	0	0	0	0	0
Gasterosteus_aculeatus_newGene_4901	2	8	4	24	41	7	32	11	6	25	12	14	19	17	34	3	29	5	6	10	17	5	4	14
Gasterosteus_aculeatus_newGene_8810	0	8	6	8	20	0	32	5	5	13	6	2	4	32	88	0	25	0	2	14	20	8	34	44
gene-LOC120810746	5	30	17	38	25	20	19	26	25	19	20	14	32	14	34	37	18	8	27	38	23	27	20	28
Gasterosteus_aculeatus_newGene_8812	0	3	3	2	3	0	14	2	2	1	2	2	0	6	3	1	2	0	0	5	7	1	6	3
Gasterosteus_aculeatus_newGene_8815	6	13	2	24	44	37	5	7	8	8	27	16	32	21	3	0	10	9	8	31	14	0	5	11
gene-htr1d	468	584	322	418	555	434	449	554	329	464	479	452	463	454	576	228	518	294	551	571	392	260	259	479
gene-azin1b	3074	4815	3599	4477	5375	3328	5100	4679	4851	4485	4099	4618	5271	4313	5161	3918	4169	2620	3669	5764	4320	3754	3348	5158
gene-LOC120810966	36312	50691	121039	87006	66228	78120	74306	59149	143339	68477	59999	68333	76359	50500	62231	97645	49833	43901	39655	80032	58174	74794	73226	86463
gene-nr6a1a	184	362	183	410	312	310	224	294	314	233	402	349	278	369	270	139	331	300	314	417	220	112	166	282
gene-shroom1	362	487	417	515	948	460	577	428	504	499	501	525	617	569	618	229	546	412	470	605	442	313	366	395
gene-shroom3	531	617	415	735	1241	574	699	654	629	483	786	593	983	884	980	242	888	537	762	607	891	590	516	705
Gasterosteus_aculeatus_newGene_1997	25	21	3	4	0	6	9	6	0	14	5	14	5	13	0	0	7	6	15	8	2	14	6	8
Gasterosteus_aculeatus_newGene_1994	0	0	3	2	8	4	5	5	3	5	7	2	1	3	2	0	0	5	5	0	2	5	0	0
gene-LOC120819819	145	265	277	287	335	166	332	262	372	247	300	219	370	232	233	296	192	134	218	240	253	264	260	318
Gasterosteus_aculeatus_newGene_1993	117	90	181	107	155	132	79	84	179	92	109	119	134	82	56	144	119	190	134	98	62	121	105	148
gene-mapkapk3	109	189	155	176	142	113	185	200	127	164	201	222	188	163	184	115	143	114	132	273	205	156	207	178
gene-LOC120819814	367	215	250	216	124	269	202	238	167	322	203	405	149	166	296	112	162	235	319	388	225	164	167	224
gene-LOC120819810	0	0	17	19	6	7	21	18	33	14	9	34	3	0	17	103	8	0	0	14	0	14	26	11
gene-LOC120819813	0	2	5	4	17	0	5	8	0	12	7	5	2	0	15	6	6	4	10	22	4	9	0	8
gene-lhfpl5a	0	10	31	3	15	0	5	0	5	0	0	0	24	16	0	46	0	0	5	6	16	0	10	0
gene-lhfpl5b	856	763	40	304	29	306	567	405	311	332	350	281	16	15	322	293	297	699	699	517	311	72	650	807
gene-LOC120812481	377	336	118	8	350	278	222	264	7	13	261	5	9	0	315	120	268	244	209	213	6	200	8	4
gene-LOC120825541	45	0	16	17	22	44	14	14	158	4	12	19	16	21	33	105	34	18	208	48	45	52	19	25
gene-LOC120825542	549	759	1083	956	1059	334	1019	928	804	832	727	709	950	928	886	1102	816	642	624	1023	849	1199	903	1020
gene-LOC120812480	1044	988	860	143	1450	900	1016	904	160	158	959	155	111	102	1026	378	931	787	1031	1044	134	696	74	119
gene-LOC120809191	0	0	0	0	0	0	0	0	0	0	0	0	0	0	0	0	0	0	0	0	0	0	0	0
Gasterosteus_aculeatus_newGene_6418	0	0	0	0	11	0	2	0	0	0	0	0	2	2	0	0	0	0	0	0	0	0	0	0
gene-LOC120809192	1290	1113	1626	1655	1259	1293	1090	1188	2059	1872	1143	1744	2117	1695	1050	949	1113	1292	998	1420	1854	1262	1946	1946
gene-LOC120809195	5076	5258	4839	10280	7167	3711	6305	5210	8652	8853	5484	10345	12187	10377	7048	3163	5462	3897	5342	5386	10072	4410	8588	10281
gene-LOC120809194	3	0	0	0	2	0	4	0	0	0	0	5	0	0	5	0	0	0	0	5	0	0	0	2
gene-LOC120809197	0	10	0	9	20	0	3	0	30	5	0	0	11	27	0	9	0	0	6	1	4	3	0	4
gene-abr	4347	3648	2954	2759	4727	3373	3184	3796	2777	3177	4132	4073	4323	3366	3966	441	3233	3519	3359	4240	3717	2832	2841	3206
gene-LOC120809199	3	3	0	2	9	6	4	7	4	13	3	7	8	14	5	0	3	1	6	3	6	0	4	6
Gasterosteus_aculeatus_newGene_6410	0	0	0	0	0	0	0	0	0	0	4	0	0	0	0	0	0	0	0	0	0	0	0	0
Gasterosteus_aculeatus_newGene_6416	12	8	5	8	0	29	13	18	5	36	14	8	3	12	10	15	14	8	6	4	13	0	13	3
Gasterosteus_aculeatus_newGene_6415	2	7	0	0	0	0	0	5	9	0	3	4	0	0	4	5	4	0	3	0	5	0	0	0
gene-LOC120812757	1418	1962	3172	29	2319	1442	2568	2116	13	5	2232	82	46	25	2269	1840	1988	1662	1924	2550	0	2232	56	72
gene-sh3kbp1	1920	1994	2562	1720	2187	1725	2108	1996	2051	2073	1869	2125	2713	1632	2081	1258	1954	1683	2063	2676	1996	2062	1980	2449
gene-tspan9a	565	921	517	1496	1319	701	828	752	1375	1398	774	1719	1591	1583	888	301	779	637	880	934	1466	483	895	1332
gene-camk2n1a	1317	1918	814	1504	2092	829	1613	1587	1345	1573	1665	1801	1669	1659	1790	213	1595	1251	1416	1949	1406	1023	949	1784
gene-si_ch211-165g14.1	294	699	469	561	666	244	577	486	548	663	476	547	625	594	562	450	583	364	438	719	560	487	473	607
gene-LOC120812751	405	490	263	19	359	322	371	413	23	8	379	10	8	3	414	191	418	264	339	449	4	338	7	16
Gasterosteus_aculeatus_newGene_12732	7	0	0	3	0	2	0	2	0	5	4	9	7	0	7	0	0	4	0	8	0	0	0	5
Gasterosteus_aculeatus_newGene_12737	66	98	4	33	74	67	50	25	49	43	419	79	205	245	53	6	44	49	53	43	64	18	26	43
Gasterosteus_aculeatus_newGene_12736	45	57	45	27	36	33	45	24	37	26	148	28	112	169	20	5	22	40	36	28	46	20	13	29
gene-LOC120830814	58	80	16	48	62	16	42	62	50	46	65	44	43	45	62	71	61	33	24	57	35	49	53	83
gene-LOC120830815	953	463	574	436	655	454	475	493	446	454	460	452	513	539	516	311	522	635	517	453	506	569	544	566
gene-LOC120809220	3623	3517	1531	5305	3990	3126	2747	2900	4650	5279	3320	6142	5399	5492	3507	1490	3227	2610	3227	3324	5733	2174	3292	4790
gene-tulp4b	16070	11519	5490	9004	14062	9822	8813	10797	8011	8388	11862	12076	9885	9838	12132	4122	12587	12458	12512	11641	11776	8385	5390	9469
gene-tulp4a	4232	4094	1430	2973	5105	3915	2921	3228	2834	3414	3668	4017	3220	3533	3959	1283	3870	3782	3484	3594	3525	1820	1331	2812
gene-zmat4a	1245	1651	1051	1401	1545	1320	1259	1154	1061	1302	1318	1043	1405	1321	1308	1020	1407	1010	1379	1536	1068	946	1019	1507
gene-LOC120812762	0	0	0	0	0	5	0	0	0	0	15	0	0	0	5	0	3	0	0	5	0	0	0	0
gene-LOC120835330	82	187	84	53	203	60	135	107	34	109	101	63	162	157	83	103	69	90	141	166	105	92	80	133
gene-LOC120835331	514	630	407	538	517	308	616	555	414	449	425	475	578	529	574	405	514	355	438	641	501	402	377	593
gene-LOC120835338	8	11	4	6	13	8	9	14	19	9	9	24	8	12	11	3	16	19	9	17	9	6	7	10
gene-lmbrd1	3507	4965	2899	4453	5003	3389	3687	4002	3817	4250	3836	3928	4072	4625	3973	2464	4737	4207	3813	4854	3716	2970	2454	4398
gene-c14h18orf25	1750	2496	1850	2046	2548	1703	2253	2255	2242	2100	2357	1991	2411	2221	2249	1178	2106	2058	2316	2683	2247	1924	1754	2346
gene-kif5c	4560	5835	2056	3872	5810	3579	3971	4357	4386	4582	3822	4600	3727	4657	4579	1881	5436	4002	4683	4472	4312	2549	2225	3663
Gasterosteus_aculeatus_newGene_2416	0	0	1	0	2	0	0	0	0	0	0	0	0	0	0	0	0	0	0	0	0	0	3	0
Gasterosteus_aculeatus_newGene_2412	3	9	4	5	4	0	11	7	7	7	0	5	12	0	0	0	0	0	3	12	0	2	6	11
Gasterosteus_aculeatus_newGene_2413	0	0	2	0	0	0	0	0	0	3	0	0	0	0	7	0	0	0	0	0	0	5	5	0
Gasterosteus_aculeatus_newGene_2410	0	0	0	0	0	0	0	0	0	0	0	0	0	0	0	0	0	0	0	0	0	2	0	0
Gasterosteus_aculeatus_newGene_2411	0	0	0	0	0	0	0	11	0	0	0	4	7	0	0	0	2	0	0	0	0	0	0	0
gene-frmpd1b	5182	4872	2386	3700	6179	3983	4141	4001	3647	4124	4527	4630	4380	4204	4610	1590	4980	4355	5176	4244	4583	2760	2440	3452
gene-gabrb2a	3429	6347	3330	4595	5566	2676	4869	5134	4447	5035	4602	5876	4864	4904	5199	2257	5147	3600	5011	6059	4634	3242	2936	5286
gene-wdr93	159	400	169	323	392	136	294	299	276	268	250	252	328	271	362	133	312	120	221	379	284	225	164	262
gene-chmp2a	2094	3206	2862	2838	2854	1757	3118	2825	2813	2916	2449	2411	2879	2566	2895	2985	2637	1954	2271	3741	2243	3003	2580	3173
Gasterosteus_aculeatus_newGene_2419	5	30	5	16	5	4	12	5	6	19	11	14	3	6	19	1	5	5	8	14	11	9	11	3
gene-zgc_112083	699	881	715	584	876	479	699	622	728	1065	671	719	690	636	725	449	695	506	725	870	648	626	772	763
Gasterosteus_aculeatus_newGene_5295	6	6	8	7	4	12	0	15	7	0	0	5	0	19	9	9	6	6	5	7	8	0	0	0
Gasterosteus_aculeatus_newGene_5294	1	0	0	0	0	2	0	0	0	0	9	0	0	2	0	0	0	0	0	2	0	0	0	0
gene-alcama	109	158	34	136	253	50	125	110	53	111	210	156	84	176	172	24	113	155	116	160	146	70	31	91
gene-tubgcp3	1236	2308	1672	1749	2471	1137	2003	1934	2020	1998	2104	1904	2186	1748	1656	964	1878	1013	1657	2363	1723	1454	1460	2000
gene-tubgcp2	885	1204	930	1018	1159	735	1238	1096	1062	1037	1007	1024	1104	900	1128	711	1104	996	1025	1036	900	813	937	1083
gene-tubgcp6	974	1094	1056	1946	1348	857	1145	1233	2542	2234	1258	2411	2853	1851	1274	640	1152	836	948	1474	2099	988	2257	2344
gene-tubgcp5	1169	2119	1667	1690	2088	1043	2248	2229	2197	1974	2068	2308	2251	1723	1991	1166	1673	830	1732	2538	1702	1742	2028	1958
gene-tubgcp4	557	826	844	776	786	435	928	940	861	862	649	832	849	667	682	728	513	372	537	921	599	653	686	828
gene-star2	0	7	0	0	0	0	0	0	0	8	12	0	0	0	0	0	3	0	0	14	0	0	0	0
Gasterosteus_aculeatus_newGene_13468	115	49	12	18	35	13	42	38	27	21	34	22	0	29	29	0	43	146	40	47	59	26	2	42
Gasterosteus_aculeatus_newGene_13469	0	0	0	0	0	75	0	0	0	14	0	0	0	0	5	0	17	4	0	0	0	0	13	0
gene-acsl4a	3136	6863	2716	4636	7235	2644	7460	4257	3708	4532	4530	5297	5259	5762	4933	924	4239	3156	3967	6590	5950	2407	3247	5471
gene-atpv0e2	11721	7240	8922	6296	7076	11580	8423	9458	10822	6232	6661	7777	9568	6394	6409	5623	6076	8485	6330	7208	5349	6398	6915	6881
gene-zgc_172323	4	0	0	3	5	0	0	7	5	3	0	0	10	0	0	0	11	0	0	5	0	0	0	0
gene-zgc_112334	13	3	15	0	2	0	2	0	0	12	0	0	4	0	3	2	0	0	0	0	0	0	0	3
gene-abhd14b	190	318	564	431	329	244	405	268	336	336	347	321	416	340	327	371	242	237	265	389	383	491	388	478
gene-abhd14a	1616	1931	1719	1652	2200	1267	1863	1743	1581	1845	1588	1704	1810	1604	1894	1371	1976	1152	1786	2202	1537	1508	1396	1882
Gasterosteus_aculeatus_newGene_9778	10	11	11	13	36	0	6	12	7	0	13	0	4	0	13	0	20	0	0	20	21	19	12	8
Gasterosteus_aculeatus_newGene_9772	34	66	123	48	31	68	59	386	215	101	70	483	102	19	95	233	57	44	86	159	54	128	102	34
gene-LOC120833890	1103	856	738	728	1303	654	1048	843	790	838	993	725	1025	1067	1057	574	982	997	774	1082	934	931	731	907
gene-LOC120833893	199	203	155	154	183	179	106	128	128	124	157	201	161	127	132	91	172	130	102	214	138	113	122	144
gene-LOC120833894	1428	2063	691	1391	2160	1083	1414	1495	1184	1135	1669	2085	1608	1642	1822	159	1834	1073	1646	1577	1497	807	711	1269
gene-LOC120833897	2508	3085	1013	1917	3483	2222	1813	2160	2101	2132	2081	2457	2054	2229	2610	914	2906	1903	2766	2585	2390	1246	1081	1790
gene-ppm1aa	2880	3200	2553	2659	4070	3766	3194	3275	3020	3304	3322	3545	3144	3486	3470	2334	3664	3463	3896	4565	3268	2683	1982	3348
gene-lmod2a	2	0	6	3	3	0	0	2	4	16	3	8	4	11	3	0	0	4	0	15	0	0	6	8
gene-lmod2b	37	64	41	29	29	23	41	58	81	28	32	64	46	39	41	46	14	18	23	37	64	52	42	59
gene-si_ch73-63e15.2	2281	2327	313	1502	2865	1829	1663	1714	1624	1725	2192	1907	1957	1843	2297	601	2094	1720	2151	2225	2136	1284	1136	1678
gene-hpdl	125	252	365	257	319	154	405	224	251	344	258	315	432	311	354	226	299	159	274	278	298	315	288	232
gene-hsd17b12b	1148	1240	2259	1548	1394	1337	1648	1347	1877	1370	1458	1234	1963	1327	1805	1296	1227	853	920	1922	1105	1469	1790	1635
gene-hsd17b12a	200	262	219	547	230	85	314	264	499	411	263	542	558	442	234	171	196	121	224	314	464	159	352	621
gene-hpda	0	0	0	12	7	0	0	0	9	5	4	0	6	16	11	0	4	0	13	5	2	0	10	13
gene-hpdb	101	219	254	116	238	51	264	49	38	235	182	169	153	228	174	148	77	278	105	440	271	357	199	237
Gasterosteus_aculeatus_newGene_1144	4	31	48	13	14	9	21	23	46	21	23	31	36	29	18	7	17	19	47	37	8	22	21	32
Gasterosteus_aculeatus_newGene_1141	546	905	986	736	550	385	897	803	1154	867	706	923	809	532	765	943	495	380	554	1178	496	886	632	805
Gasterosteus_aculeatus_newGene_1143	153	298	47	149	121	83	139	132	99	171	76	129	124	153	177	36	212	98	244	175	123	97	59	87
gene-slc41a1	465	747	624	690	926	584	771	690	686	641	1015	791	678	650	837	407	828	398	723	901	642	557	524	783
Gasterosteus_aculeatus_newGene_1148	10	30	20	8	31	0	21	11	0	11	9	2	16	4	13	0	28	0	5	2	12	8	14	0
gene-LOC120824626	0	128	54	87	173	114	124	121	87	103	130	1	115	130	175	25	193	0	0	0	125	69	60	0
gene-si_ch1073-456m8.1	1265	1923	845	1490	1574	937	1372	1518	1345	1617	1451	1558	1549	1571	1484	1037	1511	1138	1433	1784	1565	1025	769	1455
Gasterosteus_aculeatus_newGene_145	0	0	0	2	0	0	0	0	0	0	0	0	0	0	0	0	0	0	0	0	0	0	0	0
gene-LOC120824625	0	138	54	111	250	91	146	137	112	129	176	0	151	148	232	30	166	0	0	0	138	68	68	0
gene-ppp2cab	850	1057	1392	1045	1160	953	1181	1051	1228	1216	1073	1081	1254	907	1190	1267	886	726	849	1556	1027	1492	1364	1243
gene-LOC120824623	144	436	857	330	1003	192	379	412	1065	384	843	948	365	339	1017	403	707	343	329	218	313	306	263	182
gene-gpr61l	675	612	659	681	1129	698	744	809	704	622	893	786	932	750	756	477	943	679	687	696	647	712	551	665
gene-LOC120808908	834	1021	970	1853	1343	678	1100	991	1912	1816	928	1945	2049	1799	1025	568	885	711	846	1323	1760	938	1844	2160
gene-ap1g1	2607	3766	1797	2639	4486	2289	2649	3030	2789	3055	3353	3453	3354	3299	3485	1581	3267	2954	3557	3664	3322	1778	1645	2911
gene-vrk1	399	674	791	654	797	335	799	589	800	784	494	455	864	563	578	1063	470	341	406	793	597	660	1048	696
gene-LOC120808900	256	374	264	772	378	317	483	429	744	740	234	699	874	793	431	299	388	371	277	391	698	292	715	970
gene-LOC120808902	125	195	337	466	243	92	352	262	628	637	206	401	688	481	291	1059	281	124	225	299	471	296	599	758
gene-LOC120826156	104	145	186	72	150	81	70	80	108	61	100	65	109	138	81	137	69	89	96	155	146	70	105	100
gene-slc48a1a	1914	2408	1927	2191	2439	1618	2177	1966	1926	2166	1806	1953	1970	2021	2197	1292	2079	1641	1932	2373	1987	1669	1457	2323
gene-LOC120815980	87	194	161	141	176	42	108	177	138	130	140	148	140	174	131	89	170	109	117	153	169	111	117	128
gene-LOC120826152	1282	1407	1245	1262	1597	1125	1382	1272	1231	1295	1259	1194	1373	1314	1428	620	1565	1491	1273	1559	1307	997	938	1357
gene-LOC120826153	2343	4419	1791	3488	4714	2302	3035	3488	3282	3744	3687	4387	3270	3925	3909	1179	3540	2099	3446	4090	3273	1472	1963	3275
gene-LOC120811406	40	47	63	73	91	32	32	51	44	27	51	47	29	45	42	18	92	42	82	53	36	55	38	42
gene-shox2	280	183	188	224	172	148	173	205	191	158	216	248	170	189	165	62	219	178	112	269	182	178	161	173
gene-LOC120826158	2919	4878	3647	4275	5159	2566	5127	4774	4180	4642	4427	4322	5070	4037	4558	2916	3552	2668	3616	5936	3720	3579	4029	5001
gene-LOC120826159	374	94	94	80	112	293	97	54	75	95	124	112	93	104	98	8	178	208	0	115	107	74	106	80
gene-LOC120811404	102	45	46	76	125	59	78	228	135	73	50	262	42	37	74	24	87	149	62	123	102	85	111	75
Gasterosteus_aculeatus_newGene_3438	0	6	3	0	0	0	2	0	0	0	3	0	0	3	3	0	0	10	0	10	3	0	16	7
Gasterosteus_aculeatus_newGene_3437	0	0	0	0	0	0	0	0	0	0	0	7	0	0	0	0	0	0	0	0	0	0	0	0
gene-gnb5b	196	231	361	362	289	229	272	256	418	337	200	238	278	256	273	258	258	100	236	393	281	330	348	334
Gasterosteus_aculeatus_newGene_3431	2	0	12	3	11	19	2	13	9	8	0	2	5	7	0	7	8	5	0	13	6	4	0	4
gene-gnb5a	3614	5701	4642	10086	5123	4119	5443	5335	10212	10217	4313	9642	9834	10057	5530	3763	5050	3946	4697	5843	9950	4389	7699	10229
gene-crygn2	0	7	7	24	10	10	33	14	22	5	5	2	14	9	4	48	10	0	8	37	0	8	35	20
gene-LOC120822386	109	19	25	11	15	29	4	7	37	12	10	17	52	23	20	9	19	41	0	15	26	4	40	6
Gasterosteus_aculeatus_newGene_10340	7	6	9	9	5	14	11	47	33	12	6	63	11	1	8	27	18	10	15	12	8	6	11	2
Gasterosteus_aculeatus_newGene_10341	3	4	7	2	2	2	4	22	8	2	4	30	6	0	15	8	3	2	8	3	2	18	4	1
Gasterosteus_aculeatus_newGene_10344	3	0	20	5	5	5	3	27	27	3	7	30	0	1	7	4	5	3	10	15	7	22	7	3
Gasterosteus_aculeatus_newGene_10345	10	16	12	10	3	17	13	116	33	24	15	142	22	8	21	26	7	16	34	29	9	36	24	5
gene-slc39a14	494	832	427	740	877	468	887	869	566	751	765	714	678	769	1069	398	785	360	631	917	830	495	497	737
gene-epcam	162	185	512	191	349	0	69	184	284	274	170	254	283	226	228	578	144	141	167	252	229	144	214	219
gene-nod1	145	349	180	309	280	149	309	269	277	349	324	266	251	268	342	167	268	120	264	466	296	270	195	343
gene-nod2	8	32	8	16	12	0	28	0	21	0	14	15	23	17	18	22	15	7	23	17	13	22	31	26
gene-LOC120823478	0	0	4	4	0	0	4	5	0	8	14	2	5	9	6	9	2	0	14	0	0	4	2	19
gene-LOC120823476	9	0	6	10	12	0	0	0	2	0	6	0	0	10	0	0	4	2	0	0	0	4	0	2
gene-sik1	242	272	185	298	541	248	285	323	269	302	374	395	321	355	400	168	288	198	314	344	323	277	133	282
gene-LOC120823474	1453	2248	769	1635	2139	910	1625	1616	1587	1950	1597	1896	1731	1675	2075	753	1791	1438	1986	1967	1680	1073	857	1513
gene-LOC120823475	1525	2071	121	1572	2680	1060	806	813	686	1061	1692	1752	950	1618	2148	125	1775	1020	2454	1451	1628	399	291	855
gene-LOC120823472	12	2	6	3	6	0	0	4	2	5	2	0	2	2	10	2	0	0	8	3	1	2	4	0
gene-LOC120823473	1198	1826	3679	1896	2520	1404	2586	1999	2802	2096	1948	2202	2881	1860	2140	2286	1622	1130	1508	2550	1729	2224	2608	2228
gene-zgc_158398	755	521	596	596	710	570	611	522	504	658	446	467	553	534	657	478	573	782	465	658	555	595	504	590
gene-inpp5l	918	631	409	728	1533	2128	614	522	443	660	1897	702	948	792	1114	115	2110	640	829	769	591	410	354	709
gene-inpp5e	695	989	1139	887	1147	459	947	850	1030	1030	883	921	1169	805	867	542	804	448	788	1175	888	948	931	1076
Gasterosteus_aculeatus_newGene_7378	0	0	0	0	0	0	0	0	0	0	0	0	0	0	0	0	0	0	0	0	4	0	0	0
gene-inpp5f	1656	3057	1526	2247	3403	1480	2157	2332	2152	2341	2599	2696	2351	2467	2449	930	2395	1727	2535	2942	2360	1518	1499	2146
gene-gcna	137	116	183	150	159	141	231	102	101	105	109	158	164	109	124	177	138	115	179	166	246	196	204	159
gene-inpp5b	873	1397	981	1310	1429	750	1429	1421	1022	1292	1014	1333	1279	1243	1447	510	1305	775	1133	1552	1083	897	939	1297
gene-rims2a	4193	8361	3986	6312	8895	4383	6703	7333	7354	7398	7033	8259	6943	7345	7131	3396	7187	4245	8324	7535	7574	4475	3730	6224
gene-aqp4	93	61	0	29	83	44	61	39	24	50	50	26	73	42	62	45	42	27	85	68	61	70	34	71
gene-tnk1	234	264	690	607	444	147	280	348	421	297	243	208	309	316	334	224	323	152	338	384	219	463	462	506
gene-ttpa	58	69	101	152	133	115	74	126	98	85	106	50	113	113	143	160	89	73	61	86	85	109	52	139
gene-fbxo38	1075	1353	696	842	1640	888	978	1174	989	1078	1131	1390	1048	1178	1280	184	1122	916	1079	1236	1146	634	636	915
gene-fbxo32	165	296	163	188	184	180	163	304	323	218	136	178	157	140	105	151	195	97	186	262	110	169	151	259
gene-gcn1	3395	3125	3115	3068	4971	3188	4169	3721	3515	3242	3869	3677	4424	3286	4626	1938	3821	3206	3229	4226	3582	3363	3595	3537
gene-fbxo34	308	776	876	557	640	400	648	692	781	725	615	602	793	538	558	626	462	279	499	744	575	542	897	719
gene-arhgef25a	671	1007	1117	1142	1448	634	1008	1149	1184	1009	1214	994	1293	1129	1158	624	1402	591	1031	1354	1002	1011	827	1138
gene-ssuh2.1	46	115	163	68	45	63	149	94	172	89	55	98	144	66	153	117	40	135	82	98	118	134	151	105
gene-fam219ab	3935	4114	2660	3262	4197	3404	3384	3121	2902	3430	3471	3606	3394	3094	3377	1053	3432	3448	3571	4043	3242	2570	2425	3349
gene-pla2r1	202	458	487	542	461	216	388	306	339	383	471	509	471	384	496	380	381	229	181	624	325	449	450	441
gene-fam219aa	4565	5980	5475	5450	6447	5660	5387	5740	5619	5288	4927	5375	5489	5490	5660	4581	5808	4766	5111	6734	4792	4892	4648	5319
gene-snrpd2	446	813	1333	929	1031	555	1171	869	949	939	823	644	1427	864	1139	1989	905	486	609	1075	898	1142	1057	1138
gene-ccdc71	1040	2032	938	1561	2018	832	1597	1768	1482	1656	1371	1951	1815	1849	1696	1051	1689	953	1374	1992	1521	992	1151	1656
gene-snrpd1	1071	1240	2201	1635	1353	481	1878	1587	1756	1307	1024	1202	1817	1290	1621	4238	1374	1248	911	1464	1340	2180	1974	1692
gene-ccdc77	28	109	64	93	79	33	111	47	82	83	42	69	163	113	70	54	37	46	49	71	124	35	144	78
gene-atic	1911	3624	4849	3765	4291	2250	4672	3518	3918	3721	3821	3606	5523	3371	3915	5117	2905	1607	2488	5029	3109	3957	4387	4083
gene-crtac1b	122	173	128	162	252	208	147	221	189	126	228	188	104	127	230	78	196	93	169	158	102	141	235	144
gene-LOC120817441	0	0	2	11	5	5	4	8	4	4	0	0	0	9	7	9	0	7	0	6	0	6	0	5
gene-crtac1a	2044	5385	5735	4607	3078	1781	4917	3750	3550	5595	4251	3186	3462	2687	3657	3227	2352	2439	3287	7834	3989	4367	8281	4914
gene-tmem269	50162	80484	22651	49514	57962	37385	37713	49168	41222	61407	52772	50716	37115	46248	41378	18351	52336	42817	70110	65299	47680	24234	20755	45215
gene-tmem265	92	164	166	203	135	105	234	158	211	191	137	130	161	228	184	155	139	81	149	280	158	141	174	207
gene-tmem267	659	834	902	711	1034	473	968	845	764	843	916	909	1053	918	1126	719	822	514	880	1002	814	980	878	1046
gene-tmem266	606	775	1066	1460	688	728	751	759	1630	1541	786	1450	1626	1065	716	544	806	432	616	937	1310	1026	1567	1603
gene-tmem260	218	255	231	233	341	205	344	266	264	378	272	306	381	279	335	139	229	269	239	301	285	228	307	307
gene-ahnak	2056	4824	2763	3228	4929	1623	2923	2280	2299	3187	4296	4113	2526	4187	4517	2062	2944	3035	3195	4664	4159	2969	1995	3697
gene-chac1	5623	10069	11543	10838	10345	4980	11682	10965	11268	10445	8840	9425	11010	9233	10879	13470	8539	4673	7706	12744	8930	10131	9881	11741
gene-mixl1	0	0	0	0	2	0	4	0	0	0	0	2	0	0	0	0	0	0	0	0	0	0	3	4
gene-chac2	331	429	501	467	546	233	426	391	447	402	447	456	346	330	418	493	425	273	419	553	391	430	411	457
gene-c1ql3a	275	483	308	228	608	409	475	327	259	468	402	266	528	293	459	98	361	194	317	607	111	387	591	348
Gasterosteus_aculeatus_newGene_10839	142	159	117	88	137	83	115	121	171	174	145	159	138	150	152	50	142	66	110	110	138	98	136	124
gene-si_ch1073-396h14.1	0	10	11	13	14	11	19	9	0	8	14	8	19	0	23	7	20	14	12	9	11	4	0	21
gene-ryr3	1362	2111	1156	1926	3248	1433	1439	2039	2257	1829	2742	2503	2338	1892	2887	562	2261	1164	1882	1820	1866	1342	889	1406
gene-tmem199	635	1202	1199	1392	1184	582	1184	1173	1338	1290	964	994	1231	934	1038	992	994	595	916	1275	849	979	1056	1381
gene-c13h9orf78	2260	1525	1620	1359	1588	1241	1262	1014	1212	1369	1225	1183	1362	1210	1411	1070	1473	1688	1227	1434	1365	1507	1279	1295
gene-ptenb	3600	4485	3221	3533	4830	3367	4136	3851	3319	4140	4149	4211	4389	3585	3990	1964	4427	3913	4317	4676	3919	3325	2776	3619
gene-tmem192	465	659	862	592	588	434	647	536	709	605	518	589	600	447	536	544	510	391	497	645	455	606	650	587
gene-cfap126	28	21	6	8	15	0	3	11	9	16	21	4	22	9	8	146	7	6	5	16	14	12	15	11
gene-krt15	724	1582	1041	581	687	268	1063	442	751	606	625	517	459	839	1148	1407	383	906	929	749	457	1601	2128	2815
gene-shkbp1	583	646	522	527	761	394	578	484	553	547	515	677	514	575	701	305	575	322	589	779	553	435	508	630
gene-ggcta	228	434	425	381	429	177	486	402	337	409	326	262	395	278	420	681	359	324	306	508	411	486	366	428
gene-paqr6	1415	1091	665	933	2250	1621	1226	1366	903	1313	1666	1294	1691	1425	1537	122	1404	941	1945	1734	1034	943	930	1485
Gasterosteus_aculeatus_newGene_12476	17	59	32	3	22	19	27	31	2	6	34	3	5	9	35	49	40	25	28	42	3	45	3	6
Gasterosteus_aculeatus_newGene_12477	622	1409	1528	0	1140	1001	1070	1328	4	7	1101	4	6	9	1093	1409	1113	995	1153	1715	0	1326	6	0
Gasterosteus_aculeatus_newGene_12475	41	21	32	24	86	50	28	24	61	11	74	43	59	59	56	39	55	15	26	40	26	45	21	14
gene-paqr9	653	781	528	734	1048	684	864	805	721	788	791	833	964	982	993	372	905	624	814	815	882	516	494	772
gene-phf21ab	927	1251	781	1798	1409	773	1204	1148	2369	2275	1053	2144	2255	2148	1154	511	1041	712	1082	1380	2293	857	1843	2270
gene-crk	478	536	536	432	718	549	572	513	568	509	603	563	743	536	735	121	599	545	506	564	594	555	564	478
gene-si_dkey-11f4.7	9	34	41	22	38	19	38	42	53	45	37	65	41	40	48	39	33	17	47	31	59	39	35	35
gene-crx	24	27	2	43	23	7	16	32	11	32	17	30	20	15	11	24	12	25	21	41	0	34	4	16
gene-LOC120821290	0	0	0	0	0	0	0	0	0	3	0	10	0	0	0	0	0	0	4	0	0	0	0	0
gene-LOC120821291	24	14	32	12	25	19	6	38	6	38	17	10	12	28	0	32	22	19	15	31	12	29	4	23
gene-LOC120821292	11	3	7	7	5	2	6	5	1	5	0	9	0	5	3	4	6	4	0	8	4	4	0	8
gene-bmp2b	54	76	157	62	95	19	91	61	47	70	76	85	85	54	67	138	37	37	27	54	62	64	67	92
gene-rab27a	497	551	726	391	579	396	463	380	386	358	419	432	502	405	536	267	525	488	407	521	529	562	431	487
gene-LOC120821297	2123	3045	2105	2362	3377	2261	2463	2498	2356	2432	2685	2860	2576	2530	2812	1832	2762	2271	2680	3018	2544	2029	1796	2447
gene-vps11	3230	4203	3047	3420	4182	2473	3790	3648	3340	3914	3560	3576	3589	3332	3855	2248	3715	2713	3365	4264	3725	2677	2698	3391
gene-nlrc3l	899	1514	1318	1304	1335	724	1550	1448	1597	1450	1460	1543	1478	1308	1487	711	1132	820	1077	1758	1210	1242	1461	1481
gene-zgc_161969	136	354	386	355	319	139	384	374	463	380	396	367	390	311	371	316	288	145	291	434	347	353	330	416
gene-tab2	934	596	534	591	882	931	605	627	524	687	863	643	740	639	692	365	696	868	784	783	716	610	601	683
[truncated: 25,669 more rows]
