# Supplementary material for: Tapeworm infection affects sleep-like behavior in three-spined sticklebacks
Source: Sci Rep. 2024 Oct 8;14:23395. doi: 10.1038/s41598-024-73992-7 (PMC11461891; doi:10.1038/s41598-024-73992-7)
Supplement: Supplementary file 4 — Supplementary Material 4 [file 41598_2024_73992_MOESM4_ESM.xlsx]

## Sheet: SupplementalDataFile2_Locomotor
DateTime	Fish_id	Family	Exposed	Infected	Female	T_length	T_length_1	Weight	notes	Day	Loco_sum	Loco_mean	Loco_std	Active_sum	Sleep	Exp_time	Exp_time_mins	Time	TimeHours	Sleep_logit	Early	ID
2021-11-05 15:01:00	F1	1	1	0	1	5.2	4.1	1.008		1 day	2.16467	2.16467	NA	1	1e-05	2022-01-01T15:01:00.0	901 minutes	15:01:00	0	-11.5129	1	F1.1
2021-11-05 15:02:00	F1	1	1	0	1	5.2	4.1	1.008		1 day	1.329	1.329	NA	1	1e-05	2022-01-01T15:02:00.0	902 minutes	15:02:00	0.0166667	-11.5129	1	F1.1
2021-11-05 15:03:00	F1	1	1	0	1	5.2	4.1	1.008		1 day	2.64887	2.64887	NA	1	1e-05	2022-01-01T15:03:00.0	903 minutes	15:03:00	0.0333333	-11.5129	1	F1.1
2021-11-05 15:04:00	F1	1	1	0	1	5.2	4.1	1.008		1 day	3.22891	3.22891	NA	1	1e-05	2022-01-01T15:04:00.0	904 minutes	15:04:00	0.05	-11.5129	1	F1.1
2021-11-05 15:05:00	F1	1	1	0	1	5.2	4.1	1.008		1 day	4.93495	4.93495	NA	1	1e-05	2022-01-01T15:05:00.0	905 minutes	15:05:00	0.0666667	-11.5129	1	F1.1
2021-11-05 15:06:00	F1	1	1	0	1	5.2	4.1	1.008		1 day	4.65388	4.65388	NA	1	1e-05	2022-01-01T15:06:00.0	906 minutes	15:06:00	0.0833333	-11.5129	1	F1.1
2021-11-05 15:07:00	F1	1	1	0	1	5.2	4.1	1.008		1 day	1.14643	1.14643	NA	1	1e-05	2022-01-01T15:07:00.0	907 minutes	15:07:00	0.1	-11.5129	1	F1.1
2021-11-05 15:08:00	F1	1	1	0	1	5.2	4.1	1.008		1 day	1.50448	1.50448	NA	1	1e-05	2022-01-01T15:08:00.0	908 minutes	15:08:00	0.116667	-11.5129	1	F1.1
2021-11-05 15:09:00	F1	1	1	0	1	5.2	4.1	1.008		1 day	2.0648	2.0648	NA	1	1e-05	2022-01-01T15:09:00.0	909 minutes	15:09:00	0.133333	-11.5129	1	F1.1
2021-11-05 15:10:00	F1	1	1	0	1	5.2	4.1	1.008		1 day	2.77625	2.77625	NA	1	1e-05	2022-01-01T15:10:00.0	910 minutes	15:10:00	0.15	-11.5129	1	F1.1
2021-11-05 15:11:00	F1	1	1	0	1	5.2	4.1	1.008		1 day	3.34065	3.34065	NA	1	1e-05	2022-01-01T15:11:00.0	911 minutes	15:11:00	0.166667	-11.5129	1	F1.1
2021-11-05 15:12:00	F1	1	1	0	1	5.2	4.1	1.008		1 day	1.65087	1.65087	NA	1	1e-05	2022-01-01T15:12:00.0	912 minutes	15:12:00	0.183333	-11.5129	1	F1.1
2021-11-05 15:13:00	F1	1	1	0	1	5.2	4.1	1.008		1 day	2.91034	2.91034	NA	1	1e-05	2022-01-01T15:13:00.0	913 minutes	15:13:00	0.2	-11.5129	1	F1.1
2021-11-05 15:14:00	F1	1	1	0	1	5.2	4.1	1.008		1 day	6.52576	6.52576	NA	1	1e-05	2022-01-01T15:14:00.0	914 minutes	15:14:00	0.216667	-11.5129	1	F1.1
2021-11-05 15:15:00	F1	1	1	0	1	5.2	4.1	1.008		1 day	4.34205	4.34205	NA	1	1e-05	2022-01-01T15:15:00.0	915 minutes	15:15:00	0.233333	-11.5129	1	F1.1
2021-11-05 15:16:00	F1	1	1	0	1	5.2	4.1	1.008		1 day	1.79552	1.79552	NA	1	1e-05	2022-01-01T15:16:00.0	916 minutes	15:16:00	0.25	-11.5129	1	F1.1
2021-11-05 15:17:00	F1	1	1	0	1	5.2	4.1	1.008		1 day	1.91542	1.91542	NA	1	1e-05	2022-01-01T15:17:00.0	917 minutes	15:17:00	0.266667	-11.5129	1	F1.1
2021-11-05 15:18:00	F1	1	1	0	1	5.2	4.1	1.008		1 day	3.86601	3.86601	NA	1	1e-05	2022-01-01T15:18:00.0	918 minutes	15:18:00	0.283333	-11.5129	1	F1.1
2021-11-05 15:19:00	F1	1	1	0	1	5.2	4.1	1.008		1 day	2.1673	2.1673	NA	1	1e-05	2022-01-01T15:19:00.0	919 minutes	15:19:00	0.3	-11.5129	1	F1.1
2021-11-05 15:20:00	F1	1	1	0	1	5.2	4.1	1.008		1 day	1.88324	1.88324	NA	1	1e-05	2022-01-01T15:20:00.0	920 minutes	15:20:00	0.316667	-11.5129	1	F1.1
2021-11-05 15:21:00	F1	1	1	0	1	5.2	4.1	1.008		1 day	4.72351	4.72351	NA	1	1e-05	2022-01-01T15:21:00.0	921 minutes	15:21:00	0.333333	-11.5129	1	F1.1
2021-11-05 15:22:00	F1	1	1	0	1	5.2	4.1	1.008		1 day	1.90538	1.90538	NA	1	1e-05	2022-01-01T15:22:00.0	922 minutes	15:22:00	0.35	-11.5129	1	F1.1
2021-11-05 15:23:00	F1	1	1	0	1	5.2	4.1	1.008		1 day	1.60327	1.60327	NA	1	1e-05	2022-01-01T15:23:00.0	923 minutes	15:23:00	0.366667	-11.5129	1	F1.1
2021-11-05 15:24:00	F1	1	1	0	1	5.2	4.1	1.008		1 day	2.12668	2.12668	NA	1	1e-05	2022-01-01T15:24:00.0	924 minutes	15:24:00	0.383333	-11.5129	1	F1.1
2021-11-05 15:25:00	F1	1	1	0	1	5.2	4.1	1.008		1 day	1.74672	1.74672	NA	1	1e-05	2022-01-01T15:25:00.0	925 minutes	15:25:00	0.4	-11.5129	1	F1.1
2021-11-05 15:26:00	F1	1	1	0	1	5.2	4.1	1.008		1 day	1.85614	1.85614	NA	1	1e-05	2022-01-01T15:26:00.0	926 minutes	15:26:00	0.416667	-11.5129	1	F1.1
2021-11-05 15:27:00	F1	1	1	0	1	5.2	4.1	1.008		1 day	1.64611	1.64611	NA	1	1e-05	2022-01-01T15:27:00.0	927 minutes	15:27:00	0.433333	-11.5129	1	F1.1
2021-11-05 15:28:00	F1	1	1	0	1	5.2	4.1	1.008		1 day	1.65488	1.65488	NA	1	1e-05	2022-01-01T15:28:00.0	928 minutes	15:28:00	0.45	-11.5129	1	F1.1
2021-11-05 15:29:00	F1	1	1	0	1	5.2	4.1	1.008		1 day	1.37107	1.37107	NA	1	1e-05	2022-01-01T15:29:00.0	929 minutes	15:29:00	0.466667	-11.5129	1	F1.1
2021-11-05 15:30:00	F1	1	1	0	1	5.2	4.1	1.008		1 day	1.01254	1.01254	NA	1	1e-05	2022-01-01T15:30:00.0	930 minutes	15:30:00	0.483333	-11.5129	1	F1.1
2021-11-05 15:31:00	F1	1	1	0	1	5.2	4.1	1.008		1 day	2.56342	2.56342	NA	1	1e-05	2022-01-01T15:31:00.0	931 minutes	15:31:00	0.5	-11.5129	1	F1.1
2021-11-05 15:32:00	F1	1	1	0	1	5.2	4.1	1.008		1 day	0.729773	0.729773	NA	1	1e-05	2022-01-01T15:32:00.0	932 minutes	15:32:00	0.516667	-11.5129	1	F1.1
2021-11-05 15:33:00	F1	1	1	0	1	5.2	4.1	1.008		1 day	2.31861	2.31861	NA	1	1e-05	2022-01-01T15:33:00.0	933 minutes	15:33:00	0.533333	-11.5129	1	F1.1
2021-11-05 15:34:00	F1	1	1	0	1	5.2	4.1	1.008		1 day	1.71989	1.71989	NA	1	1e-05	2022-01-01T15:34:00.0	934 minutes	15:34:00	0.55	-11.5129	1	F1.1
2021-11-05 15:35:00	F1	1	1	0	1	5.2	4.1	1.008		1 day	2.05859	2.05859	NA	1	1e-05	2022-01-01T15:35:00.0	935 minutes	15:35:00	0.566667	-11.5129	1	F1.1
2021-11-05 15:36:00	F1	1	1	0	1	5.2	4.1	1.008		1 day	3.39273	3.39273	NA	1	1e-05	2022-01-01T15:36:00.0	936 minutes	15:36:00	0.583333	-11.5129	1	F1.1
2021-11-05 15:37:00	F1	1	1	0	1	5.2	4.1	1.008		1 day	3.92466	3.92466	NA	1	1e-05	2022-01-01T15:37:00.0	937 minutes	15:37:00	0.6	-11.5129	1	F1.1
2021-11-05 15:38:00	F1	1	1	0	1	5.2	4.1	1.008		1 day	1.93126	1.93126	NA	1	1e-05	2022-01-01T15:38:00.0	938 minutes	15:38:00	0.616667	-11.5129	1	F1.1
2021-11-05 15:39:00	F1	1	1	0	1	5.2	4.1	1.008		1 day	1.7497	1.7497	NA	1	1e-05	2022-01-01T15:39:00.0	939 minutes	15:39:00	0.633333	-11.5129	1	F1.1
2021-11-05 15:40:00	F1	1	1	0	1	5.2	4.1	1.008		1 day	3.75769	3.75769	NA	1	1e-05	2022-01-01T15:40:00.0	940 minutes	15:40:00	0.65	-11.5129	1	F1.1
2021-11-05 15:41:00	F1	1	1	0	1	5.2	4.1	1.008		1 day	5.56057	5.56057	NA	1	1e-05	2022-01-01T15:41:00.0	941 minutes	15:41:00	0.666667	-11.5129	1	F1.1
2021-11-05 15:42:00	F1	1	1	0	1	5.2	4.1	1.008		1 day	3.11269	3.11269	NA	1	1e-05	2022-01-01T15:42:00.0	942 minutes	15:42:00	0.683333	-11.5129	1	F1.1
2021-11-05 15:43:00	F1	1	1	0	1	5.2	4.1	1.008		1 day	4.50605	4.50605	NA	1	1e-05	2022-01-01T15:43:00.0	943 minutes	15:43:00	0.7	-11.5129	1	F1.1
2021-11-05 15:44:00	F1	1	1	0	1	5.2	4.1	1.008		1 day	7.49048	7.49048	NA	1	1e-05	2022-01-01T15:44:00.0	944 minutes	15:44:00	0.716667	-11.5129	1	F1.1
2021-11-05 15:45:00	F1	1	1	0	1	5.2	4.1	1.008		1 day	2.88247	2.88247	NA	1	1e-05	2022-01-01T15:45:00.0	945 minutes	15:45:00	0.733333	-11.5129	1	F1.1
2021-11-05 15:46:00	F1	1	1	0	1	5.2	4.1	1.008		1 day	2.57646	2.57646	NA	1	1e-05	2022-01-01T15:46:00.0	946 minutes	15:46:00	0.75	-11.5129	1	F1.1
2021-11-05 15:47:00	F1	1	1	0	1	5.2	4.1	1.008		1 day	3.39442	3.39442	NA	1	1e-05	2022-01-01T15:47:00.0	947 minutes	15:47:00	0.766667	-11.5129	1	F1.1
2021-11-05 15:48:00	F1	1	1	0	1	5.2	4.1	1.008		1 day	0.926165	0.926165	NA	1	1e-05	2022-01-01T15:48:00.0	948 minutes	15:48:00	0.783333	-11.5129	1	F1.1
2021-11-05 15:49:00	F1	1	1	0	1	5.2	4.1	1.008		1 day	1.87258	1.87258	NA	1	1e-05	2022-01-01T15:49:00.0	949 minutes	15:49:00	0.8	-11.5129	1	F1.1
2021-11-05 15:50:00	F1	1	1	0	1	5.2	4.1	1.008		1 day	6.97201	6.97201	NA	1	1e-05	2022-01-01T15:50:00.0	950 minutes	15:50:00	0.816667	-11.5129	1	F1.1
2021-11-05 15:51:00	F1	1	1	0	1	5.2	4.1	1.008		1 day	5.25999	5.25999	NA	1	1e-05	2022-01-01T15:51:00.0	951 minutes	15:51:00	0.833333	-11.5129	1	F1.1
2021-11-05 15:52:00	F1	1	1	0	1	5.2	4.1	1.008		1 day	6.71442	6.71442	NA	1	1e-05	2022-01-01T15:52:00.0	952 minutes	15:52:00	0.85	-11.5129	1	F1.1
2021-11-05 15:53:00	F1	1	1	0	1	5.2	4.1	1.008		1 day	3.77501	3.77501	NA	1	1e-05	2022-01-01T15:53:00.0	953 minutes	15:53:00	0.866667	-11.5129	1	F1.1
2021-11-05 15:54:00	F1	1	1	0	1	5.2	4.1	1.008		1 day	4.58536	4.58536	NA	1	1e-05	2022-01-01T15:54:00.0	954 minutes	15:54:00	0.883333	-11.5129	1	F1.1
2021-11-05 15:55:00	F1	1	1	0	1	5.2	4.1	1.008		1 day	3.52931	3.52931	NA	1	1e-05	2022-01-01T15:55:00.0	955 minutes	15:55:00	0.9	-11.5129	1	F1.1
2021-11-05 15:56:00	F1	1	1	0	1	5.2	4.1	1.008		1 day	2.33503	2.33503	NA	1	1e-05	2022-01-01T15:56:00.0	956 minutes	15:56:00	0.916667	-11.5129	1	F1.1
2021-11-05 15:57:00	F1	1	1	0	1	5.2	4.1	1.008		1 day	1.29214	1.29214	NA	1	1e-05	2022-01-01T15:57:00.0	957 minutes	15:57:00	0.933333	-11.5129	1	F1.1
2021-11-05 15:58:00	F1	1	1	0	1	5.2	4.1	1.008		1 day	2.92056	2.92056	NA	1	1e-05	2022-01-01T15:58:00.0	958 minutes	15:58:00	0.95	-11.5129	1	F1.1
2021-11-05 15:59:00	F1	1	1	0	1	5.2	4.1	1.008		1 day	2.76648	2.76648	NA	1	1e-05	2022-01-01T15:59:00.0	959 minutes	15:59:00	0.966667	-11.5129	1	F1.1
2021-11-05 16:00:00	F1	1	1	0	1	5.2	4.1	1.008		1 day	5.09729	5.09729	NA	1	1e-05	2022-01-01T16:00:00.0	960 minutes	16:00:00	0.983333	-11.5129	1	F1.1
2021-11-05 16:01:00	F1	1	1	0	1	5.2	4.1	1.008		1 day	4.74554	4.74554	NA	1	1e-05	2022-01-01T16:01:00.0	961 minutes	16:01:00	1	-11.5129	1	F1.1
2021-11-05 16:02:00	F1	1	1	0	1	5.2	4.1	1.008		1 day	3.65198	3.65198	NA	1	1e-05	2022-01-01T16:02:00.0	962 minutes	16:02:00	1.01667	-11.5129	1	F1.1
2021-11-05 16:03:00	F1	1	1	0	1	5.2	4.1	1.008		1 day	3.61456	3.61456	NA	1	1e-05	2022-01-01T16:03:00.0	963 minutes	16:03:00	1.03333	-11.5129	1	F1.1
2021-11-05 16:04:00	F1	1	1	0	1	5.2	4.1	1.008		1 day	3.92859	3.92859	NA	1	1e-05	2022-01-01T16:04:00.0	964 minutes	16:04:00	1.05	-11.5129	1	F1.1
2021-11-05 16:05:00	F1	1	1	0	1	5.2	4.1	1.008		1 day	2.49339	2.49339	NA	1	1e-05	2022-01-01T16:05:00.0	965 minutes	16:05:00	1.06667	-11.5129	1	F1.1
2021-11-05 16:06:00	F1	1	1	0	1	5.2	4.1	1.008		1 day	1.87294	1.87294	NA	1	1e-05	2022-01-01T16:06:00.0	966 minutes	16:06:00	1.08333	-11.5129	1	F1.1
2021-11-05 16:07:00	F1	1	1	0	1	5.2	4.1	1.008		1 day	1.70134	1.70134	NA	1	1e-05	2022-01-01T16:07:00.0	967 minutes	16:07:00	1.1	-11.5129	1	F1.1
2021-11-05 16:08:00	F1	1	1	0	1	5.2	4.1	1.008		1 day	1.92815	1.92815	NA	1	1e-05	2022-01-01T16:08:00.0	968 minutes	16:08:00	1.11667	-11.5129	1	F1.1
2021-11-05 16:09:00	F1	1	1	0	1	5.2	4.1	1.008		1 day	1.88557	1.88557	NA	1	1e-05	2022-01-01T16:09:00.0	969 minutes	16:09:00	1.13333	-11.5129	1	F1.1
2021-11-05 16:10:00	F1	1	1	0	1	5.2	4.1	1.008		1 day	1.50938	1.50938	NA	1	1e-05	2022-01-01T16:10:00.0	970 minutes	16:10:00	1.15	-11.5129	1	F1.1
2021-11-05 16:11:00	F1	1	1	0	1	5.2	4.1	1.008		1 day	3.24274	3.24274	NA	1	1e-05	2022-01-01T16:11:00.0	971 minutes	16:11:00	1.16667	-11.5129	1	F1.1
2021-11-05 16:12:00	F1	1	1	0	1	5.2	4.1	1.008		1 day	1.18237	1.18237	NA	1	1e-05	2022-01-01T16:12:00.0	972 minutes	16:12:00	1.18333	-11.5129	1	F1.1
2021-11-05 16:13:00	F1	1	1	0	1	5.2	4.1	1.008		1 day	1.89611	1.89611	NA	1	1e-05	2022-01-01T16:13:00.0	973 minutes	16:13:00	1.2	-11.5129	1	F1.1
2021-11-05 16:14:00	F1	1	1	0	1	5.2	4.1	1.008		1 day	4.10097	4.10097	NA	1	1e-05	2022-01-01T16:14:00.0	974 minutes	16:14:00	1.21667	-11.5129	1	F1.1
2021-11-05 16:15:00	F1	1	1	0	1	5.2	4.1	1.008		1 day	2.40314	2.40314	NA	1	1e-05	2022-01-01T16:15:00.0	975 minutes	16:15:00	1.23333	-11.5129	1	F1.1
2021-11-05 16:16:00	F1	1	1	0	1	5.2	4.1	1.008		1 day	1.40053	1.40053	NA	1	1e-05	2022-01-01T16:16:00.0	976 minutes	16:16:00	1.25	-11.5129	1	F1.1
2021-11-05 16:17:00	F1	1	1	0	1	5.2	4.1	1.008		1 day	1.2803	1.2803	NA	1	1e-05	2022-01-01T16:17:00.0	977 minutes	16:17:00	1.26667	-11.5129	1	F1.1
2021-11-05 16:18:00	F1	1	1	0	1	5.2	4.1	1.008		1 day	0.439266	0.439266	NA	0	0.99999	2022-01-01T16:18:00.0	978 minutes	16:18:00	1.28333	11.5129	1	F1.1
2021-11-05 16:19:00	F1	1	1	0	1	5.2	4.1	1.008		1 day	0.0809197	0.0809197	NA	0	0.99999	2022-01-01T16:19:00.0	979 minutes	16:19:00	1.3	11.5129	1	F1.1
2021-11-05 16:20:00	F1	1	1	0	1	5.2	4.1	1.008		1 day	0.879817	0.879817	NA	1	1e-05	2022-01-01T16:20:00.0	980 minutes	16:20:00	1.31667	-11.5129	1	F1.1
2021-11-05 16:21:00	F1	1	1	0	1	5.2	4.1	1.008		1 day	2.62151	2.62151	NA	1	1e-05	2022-01-01T16:21:00.0	981 minutes	16:21:00	1.33333	-11.5129	1	F1.1
2021-11-05 16:22:00	F1	1	1	0	1	5.2	4.1	1.008		1 day	0.489853	0.489853	NA	0	0.99999	2022-01-01T16:22:00.0	982 minutes	16:22:00	1.35	11.5129	1	F1.1
2021-11-05 16:23:00	F1	1	1	0	1	5.2	4.1	1.008		1 day	1.7283	1.7283	NA	1	1e-05	2022-01-01T16:23:00.0	983 minutes	16:23:00	1.36667	-11.5129	1	F1.1
2021-11-05 16:24:00	F1	1	1	0	1	5.2	4.1	1.008		1 day	5.68087	5.68087	NA	1	1e-05	2022-01-01T16:24:00.0	984 minutes	16:24:00	1.38333	-11.5129	1	F1.1
2021-11-05 16:25:00	F1	1	1	0	1	5.2	4.1	1.008		1 day	1.65885	1.65885	NA	1	1e-05	2022-01-01T16:25:00.0	985 minutes	16:25:00	1.4	-11.5129	1	F1.1
2021-11-05 16:26:00	F1	1	1	0	1	5.2	4.1	1.008		1 day	0.341629	0.341629	NA	0	0.99999	2022-01-01T16:26:00.0	986 minutes	16:26:00	1.41667	11.5129	1	F1.1
2021-11-05 16:27:00	F1	1	1	0	1	5.2	4.1	1.008		1 day	1.35692	1.35692	NA	1	1e-05	2022-01-01T16:27:00.0	987 minutes	16:27:00	1.43333	-11.5129	1	F1.1
2021-11-05 16:28:00	F1	1	1	0	1	5.2	4.1	1.008		1 day	0.33213	0.33213	NA	0	0.99999	2022-01-01T16:28:00.0	988 minutes	16:28:00	1.45	11.5129	1	F1.1
2021-11-05 16:29:00	F1	1	1	0	1	5.2	4.1	1.008		1 day	0.0289796	0.0289796	NA	0	0.99999	2022-01-01T16:29:00.0	989 minutes	16:29:00	1.46667	11.5129	1	F1.1
2021-11-05 16:30:00	F1	1	1	0	1	5.2	4.1	1.008		1 day	1.55234	1.55234	NA	1	1e-05	2022-01-01T16:30:00.0	990 minutes	16:30:00	1.48333	-11.5129	1	F1.1
2021-11-05 16:31:00	F1	1	1	0	1	5.2	4.1	1.008		1 day	0.789063	0.789063	NA	1	1e-05	2022-01-01T16:31:00.0	991 minutes	16:31:00	1.5	-11.5129	1	F1.1
2021-11-05 16:32:00	F1	1	1	0	1	5.2	4.1	1.008		1 day	0.311739	0.311739	NA	0	0.99999	2022-01-01T16:32:00.0	992 minutes	16:32:00	1.51667	11.5129	1	F1.1
2021-11-05 16:33:00	F1	1	1	0	1	5.2	4.1	1.008		1 day	0.260372	0.260372	NA	0	0.99999	2022-01-01T16:33:00.0	993 minutes	16:33:00	1.53333	11.5129	1	F1.1
2021-11-05 16:34:00	F1	1	1	0	1	5.2	4.1	1.008		1 day	0.234822	0.234822	NA	0	0.99999	2022-01-01T16:34:00.0	994 minutes	16:34:00	1.55	11.5129	1	F1.1
2021-11-05 16:35:00	F1	1	1	0	1	5.2	4.1	1.008		1 day	1.70193	1.70193	NA	1	1e-05	2022-01-01T16:35:00.0	995 minutes	16:35:00	1.56667	-11.5129	1	F1.1
2021-11-05 16:36:00	F1	1	1	0	1	5.2	4.1	1.008		1 day	0.751312	0.751312	NA	1	1e-05	2022-01-01T16:36:00.0	996 minutes	16:36:00	1.58333	-11.5129	1	F1.1
2021-11-05 16:37:00	F1	1	1	0	1	5.2	4.1	1.008		1 day	0.373874	0.373874	NA	0	0.99999	2022-01-01T16:37:00.0	997 minutes	16:37:00	1.6	11.5129	1	F1.1
2021-11-05 16:38:00	F1	1	1	0	1	5.2	4.1	1.008		1 day	1.03008	1.03008	NA	1	1e-05	2022-01-01T16:38:00.0	998 minutes	16:38:00	1.61667	-11.5129	1	F1.1
2021-11-05 16:39:00	F1	1	1	0	1	5.2	4.1	1.008		1 day	1.48146	1.48146	NA	1	1e-05	2022-01-01T16:39:00.0	999 minutes	16:39:00	1.63333	-11.5129	1	F1.1
2021-11-05 16:40:00	F1	1	1	0	1	5.2	4.1	1.008		1 day	0.976047	0.976047	NA	1	1e-05	2022-01-01T16:40:00.0	1000 minutes	16:40:00	1.65	-11.5129	1	F1.1
2021-11-05 16:41:00	F1	1	1	0	1	5.2	4.1	1.008		1 day	1.54542	1.54542	NA	1	1e-05	2022-01-01T16:41:00.0	1001 minutes	16:41:00	1.66667	-11.5129	1	F1.1
2021-11-05 16:42:00	F1	1	1	0	1	5.2	4.1	1.008		1 day	1.4905	1.4905	NA	1	1e-05	2022-01-01T16:42:00.0	1002 minutes	16:42:00	1.68333	-11.5129	1	F1.1
2021-11-05 16:43:00	F1	1	1	0	1	5.2	4.1	1.008		1 day	1.24526	1.24526	NA	1	1e-05	2022-01-01T16:43:00.0	1003 minutes	16:43:00	1.7	-11.5129	1	F1.1
2021-11-05 16:44:00	F1	1	1	0	1	5.2	4.1	1.008		1 day	0.731534	0.731534	NA	1	1e-05	2022-01-01T16:44:00.0	1004 minutes	16:44:00	1.71667	-11.5129	1	F1.1
2021-11-05 16:45:00	F1	1	1	0	1	5.2	4.1	1.008		1 day	0.53702	0.53702	NA	0	0.99999	2022-01-01T16:45:00.0	1005 minutes	16:45:00	1.73333	11.5129	1	F1.1
2021-11-05 16:46:00	F1	1	1	0	1	5.2	4.1	1.008		1 day	0.735054	0.735054	NA	1	1e-05	2022-01-01T16:46:00.0	1006 minutes	16:46:00	1.75	-11.5129	1	F1.1
2021-11-05 16:47:00	F1	1	1	0	1	5.2	4.1	1.008		1 day	0.525827	0.525827	NA	0	0.99999	2022-01-01T16:47:00.0	1007 minutes	16:47:00	1.76667	11.5129	1	F1.1
2021-11-05 16:48:00	F1	1	1	0	1	5.2	4.1	1.008		1 day	0.250026	0.250026	NA	0	0.99999	2022-01-01T16:48:00.0	1008 minutes	16:48:00	1.78333	11.5129	1	F1.1
2021-11-05 16:49:00	F1	1	1	0	1	5.2	4.1	1.008		1 day	0.996162	0.996162	NA	1	1e-05	2022-01-01T16:49:00.0	1009 minutes	16:49:00	1.8	-11.5129	1	F1.1
2021-11-05 16:50:00	F1	1	1	0	1	5.2	4.1	1.008		1 day	0.634563	0.634563	NA	1	1e-05	2022-01-01T16:50:00.0	1010 minutes	16:50:00	1.81667	-11.5129	1	F1.1
2021-11-05 16:51:00	F1	1	1	0	1	5.2	4.1	1.008		1 day	0.587186	0.587186	NA	0	0.99999	2022-01-01T16:51:00.0	1011 minutes	16:51:00	1.83333	11.5129	1	F1.1
2021-11-05 16:52:00	F1	1	1	0	1	5.2	4.1	1.008		1 day	0.803446	0.803446	NA	1	1e-05	2022-01-01T16:52:00.0	1012 minutes	16:52:00	1.85	-11.5129	1	F1.1
2021-11-05 16:53:00	F1	1	1	0	1	5.2	4.1	1.008		1 day	0.121553	0.121553	NA	0	0.99999	2022-01-01T16:53:00.0	1013 minutes	16:53:00	1.86667	11.5129	1	F1.1
2021-11-05 16:54:00	F1	1	1	0	1	5.2	4.1	1.008		1 day	2.7855	2.7855	NA	1	1e-05	2022-01-01T16:54:00.0	1014 minutes	16:54:00	1.88333	-11.5129	1	F1.1
2021-11-05 16:55:00	F1	1	1	0	1	5.2	4.1	1.008		1 day	0.625846	0.625846	NA	1	1e-05	2022-01-01T16:55:00.0	1015 minutes	16:55:00	1.9	-11.5129	1	F1.1
2021-11-05 16:56:00	F1	1	1	0	1	5.2	4.1	1.008		1 day	1.01965	1.01965	NA	1	1e-05	2022-01-01T16:56:00.0	1016 minutes	16:56:00	1.91667	-11.5129	1	F1.1
2021-11-05 16:57:00	F1	1	1	0	1	5.2	4.1	1.008		1 day	1.76774	1.76774	NA	1	1e-05	2022-01-01T16:57:00.0	1017 minutes	16:57:00	1.93333	-11.5129	1	F1.1
2021-11-05 16:58:00	F1	1	1	0	1	5.2	4.1	1.008		1 day	0.713152	0.713152	NA	1	1e-05	2022-01-01T16:58:00.0	1018 minutes	16:58:00	1.95	-11.5129	1	F1.1
2021-11-05 16:59:00	F1	1	1	0	1	5.2	4.1	1.008		1 day	0.567161	0.567161	NA	0	0.99999	2022-01-01T16:59:00.0	1019 minutes	16:59:00	1.96667	11.5129	1	F1.1
2021-11-05 17:00:00	F1	1	1	0	1	5.2	4.1	1.008		1 day	1.45132	1.45132	NA	1	1e-05	2022-01-01T17:00:00.0	1020 minutes	17:00:00	1.98333	-11.5129	1	F1.1
2021-11-05 17:01:00	F1	1	1	0	1	5.2	4.1	1.008		1 day	1.09814	1.09814	NA	1	1e-05	2022-01-01T17:01:00.0	1021 minutes	17:01:00	2	-11.5129	1	F1.1
2021-11-05 17:02:00	F1	1	1	0	1	5.2	4.1	1.008		1 day	1.70005	1.70005	NA	1	1e-05	2022-01-01T17:02:00.0	1022 minutes	17:02:00	2.01667	-11.5129	1	F1.1
2021-11-05 17:03:00	F1	1	1	0	1	5.2	4.1	1.008		1 day	1.54081	1.54081	NA	1	1e-05	2022-01-01T17:03:00.0	1023 minutes	17:03:00	2.03333	-11.5129	1	F1.1
2021-11-05 17:04:00	F1	1	1	0	1	5.2	4.1	1.008		1 day	0.861315	0.861315	NA	1	1e-05	2022-01-01T17:04:00.0	1024 minutes	17:04:00	2.05	-11.5129	1	F1.1
2021-11-05 17:05:00	F1	1	1	0	1	5.2	4.1	1.008		1 day	0.901464	0.901464	NA	1	1e-05	2022-01-01T17:05:00.0	1025 minutes	17:05:00	2.06667	-11.5129	1	F1.1
2021-11-05 17:06:00	F1	1	1	0	1	5.2	4.1	1.008		1 day	0.964459	0.964459	NA	1	1e-05	2022-01-01T17:06:00.0	1026 minutes	17:06:00	2.08333	-11.5129	1	F1.1
2021-11-05 17:07:00	F1	1	1	0	1	5.2	4.1	1.008		1 day	1.58554	1.58554	NA	1	1e-05	2022-01-01T17:07:00.0	1027 minutes	17:07:00	2.1	-11.5129	1	F1.1
2021-11-05 17:08:00	F1	1	1	0	1	5.2	4.1	1.008		1 day	1.39323	1.39323	NA	1	1e-05	2022-01-01T17:08:00.0	1028 minutes	17:08:00	2.11667	-11.5129	1	F1.1
2021-11-05 17:09:00	F1	1	1	0	1	5.2	4.1	1.008		1 day	0.803999	0.803999	NA	1	1e-05	2022-01-01T17:09:00.0	1029 minutes	17:09:00	2.13333	-11.5129	1	F1.1
2021-11-05 17:10:00	F1	1	1	0	1	5.2	4.1	1.008		1 day	1.87827	1.87827	NA	1	1e-05	2022-01-01T17:10:00.0	1030 minutes	17:10:00	2.15	-11.5129	1	F1.1
2021-11-05 17:11:00	F1	1	1	0	1	5.2	4.1	1.008		1 day	1.71409	1.71409	NA	1	1e-05	2022-01-01T17:11:00.0	1031 minutes	17:11:00	2.16667	-11.5129	1	F1.1
2021-11-05 17:12:00	F1	1	1	0	1	5.2	4.1	1.008		1 day	1.574	1.574	NA	1	1e-05	2022-01-01T17:12:00.0	1032 minutes	17:12:00	2.18333	-11.5129	1	F1.1
2021-11-05 17:13:00	F1	1	1	0	1	5.2	4.1	1.008		1 day	0.996804	0.996804	NA	1	1e-05	2022-01-01T17:13:00.0	1033 minutes	17:13:00	2.2	-11.5129	1	F1.1
2021-11-05 17:14:00	F1	1	1	0	1	5.2	4.1	1.008		1 day	0.831971	0.831971	NA	1	1e-05	2022-01-01T17:14:00.0	1034 minutes	17:14:00	2.21667	-11.5129	1	F1.1
2021-11-05 17:15:00	F1	1	1	0	1	5.2	4.1	1.008		1 day	0.570831	0.570831	NA	0	0.99999	2022-01-01T17:15:00.0	1035 minutes	17:15:00	2.23333	11.5129	1	F1.1
2021-11-05 17:16:00	F1	1	1	0	1	5.2	4.1	1.008		1 day	0.884319	0.884319	NA	1	1e-05	2022-01-01T17:16:00.0	1036 minutes	17:16:00	2.25	-11.5129	1	F1.1
2021-11-05 17:17:00	F1	1	1	0	1	5.2	4.1	1.008		1 day	1.16788	1.16788	NA	1	1e-05	2022-01-01T17:17:00.0	1037 minutes	17:17:00	2.26667	-11.5129	1	F1.1
2021-11-05 17:18:00	F1	1	1	0	1	5.2	4.1	1.008		1 day	0.37123	0.37123	NA	0	0.99999	2022-01-01T17:18:00.0	1038 minutes	17:18:00	2.28333	11.5129	1	F1.1
2021-11-05 17:19:00	F1	1	1	0	1	5.2	4.1	1.008		1 day	1.48914	1.48914	NA	1	1e-05	2022-01-01T17:19:00.0	1039 minutes	17:19:00	2.3	-11.5129	1	F1.1
2021-11-05 17:20:00	F1	1	1	0	1	5.2	4.1	1.008		1 day	0.0883673	0.0883673	NA	0	0.99999	2022-01-01T17:20:00.0	1040 minutes	17:20:00	2.31667	11.5129	1	F1.1
2021-11-05 17:21:00	F1	1	1	0	1	5.2	4.1	1.008		1 day	0.368297	0.368297	NA	0	0.99999	2022-01-01T17:21:00.0	1041 minutes	17:21:00	2.33333	11.5129	1	F1.1
2021-11-05 17:22:00	F1	1	1	0	1	5.2	4.1	1.008		1 day	0.432672	0.432672	NA	0	0.99999	2022-01-01T17:22:00.0	1042 minutes	17:22:00	2.35	11.5129	1	F1.1
2021-11-05 17:23:00	F1	1	1	0	1	5.2	4.1	1.008		1 day	0.471404	0.471404	NA	0	0.99999	2022-01-01T17:23:00.0	1043 minutes	17:23:00	2.36667	11.5129	1	F1.1
2021-11-05 17:24:00	F1	1	1	0	1	5.2	4.1	1.008		1 day	0.445625	0.445625	NA	0	0.99999	2022-01-01T17:24:00.0	1044 minutes	17:24:00	2.38333	11.5129	1	F1.1
2021-11-05 17:25:00	F1	1	1	0	1	5.2	4.1	1.008		1 day	0.624259	0.624259	NA	1	1e-05	2022-01-01T17:25:00.0	1045 minutes	17:25:00	2.4	-11.5129	1	F1.1
2021-11-05 17:26:00	F1	1	1	0	1	5.2	4.1	1.008		1 day	1.44995	1.44995	NA	1	1e-05	2022-01-01T17:26:00.0	1046 minutes	17:26:00	2.41667	-11.5129	1	F1.1
2021-11-05 17:27:00	F1	1	1	0	1	5.2	4.1	1.008		1 day	0.727446	0.727446	NA	1	1e-05	2022-01-01T17:27:00.0	1047 minutes	17:27:00	2.43333	-11.5129	1	F1.1
2021-11-05 17:28:00	F1	1	1	0	1	5.2	4.1	1.008		1 day	0.251172	0.251172	NA	0	0.99999	2022-01-01T17:28:00.0	1048 minutes	17:28:00	2.45	11.5129	1	F1.1
2021-11-05 17:29:00	F1	1	1	0	1	5.2	4.1	1.008		1 day	0.501756	0.501756	NA	0	0.99999	2022-01-01T17:29:00.0	1049 minutes	17:29:00	2.46667	11.5129	1	F1.1
2021-11-05 17:30:00	F1	1	1	0	1	5.2	4.1	1.008		1 day	1.11892	1.11892	NA	1	1e-05	2022-01-01T17:30:00.0	1050 minutes	17:30:00	2.48333	-11.5129	1	F1.1
2021-11-05 17:31:00	F1	1	1	0	1	5.2	4.1	1.008		1 day	1.75651	1.75651	NA	1	1e-05	2022-01-01T17:31:00.0	1051 minutes	17:31:00	2.5	-11.5129	1	F1.1
2021-11-05 17:32:00	F1	1	1	0	1	5.2	4.1	1.008		1 day	1.472	1.472	NA	1	1e-05	2022-01-01T17:32:00.0	1052 minutes	17:32:00	2.51667	-11.5129	1	F1.1
2021-11-05 17:33:00	F1	1	1	0	1	5.2	4.1	1.008		1 day	2.44394	2.44394	NA	1	1e-05	2022-01-01T17:33:00.0	1053 minutes	17:33:00	2.53333	-11.5129	1	F1.1
2021-11-05 17:34:00	F1	1	1	0	1	5.2	4.1	1.008		1 day	0.583064	0.583064	NA	0	0.99999	2022-01-01T17:34:00.0	1054 minutes	17:34:00	2.55	11.5129	1	F1.1
2021-11-05 17:35:00	F1	1	1	0	1	5.2	4.1	1.008		1 day	0.894588	0.894588	NA	1	1e-05	2022-01-01T17:35:00.0	1055 minutes	17:35:00	2.56667	-11.5129	1	F1.1
2021-11-05 17:36:00	F1	1	1	0	1	5.2	4.1	1.008		1 day	1.88893	1.88893	NA	1	1e-05	2022-01-01T17:36:00.0	1056 minutes	17:36:00	2.58333	-11.5129	1	F1.1
2021-11-05 17:37:00	F1	1	1	0	1	5.2	4.1	1.008		1 day	1.23178	1.23178	NA	1	1e-05	2022-01-01T17:37:00.0	1057 minutes	17:37:00	2.6	-11.5129	1	F1.1
2021-11-05 17:38:00	F1	1	1	0	1	5.2	4.1	1.008		1 day	0.304687	0.304687	NA	0	0.99999	2022-01-01T17:38:00.0	1058 minutes	17:38:00	2.61667	11.5129	1	F1.1
2021-11-05 17:39:00	F1	1	1	0	1	5.2	4.1	1.008		1 day	0.362383	0.362383	NA	0	0.99999	2022-01-01T17:39:00.0	1059 minutes	17:39:00	2.63333	11.5129	1	F1.1
2021-11-05 17:40:00	F1	1	1	0	1	5.2	4.1	1.008		1 day	0.64583	0.64583	NA	1	1e-05	2022-01-01T17:40:00.0	1060 minutes	17:40:00	2.65	-11.5129	1	F1.1
2021-11-05 17:41:00	F1	1	1	0	1	5.2	4.1	1.008		1 day	0.645112	0.645112	NA	1	1e-05	2022-01-01T17:41:00.0	1061 minutes	17:41:00	2.66667	-11.5129	1	F1.1
2021-11-05 17:42:00	F1	1	1	0	1	5.2	4.1	1.008		1 day	1.06769	1.06769	NA	1	1e-05	2022-01-01T17:42:00.0	1062 minutes	17:42:00	2.68333	-11.5129	1	F1.1
2021-11-05 17:43:00	F1	1	1	0	1	5.2	4.1	1.008		1 day	0.493321	0.493321	NA	0	0.99999	2022-01-01T17:43:00.0	1063 minutes	17:43:00	2.7	11.5129	1	F1.1
2021-11-05 17:44:00	F1	1	1	0	1	5.2	4.1	1.008		1 day	1.05347	1.05347	NA	1	1e-05	2022-01-01T17:44:00.0	1064 minutes	17:44:00	2.71667	-11.5129	1	F1.1
2021-11-05 17:45:00	F1	1	1	0	1	5.2	4.1	1.008		1 day	1.41247	1.41247	NA	1	1e-05	2022-01-01T17:45:00.0	1065 minutes	17:45:00	2.73333	-11.5129	1	F1.1
2021-11-05 17:46:00	F1	1	1	0	1	5.2	4.1	1.008		1 day	0.734082	0.734082	NA	1	1e-05	2022-01-01T17:46:00.0	1066 minutes	17:46:00	2.75	-11.5129	1	F1.1
2021-11-05 17:47:00	F1	1	1	0	1	5.2	4.1	1.008		1 day	0.586826	0.586826	NA	0	0.99999	2022-01-01T17:47:00.0	1067 minutes	17:47:00	2.76667	11.5129	1	F1.1
2021-11-05 17:48:00	F1	1	1	0	1	5.2	4.1	1.008		1 day	1.13877	1.13877	NA	1	1e-05	2022-01-01T17:48:00.0	1068 minutes	17:48:00	2.78333	-11.5129	1	F1.1
2021-11-05 17:49:00	F1	1	1	0	1	5.2	4.1	1.008		1 day	1.02554	1.02554	NA	1	1e-05	2022-01-01T17:49:00.0	1069 minutes	17:49:00	2.8	-11.5129	1	F1.1
2021-11-05 17:50:00	F1	1	1	0	1	5.2	4.1	1.008		1 day	1.6207	1.6207	NA	1	1e-05	2022-01-01T17:50:00.0	1070 minutes	17:50:00	2.81667	-11.5129	1	F1.1
2021-11-05 17:51:00	F1	1	1	0	1	5.2	4.1	1.008		1 day	0.648668	0.648668	NA	1	1e-05	2022-01-01T17:51:00.0	1071 minutes	17:51:00	2.83333	-11.5129	1	F1.1
2021-11-05 17:52:00	F1	1	1	0	1	5.2	4.1	1.008		1 day	0.784221	0.784221	NA	1	1e-05	2022-01-01T17:52:00.0	1072 minutes	17:52:00	2.85	-11.5129	1	F1.1
2021-11-05 17:53:00	F1	1	1	0	1	5.2	4.1	1.008		1 day	0.945455	0.945455	NA	1	1e-05	2022-01-01T17:53:00.0	1073 minutes	17:53:00	2.86667	-11.5129	1	F1.1
2021-11-05 17:54:00	F1	1	1	0	1	5.2	4.1	1.008		1 day	1.47491	1.47491	NA	1	1e-05	2022-01-01T17:54:00.0	1074 minutes	17:54:00	2.88333	-11.5129	1	F1.1
2021-11-05 17:55:00	F1	1	1	0	1	5.2	4.1	1.008		1 day	1.40506	1.40506	NA	1	1e-05	2022-01-01T17:55:00.0	1075 minutes	17:55:00	2.9	-11.5129	1	F1.1
2021-11-05 17:56:00	F1	1	1	0	1	5.2	4.1	1.008		1 day	1.37272	1.37272	NA	1	1e-05	2022-01-01T17:56:00.0	1076 minutes	17:56:00	2.91667	-11.5129	1	F1.1
2021-11-05 17:57:00	F1	1	1	0	1	5.2	4.1	1.008		1 day	0.525667	0.525667	NA	0	0.99999	2022-01-01T17:57:00.0	1077 minutes	17:57:00	2.93333	11.5129	1	F1.1
2021-11-05 17:58:00	F1	1	1	0	1	5.2	4.1	1.008		1 day	2.4067	2.4067	NA	1	1e-05	2022-01-01T17:58:00.0	1078 minutes	17:58:00	2.95	-11.5129	1	F1.1
2021-11-05 17:59:00	F1	1	1	0	1	5.2	4.1	1.008		1 day	0.794199	0.794199	NA	1	1e-05	2022-01-01T17:59:00.0	1079 minutes	17:59:00	2.96667	-11.5129	1	F1.1
2021-11-05 18:00:00	F1	1	1	0	1	5.2	4.1	1.008		1 day	0.850599	0.850599	NA	1	1e-05	2022-01-01T18:00:00.0	1080 minutes	18:00:00	2.98333	-11.5129	1	F1.1
2021-11-05 18:01:00	F1	1	1	0	1	5.2	4.1	1.008		1 day	1.71863	1.71863	NA	1	1e-05	2022-01-01T18:01:00.0	1081 minutes	18:01:00	3	-11.5129	1	F1.1
2021-11-05 18:02:00	F1	1	1	0	1	5.2	4.1	1.008		1 day	1.31649	1.31649	NA	1	1e-05	2022-01-01T18:02:00.0	1082 minutes	18:02:00	3.01667	-11.5129	1	F1.1
2021-11-05 18:03:00	F1	1	1	0	1	5.2	4.1	1.008		1 day	1.23153	1.23153	NA	1	1e-05	2022-01-01T18:03:00.0	1083 minutes	18:03:00	3.03333	-11.5129	1	F1.1
2021-11-05 18:04:00	F1	1	1	0	1	5.2	4.1	1.008		1 day	0.918163	0.918163	NA	1	1e-05	2022-01-01T18:04:00.0	1084 minutes	18:04:00	3.05	-11.5129	1	F1.1
2021-11-05 18:05:00	F1	1	1	0	1	5.2	4.1	1.008		1 day	1.39789	1.39789	NA	1	1e-05	2022-01-01T18:05:00.0	1085 minutes	18:05:00	3.06667	-11.5129	1	F1.1
2021-11-05 18:06:00	F1	1	1	0	1	5.2	4.1	1.008		1 day	0.691049	0.691049	NA	1	1e-05	2022-01-01T18:06:00.0	1086 minutes	18:06:00	3.08333	-11.5129	1	F1.1
2021-11-05 18:07:00	F1	1	1	0	1	5.2	4.1	1.008		1 day	0.809094	0.809094	NA	1	1e-05	2022-01-01T18:07:00.0	1087 minutes	18:07:00	3.1	-11.5129	1	F1.1
2021-11-05 18:08:00	F1	1	1	0	1	5.2	4.1	1.008		1 day	0.697012	0.697012	NA	1	1e-05	2022-01-01T18:08:00.0	1088 minutes	18:08:00	3.11667	-11.5129	1	F1.1
2021-11-05 18:09:00	F1	1	1	0	1	5.2	4.1	1.008		1 day	0.431774	0.431774	NA	0	0.99999	2022-01-01T18:09:00.0	1089 minutes	18:09:00	3.13333	11.5129	1	F1.1
2021-11-05 18:10:00	F1	1	1	0	1	5.2	4.1	1.008		1 day	0.547633	0.547633	NA	0	0.99999	2022-01-01T18:10:00.0	1090 minutes	18:10:00	3.15	11.5129	1	F1.1
2021-11-05 18:11:00	F1	1	1	0	1	5.2	4.1	1.008		1 day	0.37531	0.37531	NA	0	0.99999	2022-01-01T18:11:00.0	1091 minutes	18:11:00	3.16667	11.5129	1	F1.1
2021-11-05 18:12:00	F1	1	1	0	1	5.2	4.1	1.008		1 day	1.19023	1.19023	NA	1	1e-05	2022-01-01T18:12:00.0	1092 minutes	18:12:00	3.18333	-11.5129	1	F1.1
2021-11-05 18:13:00	F1	1	1	0	1	5.2	4.1	1.008		1 day	0.401089	0.401089	NA	0	0.99999	2022-01-01T18:13:00.0	1093 minutes	18:13:00	3.2	11.5129	1	F1.1
2021-11-05 18:14:00	F1	1	1	0	1	5.2	4.1	1.008		1 day	0.498757	0.498757	NA	0	0.99999	2022-01-01T18:14:00.0	1094 minutes	18:14:00	3.21667	11.5129	1	F1.1
2021-11-05 18:15:00	F1	1	1	0	1	5.2	4.1	1.008		1 day	1.03252	1.03252	NA	1	1e-05	2022-01-01T18:15:00.0	1095 minutes	18:15:00	3.23333	-11.5129	1	F1.1
2021-11-05 18:16:00	F1	1	1	0	1	5.2	4.1	1.008		1 day	1.10051	1.10051	NA	1	1e-05	2022-01-01T18:16:00.0	1096 minutes	18:16:00	3.25	-11.5129	1	F1.1
2021-11-05 18:17:00	F1	1	1	0	1	5.2	4.1	1.008		1 day	0.6086	0.6086	NA	1	1e-05	2022-01-01T18:17:00.0	1097 minutes	18:17:00	3.26667	-11.5129	1	F1.1
2021-11-05 18:18:00	F1	1	1	0	1	5.2	4.1	1.008		1 day	1.4197	1.4197	NA	1	1e-05	2022-01-01T18:18:00.0	1098 minutes	18:18:00	3.28333	-11.5129	1	F1.1
2021-11-05 18:19:00	F1	1	1	0	1	5.2	4.1	1.008		1 day	0.370211	0.370211	NA	0	0.99999	2022-01-01T18:19:00.0	1099 minutes	18:19:00	3.3	11.5129	1	F1.1
2021-11-05 18:20:00	F1	1	1	0	1	5.2	4.1	1.008		1 day	0.349577	0.349577	NA	0	0.99999	2022-01-01T18:20:00.0	1100 minutes	18:20:00	3.31667	11.5129	1	F1.1
2021-11-05 18:21:00	F1	1	1	0	1	5.2	4.1	1.008		1 day	0.334262	0.334262	NA	0	0.99999	2022-01-01T18:21:00.0	1101 minutes	18:21:00	3.33333	11.5129	1	F1.1
2021-11-05 18:22:00	F1	1	1	0	1	5.2	4.1	1.008		1 day	1.05964	1.05964	NA	1	1e-05	2022-01-01T18:22:00.0	1102 minutes	18:22:00	3.35	-11.5129	1	F1.1
2021-11-05 18:23:00	F1	1	1	0	1	5.2	4.1	1.008		1 day	0.442269	0.442269	NA	0	0.99999	2022-01-01T18:23:00.0	1103 minutes	18:23:00	3.36667	11.5129	1	F1.1
2021-11-05 18:24:00	F1	1	1	0	1	5.2	4.1	1.008		1 day	2.28661	2.28661	NA	1	1e-05	2022-01-01T18:24:00.0	1104 minutes	18:24:00	3.38333	-11.5129	1	F1.1
2021-11-05 18:25:00	F1	1	1	0	1	5.2	4.1	1.008		1 day	0.351607	0.351607	NA	0	0.99999	2022-01-01T18:25:00.0	1105 minutes	18:25:00	3.4	11.5129	1	F1.1
2021-11-05 18:26:00	F1	1	1	0	1	5.2	4.1	1.008		1 day	1.75618	1.75618	NA	1	1e-05	2022-01-01T18:26:00.0	1106 minutes	18:26:00	3.41667	-11.5129	1	F1.1
2021-11-05 18:27:00	F1	1	1	0	1	5.2	4.1	1.008		1 day	0.523748	0.523748	NA	0	0.99999	2022-01-01T18:27:00.0	1107 minutes	18:27:00	3.43333	11.5129	1	F1.1
2021-11-05 18:28:00	F1	1	1	0	1	5.2	4.1	1.008		1 day	1.09926	1.09926	NA	1	1e-05	2022-01-01T18:28:00.0	1108 minutes	18:28:00	3.45	-11.5129	1	F1.1
2021-11-05 18:29:00	F1	1	1	0	1	5.2	4.1	1.008		1 day	0.667059	0.667059	NA	1	1e-05	2022-01-01T18:29:00.0	1109 minutes	18:29:00	3.46667	-11.5129	1	F1.1
2021-11-05 18:30:00	F1	1	1	0	1	5.2	4.1	1.008		1 day	0.58186	0.58186	NA	0	0.99999	2022-01-01T18:30:00.0	1110 minutes	18:30:00	3.48333	11.5129	1	F1.1
2021-11-05 18:31:00	F1	1	1	0	1	5.2	4.1	1.008		1 day	1.36609	1.36609	NA	1	1e-05	2022-01-01T18:31:00.0	1111 minutes	18:31:00	3.5	-11.5129	1	F1.1
2021-11-05 18:32:00	F1	1	1	0	1	5.2	4.1	1.008		1 day	1.2774	1.2774	NA	1	1e-05	2022-01-01T18:32:00.0	1112 minutes	18:32:00	3.51667	-11.5129	1	F1.1
2021-11-05 18:33:00	F1	1	1	0	1	5.2	4.1	1.008		1 day	0.588994	0.588994	NA	0	0.99999	2022-01-01T18:33:00.0	1113 minutes	18:33:00	3.53333	11.5129	1	F1.1
2021-11-05 18:34:00	F1	1	1	0	1	5.2	4.1	1.008		1 day	0.355641	0.355641	NA	0	0.99999	2022-01-01T18:34:00.0	1114 minutes	18:34:00	3.55	11.5129	1	F1.1
2021-11-05 18:35:00	F1	1	1	0	1	5.2	4.1	1.008		1 day	0.449814	0.449814	NA	0	0.99999	2022-01-01T18:35:00.0	1115 minutes	18:35:00	3.56667	11.5129	1	F1.1
2021-11-05 18:36:00	F1	1	1	0	1	5.2	4.1	1.008		1 day	0.921989	0.921989	NA	1	1e-05	2022-01-01T18:36:00.0	1116 minutes	18:36:00	3.58333	-11.5129	1	F1.1
2021-11-05 18:37:00	F1	1	1	0	1	5.2	4.1	1.008		1 day	1.19688	1.19688	NA	1	1e-05	2022-01-01T18:37:00.0	1117 minutes	18:37:00	3.6	-11.5129	1	F1.1
2021-11-05 18:38:00	F1	1	1	0	1	5.2	4.1	1.008		1 day	2.32374	2.32374	NA	1	1e-05	2022-01-01T18:38:00.0	1118 minutes	18:38:00	3.61667	-11.5129	1	F1.1
2021-11-05 18:39:00	F1	1	1	0	1	5.2	4.1	1.008		1 day	1.2479	1.2479	NA	1	1e-05	2022-01-01T18:39:00.0	1119 minutes	18:39:00	3.63333	-11.5129	1	F1.1
2021-11-05 18:40:00	F1	1	1	0	1	5.2	4.1	1.008		1 day	3.06814	3.06814	NA	1	1e-05	2022-01-01T18:40:00.0	1120 minutes	18:40:00	3.65	-11.5129	1	F1.1
2021-11-05 18:41:00	F1	1	1	0	1	5.2	4.1	1.008		1 day	1.5519	1.5519	NA	1	1e-05	2022-01-01T18:41:00.0	1121 minutes	18:41:00	3.66667	-11.5129	1	F1.1
2021-11-05 18:42:00	F1	1	1	0	1	5.2	4.1	1.008		1 day	3.22415	3.22415	NA	1	1e-05	2022-01-01T18:42:00.0	1122 minutes	18:42:00	3.68333	-11.5129	1	F1.1
2021-11-05 18:43:00	F1	1	1	0	1	5.2	4.1	1.008		1 day	0.75804	0.75804	NA	1	1e-05	2022-01-01T18:43:00.0	1123 minutes	18:43:00	3.7	-11.5129	1	F1.1
2021-11-05 18:44:00	F1	1	1	0	1	5.2	4.1	1.008		1 day	1.17656	1.17656	NA	1	1e-05	2022-01-01T18:44:00.0	1124 minutes	18:44:00	3.71667	-11.5129	1	F1.1
2021-11-05 18:45:00	F1	1	1	0	1	5.2	4.1	1.008		1 day	0.323951	0.323951	NA	0	0.99999	2022-01-01T18:45:00.0	1125 minutes	18:45:00	3.73333	11.5129	1	F1.1
2021-11-05 18:46:00	F1	1	1	0	1	5.2	4.1	1.008		1 day	0.500502	0.500502	NA	0	0.99999	2022-01-01T18:46:00.0	1126 minutes	18:46:00	3.75	11.5129	1	F1.1
2021-11-05 18:47:00	F1	1	1	0	1	5.2	4.1	1.008		1 day	0.438861	0.438861	NA	0	0.99999	2022-01-01T18:47:00.0	1127 minutes	18:47:00	3.76667	11.5129	1	F1.1
2021-11-05 18:48:00	F1	1	1	0	1	5.2	4.1	1.008		1 day	0.49085	0.49085	NA	0	0.99999	2022-01-01T18:48:00.0	1128 minutes	18:48:00	3.78333	11.5129	1	F1.1
2021-11-05 18:49:00	F1	1	1	0	1	5.2	4.1	1.008		1 day	0.276229	0.276229	NA	0	0.99999	2022-01-01T18:49:00.0	1129 minutes	18:49:00	3.8	11.5129	1	F1.1
2021-11-05 18:50:00	F1	1	1	0	1	5.2	4.1	1.008		1 day	0.944911	0.944911	NA	1	1e-05	2022-01-01T18:50:00.0	1130 minutes	18:50:00	3.81667	-11.5129	1	F1.1
2021-11-05 18:51:00	F1	1	1	0	1	5.2	4.1	1.008		1 day	0.385575	0.385575	NA	0	0.99999	2022-01-01T18:51:00.0	1131 minutes	18:51:00	3.83333	11.5129	1	F1.1
2021-11-05 18:52:00	F1	1	1	0	1	5.2	4.1	1.008		1 day	0.455073	0.455073	NA	0	0.99999	2022-01-01T18:52:00.0	1132 minutes	18:52:00	3.85	11.5129	1	F1.1
2021-11-05 18:53:00	F1	1	1	0	1	5.2	4.1	1.008		1 day	1.03674	1.03674	NA	1	1e-05	2022-01-01T18:53:00.0	1133 minutes	18:53:00	3.86667	-11.5129	1	F1.1
2021-11-05 18:54:00	F1	1	1	0	1	5.2	4.1	1.008		1 day	1.32088	1.32088	NA	1	1e-05	2022-01-01T18:54:00.0	1134 minutes	18:54:00	3.88333	-11.5129	1	F1.1
2021-11-05 18:55:00	F1	1	1	0	1	5.2	4.1	1.008		1 day	1.66991	1.66991	NA	1	1e-05	2022-01-01T18:55:00.0	1135 minutes	18:55:00	3.9	-11.5129	1	F1.1
2021-11-05 18:56:00	F1	1	1	0	1	5.2	4.1	1.008		1 day	0.26771	0.26771	NA	0	0.99999	2022-01-01T18:56:00.0	1136 minutes	18:56:00	3.91667	11.5129	1	F1.1
2021-11-05 18:57:00	F1	1	1	0	1	5.2	4.1	1.008		1 day	0.475294	0.475294	NA	0	0.99999	2022-01-01T18:57:00.0	1137 minutes	18:57:00	3.93333	11.5129	1	F1.1
2021-11-05 18:58:00	F1	1	1	0	1	5.2	4.1	1.008		1 day	0.321716	0.321716	NA	0	0.99999	2022-01-01T18:58:00.0	1138 minutes	18:58:00	3.95	11.5129	1	F1.1
2021-11-05 18:59:00	F1	1	1	0	1	5.2	4.1	1.008		1 day	0.880709	0.880709	NA	1	1e-05	2022-01-01T18:59:00.0	1139 minutes	18:59:00	3.96667	-11.5129	1	F1.1
2021-11-05 19:00:00	F1	1	1	0	1	5.2	4.1	1.008		1 day	0.405377	0.405377	NA	0	0.99999	2022-01-01T19:00:00.0	1140 minutes	19:00:00	3.98333	11.5129	1	F1.1
2021-11-05 19:01:00	F1	1	1	0	1	5.2	4.1	1.008		1 day	0.399892	0.399892	NA	0	0.99999	2022-01-01T19:01:00.0	1141 minutes	19:01:00	4	11.5129	1	F1.1
2021-11-05 19:02:00	F1	1	1	0	1	5.2	4.1	1.008		1 day	0.261282	0.261282	NA	0	0.99999	2022-01-01T19:02:00.0	1142 minutes	19:02:00	4.01667	11.5129	1	F1.1
2021-11-05 19:03:00	F1	1	1	0	1	5.2	4.1	1.008		1 day	0.174369	0.174369	NA	0	0.99999	2022-01-01T19:03:00.0	1143 minutes	19:03:00	4.03333	11.5129	1	F1.1
2021-11-05 19:04:00	F1	1	1	0	1	5.2	4.1	1.008		1 day	0.97131	0.97131	NA	1	1e-05	2022-01-01T19:04:00.0	1144 minutes	19:04:00	4.05	-11.5129	1	F1.1
2021-11-05 19:05:00	F1	1	1	0	1	5.2	4.1	1.008		1 day	0.832628	0.832628	NA	1	1e-05	2022-01-01T19:05:00.0	1145 minutes	19:05:00	4.06667	-11.5129	1	F1.1
2021-11-05 19:06:00	F1	1	1	0	1	5.2	4.1	1.008		1 day	0.422218	0.422218	NA	0	0.99999	2022-01-01T19:06:00.0	1146 minutes	19:06:00	4.08333	11.5129	1	F1.1
2021-11-05 19:07:00	F1	1	1	0	1	5.2	4.1	1.008		1 day	0.424021	0.424021	NA	0	0.99999	2022-01-01T19:07:00.0	1147 minutes	19:07:00	4.1	11.5129	1	F1.1
2021-11-05 19:08:00	F1	1	1	0	1	5.2	4.1	1.008		1 day	0.479063	0.479063	NA	0	0.99999	2022-01-01T19:08:00.0	1148 minutes	19:08:00	4.11667	11.5129	1	F1.1
2021-11-05 19:09:00	F1	1	1	0	1	5.2	4.1	1.008		1 day	1.18661	1.18661	NA	1	1e-05	2022-01-01T19:09:00.0	1149 minutes	19:09:00	4.13333	-11.5129	1	F1.1
2021-11-05 19:10:00	F1	1	1	0	1	5.2	4.1	1.008		1 day	0.318626	0.318626	NA	0	0.99999	2022-01-01T19:10:00.0	1150 minutes	19:10:00	4.15	11.5129	1	F1.1
2021-11-05 19:11:00	F1	1	1	0	1	5.2	4.1	1.008		1 day	1.05471	1.05471	NA	1	1e-05	2022-01-01T19:11:00.0	1151 minutes	19:11:00	4.16667	-11.5129	1	F1.1
2021-11-05 19:12:00	F1	1	1	0	1	5.2	4.1	1.008		1 day	0.253233	0.253233	NA	0	0.99999	2022-01-01T19:12:00.0	1152 minutes	19:12:00	4.18333	11.5129	1	F1.1
2021-11-05 19:13:00	F1	1	1	0	1	5.2	4.1	1.008		1 day	0.21738	0.21738	NA	0	0.99999	2022-01-01T19:13:00.0	1153 minutes	19:13:00	4.2	11.5129	1	F1.1
2021-11-05 19:14:00	F1	1	1	0	1	5.2	4.1	1.008		1 day	0.395451	0.395451	NA	0	0.99999	2022-01-01T19:14:00.0	1154 minutes	19:14:00	4.21667	11.5129	1	F1.1
2021-11-05 19:15:00	F1	1	1	0	1	5.2	4.1	1.008		1 day	0.558876	0.558876	NA	0	0.99999	2022-01-01T19:15:00.0	1155 minutes	19:15:00	4.23333	11.5129	1	F1.1
2021-11-05 19:16:00	F1	1	1	0	1	5.2	4.1	1.008		1 day	0.170283	0.170283	NA	0	0.99999	2022-01-01T19:16:00.0	1156 minutes	19:16:00	4.25	11.5129	1	F1.1
2021-11-05 19:17:00	F1	1	1	0	1	5.2	4.1	1.008		1 day	1.27492	1.27492	NA	1	1e-05	2022-01-01T19:17:00.0	1157 minutes	19:17:00	4.26667	-11.5129	1	F1.1
2021-11-05 19:18:00	F1	1	1	0	1	5.2	4.1	1.008		1 day	0.400443	0.400443	NA	0	0.99999	2022-01-01T19:18:00.0	1158 minutes	19:18:00	4.28333	11.5129	1	F1.1
2021-11-05 19:19:00	F1	1	1	0	1	5.2	4.1	1.008		1 day	0.434933	0.434933	NA	0	0.99999	2022-01-01T19:19:00.0	1159 minutes	19:19:00	4.3	11.5129	1	F1.1
2021-11-05 19:20:00	F1	1	1	0	1	5.2	4.1	1.008		1 day	2.07795	2.07795	NA	1	1e-05	2022-01-01T19:20:00.0	1160 minutes	19:20:00	4.31667	-11.5129	1	F1.1
2021-11-05 19:21:00	F1	1	1	0	1	5.2	4.1	1.008		1 day	1.33525	1.33525	NA	1	1e-05	2022-01-01T19:21:00.0	1161 minutes	19:21:00	4.33333	-11.5129	1	F1.1
2021-11-05 19:22:00	F1	1	1	0	1	5.2	4.1	1.008		1 day	0.323035	0.323035	NA	0	0.99999	2022-01-01T19:22:00.0	1162 minutes	19:22:00	4.35	11.5129	1	F1.1
2021-11-05 19:23:00	F1	1	1	0	1	5.2	4.1	1.008		1 day	0.336416	0.336416	NA	0	0.99999	2022-01-01T19:23:00.0	1163 minutes	19:23:00	4.36667	11.5129	1	F1.1
2021-11-05 19:24:00	F1	1	1	0	1	5.2	4.1	1.008		1 day	0.284366	0.284366	NA	0	0.99999	2022-01-01T19:24:00.0	1164 minutes	19:24:00	4.38333	11.5129	1	F1.1
2021-11-05 19:25:00	F1	1	1	0	1	5.2	4.1	1.008		1 day	1.01128	1.01128	NA	1	1e-05	2022-01-01T19:25:00.0	1165 minutes	19:25:00	4.4	-11.5129	1	F1.1
2021-11-05 19:26:00	F1	1	1	0	1	5.2	4.1	1.008		1 day	0.802199	0.802199	NA	1	1e-05	2022-01-01T19:26:00.0	1166 minutes	19:26:00	4.41667	-11.5129	1	F1.1
2021-11-05 19:27:00	F1	1	1	0	1	5.2	4.1	1.008		1 day	0.281982	0.281982	NA	0	0.99999	2022-01-01T19:27:00.0	1167 minutes	19:27:00	4.43333	11.5129	1	F1.1
2021-11-05 19:28:00	F1	1	1	0	1	5.2	4.1	1.008		1 day	0.669564	0.669564	NA	1	1e-05	2022-01-01T19:28:00.0	1168 minutes	19:28:00	4.45	-11.5129	1	F1.1
2021-11-05 19:29:00	F1	1	1	0	1	5.2	4.1	1.008		1 day	0.398028	0.398028	NA	0	0.99999	2022-01-01T19:29:00.0	1169 minutes	19:29:00	4.46667	11.5129	1	F1.1
2021-11-05 19:30:00	F1	1	1	0	1	5.2	4.1	1.008		1 day	0.265301	0.265301	NA	0	0.99999	2022-01-01T19:30:00.0	1170 minutes	19:30:00	4.48333	11.5129	1	F1.1
2021-11-05 19:31:00	F1	1	1	0	1	5.2	4.1	1.008		1 day	0.890454	0.890454	NA	1	1e-05	2022-01-01T19:31:00.0	1171 minutes	19:31:00	4.5	-11.5129	1	F1.1
2021-11-05 19:32:00	F1	1	1	0	1	5.2	4.1	1.008		1 day	0.34207	0.34207	NA	0	0.99999	2022-01-01T19:32:00.0	1172 minutes	19:32:00	4.51667	11.5129	1	F1.1
2021-11-05 19:33:00	F1	1	1	0	1	5.2	4.1	1.008		1 day	0.978229	0.978229	NA	1	1e-05	2022-01-01T19:33:00.0	1173 minutes	19:33:00	4.53333	-11.5129	1	F1.1
2021-11-05 19:34:00	F1	1	1	0	1	5.2	4.1	1.008		1 day	0.45992	0.45992	NA	0	0.99999	2022-01-01T19:34:00.0	1174 minutes	19:34:00	4.55	11.5129	1	F1.1
2021-11-05 19:35:00	F1	1	1	0	1	5.2	4.1	1.008		1 day	0.970639	0.970639	NA	1	1e-05	2022-01-01T19:35:00.0	1175 minutes	19:35:00	4.56667	-11.5129	1	F1.1
2021-11-05 19:36:00	F1	1	1	0	1	5.2	4.1	1.008		1 day	0.50545	0.50545	NA	0	0.99999	2022-01-01T19:36:00.0	1176 minutes	19:36:00	4.58333	11.5129	1	F1.1
2021-11-05 19:37:00	F1	1	1	0	1	5.2	4.1	1.008		1 day	1.00161	1.00161	NA	1	1e-05	2022-01-01T19:37:00.0	1177 minutes	19:37:00	4.6	-11.5129	1	F1.1
2021-11-05 19:38:00	F1	1	1	0	1	5.2	4.1	1.008		1 day	1.13021	1.13021	NA	1	1e-05	2022-01-01T19:38:00.0	1178 minutes	19:38:00	4.61667	-11.5129	1	F1.1
2021-11-05 19:39:00	F1	1	1	0	1	5.2	4.1	1.008		1 day	0.328659	0.328659	NA	0	0.99999	2022-01-01T19:39:00.0	1179 minutes	19:39:00	4.63333	11.5129	1	F1.1
2021-11-05 19:40:00	F1	1	1	0	1	5.2	4.1	1.008		1 day	0.615497	0.615497	NA	1	1e-05	2022-01-01T19:40:00.0	1180 minutes	19:40:00	4.65	-11.5129	1	F1.1
2021-11-05 19:41:00	F1	1	1	0	1	5.2	4.1	1.008		1 day	0.570422	0.570422	NA	0	0.99999	2022-01-01T19:41:00.0	1181 minutes	19:41:00	4.66667	11.5129	1	F1.1
2021-11-05 19:42:00	F1	1	1	0	1	5.2	4.1	1.008		1 day	0.352525	0.352525	NA	0	0.99999	2022-01-01T19:42:00.0	1182 minutes	19:42:00	4.68333	11.5129	1	F1.1
2021-11-05 19:43:00	F1	1	1	0	1	5.2	4.1	1.008		1 day	2.60222	2.60222	NA	1	1e-05	2022-01-01T19:43:00.0	1183 minutes	19:43:00	4.7	-11.5129	1	F1.1
2021-11-05 19:44:00	F1	1	1	0	1	5.2	4.1	1.008		1 day	0.230528	0.230528	NA	0	0.99999	2022-01-01T19:44:00.0	1184 minutes	19:44:00	4.71667	11.5129	1	F1.1
2021-11-05 19:45:00	F1	1	1	0	1	5.2	4.1	1.008		1 day	1.1482	1.1482	NA	1	1e-05	2022-01-01T19:45:00.0	1185 minutes	19:45:00	4.73333	-11.5129	1	F1.1
2021-11-05 19:46:00	F1	1	1	0	1	5.2	4.1	1.008		1 day	0.455522	0.455522	NA	0	0.99999	2022-01-01T19:46:00.0	1186 minutes	19:46:00	4.75	11.5129	1	F1.1
2021-11-05 19:47:00	F1	1	1	0	1	5.2	4.1	1.008		1 day	0.477478	0.477478	NA	0	0.99999	2022-01-01T19:47:00.0	1187 minutes	19:47:00	4.76667	11.5129	1	F1.1
2021-11-05 19:48:00	F1	1	1	0	1	5.2	4.1	1.008		1 day	0.895968	0.895968	NA	1	1e-05	2022-01-01T19:48:00.0	1188 minutes	19:48:00	4.78333	-11.5129	1	F1.1
2021-11-05 19:49:00	F1	1	1	0	1	5.2	4.1	1.008		1 day	1.6457	1.6457	NA	1	1e-05	2022-01-01T19:49:00.0	1189 minutes	19:49:00	4.8	-11.5129	1	F1.1
2021-11-05 19:50:00	F1	1	1	0	1	5.2	4.1	1.008		1 day	0.355351	0.355351	NA	0	0.99999	2022-01-01T19:50:00.0	1190 minutes	19:50:00	4.81667	11.5129	1	F1.1
2021-11-05 19:51:00	F1	1	1	0	1	5.2	4.1	1.008		1 day	1.01474	1.01474	NA	1	1e-05	2022-01-01T19:51:00.0	1191 minutes	19:51:00	4.83333	-11.5129	1	F1.1
2021-11-05 19:52:00	F1	1	1	0	1	5.2	4.1	1.008		1 day	0.28918	0.28918	NA	0	0.99999	2022-01-01T19:52:00.0	1192 minutes	19:52:00	4.85	11.5129	1	F1.1
2021-11-05 19:53:00	F1	1	1	0	1	5.2	4.1	1.008		1 day	0.650225	0.650225	NA	1	1e-05	2022-01-01T19:53:00.0	1193 minutes	19:53:00	4.86667	-11.5129	1	F1.1
2021-11-05 19:54:00	F1	1	1	0	1	5.2	4.1	1.008		1 day	1.67415	1.67415	NA	1	1e-05	2022-01-01T19:54:00.0	1194 minutes	19:54:00	4.88333	-11.5129	1	F1.1
2021-11-05 19:55:00	F1	1	1	0	1	5.2	4.1	1.008		1 day	2.10429	2.10429	NA	1	1e-05	2022-01-01T19:55:00.0	1195 minutes	19:55:00	4.9	-11.5129	1	F1.1
2021-11-05 19:56:00	F1	1	1	0	1	5.2	4.1	1.008		1 day	0.452186	0.452186	NA	0	0.99999	2022-01-01T19:56:00.0	1196 minutes	19:56:00	4.91667	11.5129	1	F1.1
2021-11-05 19:57:00	F1	1	1	0	1	5.2	4.1	1.008		1 day	1.92067	1.92067	NA	1	1e-05	2022-01-01T19:57:00.0	1197 minutes	19:57:00	4.93333	-11.5129	1	F1.1
2021-11-05 19:58:00	F1	1	1	0	1	5.2	4.1	1.008		1 day	0.238996	0.238996	NA	0	0.99999	2022-01-01T19:58:00.0	1198 minutes	19:58:00	4.95	11.5129	1	F1.1
2021-11-05 19:59:00	F1	1	1	0	1	5.2	4.1	1.008		1 day	0.997638	0.997638	NA	1	1e-05	2022-01-01T19:59:00.0	1199 minutes	19:59:00	4.96667	-11.5129	1	F1.1
2021-11-05 20:00:00	F1	1	1	0	1	5.2	4.1	1.008		1 day	1.33406	1.33406	NA	1	1e-05	2022-01-01T20:00:00.0	1200 minutes	20:00:00	4.98333	-11.5129	1	F1.1
2021-11-05 20:01:00	F1	1	1	0	1	5.2	4.1	1.008		1 day	0.436328	0.436328	NA	0	0.99999	2022-01-01T20:01:00.0	1201 minutes	20:01:00	5	11.5129	1	F1.1
2021-11-05 20:02:00	F1	1	1	0	1	5.2	4.1	1.008		1 day	0.602575	0.602575	NA	1	1e-05	2022-01-01T20:02:00.0	1202 minutes	20:02:00	5.01667	-11.5129	1	F1.1
2021-11-05 20:03:00	F1	1	1	0	1	5.2	4.1	1.008		1 day	0.611428	0.611428	NA	1	1e-05	2022-01-01T20:03:00.0	1203 minutes	20:03:00	5.03333	-11.5129	1	F1.1
2021-11-05 20:04:00	F1	1	1	0	1	5.2	4.1	1.008		1 day	0.555087	0.555087	NA	0	0.99999	2022-01-01T20:04:00.0	1204 minutes	20:04:00	5.05	11.5129	1	F1.1
2021-11-05 20:05:00	F1	1	1	0	1	5.2	4.1	1.008		1 day	0.202631	0.202631	NA	0	0.99999	2022-01-01T20:05:00.0	1205 minutes	20:05:00	5.06667	11.5129	1	F1.1
2021-11-05 20:06:00	F1	1	1	0	1	5.2	4.1	1.008		1 day	0.205811	0.205811	NA	0	0.99999	2022-01-01T20:06:00.0	1206 minutes	20:06:00	5.08333	11.5129	1	F1.1
2021-11-05 20:07:00	F1	1	1	0	1	5.2	4.1	1.008		1 day	0.374927	0.374927	NA	0	0.99999	2022-01-01T20:07:00.0	1207 minutes	20:07:00	5.1	11.5129	1	F1.1
2021-11-05 20:08:00	F1	1	1	0	1	5.2	4.1	1.008		1 day	0.237929	0.237929	NA	0	0.99999	2022-01-01T20:08:00.0	1208 minutes	20:08:00	5.11667	11.5129	1	F1.1
2021-11-05 20:09:00	F1	1	1	0	1	5.2	4.1	1.008		1 day	1.78772	1.78772	NA	1	1e-05	2022-01-01T20:09:00.0	1209 minutes	20:09:00	5.13333	-11.5129	1	F1.1
2021-11-05 20:10:00	F1	1	1	0	1	5.2	4.1	1.008		1 day	0.305653	0.305653	NA	0	0.99999	2022-01-01T20:10:00.0	1210 minutes	20:10:00	5.15	11.5129	1	F1.1
2021-11-05 20:11:00	F1	1	1	0	1	5.2	4.1	1.008		1 day	0.899682	0.899682	NA	1	1e-05	2022-01-01T20:11:00.0	1211 minutes	20:11:00	5.16667	-11.5129	1	F1.1
2021-11-05 20:12:00	F1	1	1	0	1	5.2	4.1	1.008		1 day	0.0427232	0.0427232	NA	0	0.99999	2022-01-01T20:12:00.0	1212 minutes	20:12:00	5.18333	11.5129	1	F1.1
2021-11-05 20:13:00	F1	1	1	0	1	5.2	4.1	1.008		1 day	0.626577	0.626577	NA	1	1e-05	2022-01-01T20:13:00.0	1213 minutes	20:13:00	5.2	-11.5129	1	F1.1
2021-11-05 20:14:00	F1	1	1	0	1	5.2	4.1	1.008		1 day	0.526365	0.526365	NA	0	0.99999	2022-01-01T20:14:00.0	1214 minutes	20:14:00	5.21667	11.5129	1	F1.1
2021-11-05 20:15:00	F1	1	1	0	1	5.2	4.1	1.008		1 day	0.406766	0.406766	NA	0	0.99999	2022-01-01T20:15:00.0	1215 minutes	20:15:00	5.23333	11.5129	1	F1.1
2021-11-05 20:16:00	F1	1	1	0	1	5.2	4.1	1.008		1 day	0.348844	0.348844	NA	0	0.99999	2022-01-01T20:16:00.0	1216 minutes	20:16:00	5.25	11.5129	1	F1.1
2021-11-05 20:17:00	F1	1	1	0	1	5.2	4.1	1.008		1 day	0.795104	0.795104	NA	1	1e-05	2022-01-01T20:17:00.0	1217 minutes	20:17:00	5.26667	-11.5129	1	F1.1
2021-11-05 20:18:00	F1	1	1	0	1	5.2	4.1	1.008		1 day	3.34955	3.34955	NA	1	1e-05	2022-01-01T20:18:00.0	1218 minutes	20:18:00	5.28333	-11.5129	1	F1.1
2021-11-05 20:19:00	F1	1	1	0	1	5.2	4.1	1.008		1 day	0.635068	0.635068	NA	1	1e-05	2022-01-01T20:19:00.0	1219 minutes	20:19:00	5.3	-11.5129	1	F1.1
2021-11-05 20:20:00	F1	1	1	0	1	5.2	4.1	1.008		1 day	3.00067	3.00067	NA	1	1e-05	2022-01-01T20:20:00.0	1220 minutes	20:20:00	5.31667	-11.5129	1	F1.1
2021-11-05 20:21:00	F1	1	1	0	1	5.2	4.1	1.008		1 day	0.102357	0.102357	NA	0	0.99999	2022-01-01T20:21:00.0	1221 minutes	20:21:00	5.33333	11.5129	1	F1.1
2021-11-05 20:22:00	F1	1	1	0	1	5.2	4.1	1.008		1 day	0.971268	0.971268	NA	1	1e-05	2022-01-01T20:22:00.0	1222 minutes	20:22:00	5.35	-11.5129	1	F1.1
2021-11-05 20:23:00	F1	1	1	0	1	5.2	4.1	1.008		1 day	0.248251	0.248251	NA	0	0.99999	2022-01-01T20:23:00.0	1223 minutes	20:23:00	5.36667	11.5129	1	F1.1
2021-11-05 20:24:00	F1	1	1	0	1	5.2	4.1	1.008		1 day	0.392872	0.392872	NA	0	0.99999	2022-01-01T20:24:00.0	1224 minutes	20:24:00	5.38333	11.5129	1	F1.1
2021-11-05 20:25:00	F1	1	1	0	1	5.2	4.1	1.008		1 day	0.131255	0.131255	NA	0	0.99999	2022-01-01T20:25:00.0	1225 minutes	20:25:00	5.4	11.5129	1	F1.1
2021-11-05 20:26:00	F1	1	1	0	1	5.2	4.1	1.008		1 day	0.263842	0.263842	NA	0	0.99999	2022-01-01T20:26:00.0	1226 minutes	20:26:00	5.41667	11.5129	1	F1.1
2021-11-05 20:27:00	F1	1	1	0	1	5.2	4.1	1.008		1 day	0.706993	0.706993	NA	1	1e-05	2022-01-01T20:27:00.0	1227 minutes	20:27:00	5.43333	-11.5129	1	F1.1
2021-11-05 20:28:00	F1	1	1	0	1	5.2	4.1	1.008		1 day	0.151238	0.151238	NA	0	0.99999	2022-01-01T20:28:00.0	1228 minutes	20:28:00	5.45	11.5129	1	F1.1
2021-11-05 20:29:00	F1	1	1	0	1	5.2	4.1	1.008		1 day	0.113968	0.113968	NA	0	0.99999	2022-01-01T20:29:00.0	1229 minutes	20:29:00	5.46667	11.5129	1	F1.1
2021-11-05 20:30:00	F1	1	1	0	1	5.2	4.1	1.008		1 day	0.606767	0.606767	NA	1	1e-05	2022-01-01T20:30:00.0	1230 minutes	20:30:00	5.48333	-11.5129	1	F1.1
2021-11-05 20:31:00	F1	1	1	0	1	5.2	4.1	1.008		1 day	1.32177	1.32177	NA	1	1e-05	2022-01-01T20:31:00.0	1231 minutes	20:31:00	5.5	-11.5129	1	F1.1
2021-11-05 20:32:00	F1	1	1	0	1	5.2	4.1	1.008		1 day	1.30923	1.30923	NA	1	1e-05	2022-01-01T20:32:00.0	1232 minutes	20:32:00	5.51667	-11.5129	1	F1.1
2021-11-05 20:33:00	F1	1	1	0	1	5.2	4.1	1.008		1 day	0.162522	0.162522	NA	0	0.99999	2022-01-01T20:33:00.0	1233 minutes	20:33:00	5.53333	11.5129	1	F1.1
2021-11-05 20:34:00	F1	1	1	0	1	5.2	4.1	1.008		1 day	0.13889	0.13889	NA	0	0.99999	2022-01-01T20:34:00.0	1234 minutes	20:34:00	5.55	11.5129	1	F1.1
2021-11-05 20:35:00	F1	1	1	0	1	5.2	4.1	1.008		1 day	0.189029	0.189029	NA	0	0.99999	2022-01-01T20:35:00.0	1235 minutes	20:35:00	5.56667	11.5129	1	F1.1
2021-11-05 20:36:00	F1	1	1	0	1	5.2	4.1	1.008		1 day	0.126565	0.126565	NA	0	0.99999	2022-01-01T20:36:00.0	1236 minutes	20:36:00	5.58333	11.5129	1	F1.1
2021-11-05 20:37:00	F1	1	1	0	1	5.2	4.1	1.008		1 day	0.0299627	0.0299627	NA	0	0.99999	2022-01-01T20:37:00.0	1237 minutes	20:37:00	5.6	11.5129	1	F1.1
2021-11-05 20:38:00	F1	1	1	0	1	5.2	4.1	1.008		1 day	0.91187	0.91187	NA	1	1e-05	2022-01-01T20:38:00.0	1238 minutes	20:38:00	5.61667	-11.5129	1	F1.1
2021-11-05 20:39:00	F1	1	1	0	1	5.2	4.1	1.008		1 day	0.429525	0.429525	NA	0	0.99999	2022-01-01T20:39:00.0	1239 minutes	20:39:00	5.63333	11.5129	1	F1.1
2021-11-05 20:40:00	F1	1	1	0	1	5.2	4.1	1.008		1 day	0.720524	0.720524	NA	1	1e-05	2022-01-01T20:40:00.0	1240 minutes	20:40:00	5.65	-11.5129	1	F1.1
2021-11-05 20:41:00	F1	1	1	0	1	5.2	4.1	1.008		1 day	0.680769	0.680769	NA	1	1e-05	2022-01-01T20:41:00.0	1241 minutes	20:41:00	5.66667	-11.5129	1	F1.1
2021-11-05 20:42:00	F1	1	1	0	1	5.2	4.1	1.008		1 day	1.34057	1.34057	NA	1	1e-05	2022-01-01T20:42:00.0	1242 minutes	20:42:00	5.68333	-11.5129	1	F1.1
2021-11-05 20:43:00	F1	1	1	0	1	5.2	4.1	1.008		1 day	0.299925	0.299925	NA	0	0.99999	2022-01-01T20:43:00.0	1243 minutes	20:43:00	5.7	11.5129	1	F1.1
2021-11-05 20:44:00	F1	1	1	0	1	5.2	4.1	1.008		1 day	1.58247	1.58247	NA	1	1e-05	2022-01-01T20:44:00.0	1244 minutes	20:44:00	5.71667	-11.5129	1	F1.1
2021-11-05 20:45:00	F1	1	1	0	1	5.2	4.1	1.008		1 day	0.831915	0.831915	NA	1	1e-05	2022-01-01T20:45:00.0	1245 minutes	20:45:00	5.73333	-11.5129	1	F1.1
2021-11-05 20:46:00	F1	1	1	0	1	5.2	4.1	1.008		1 day	1.83498	1.83498	NA	1	1e-05	2022-01-01T20:46:00.0	1246 minutes	20:46:00	5.75	-11.5129	1	F1.1
2021-11-05 20:47:00	F1	1	1	0	1	5.2	4.1	1.008		1 day	0.342932	0.342932	NA	0	0.99999	2022-01-01T20:47:00.0	1247 minutes	20:47:00	5.76667	11.5129	1	F1.1
2021-11-05 20:48:00	F1	1	1	0	1	5.2	4.1	1.008		1 day	0.101055	0.101055	NA	0	0.99999	2022-01-01T20:48:00.0	1248 minutes	20:48:00	5.78333	11.5129	1	F1.1
2021-11-05 20:49:00	F1	1	1	0	1	5.2	4.1	1.008		1 day	0.614105	0.614105	NA	1	1e-05	2022-01-01T20:49:00.0	1249 minutes	20:49:00	5.8	-11.5129	1	F1.1
2021-11-05 20:50:00	F1	1	1	0	1	5.2	4.1	1.008		1 day	0.531229	0.531229	NA	0	0.99999	2022-01-01T20:50:00.0	1250 minutes	20:50:00	5.81667	11.5129	1	F1.1
2021-11-05 20:51:00	F1	1	1	0	1	5.2	4.1	1.008		1 day	0.991694	0.991694	NA	1	1e-05	2022-01-01T20:51:00.0	1251 minutes	20:51:00	5.83333	-11.5129	1	F1.1
2021-11-05 20:52:00	F1	1	1	0	1	5.2	4.1	1.008		1 day	1.56683	1.56683	NA	1	1e-05	2022-01-01T20:52:00.0	1252 minutes	20:52:00	5.85	-11.5129	1	F1.1
2021-11-05 20:53:00	F1	1	1	0	1	5.2	4.1	1.008		1 day	1.97352	1.97352	NA	1	1e-05	2022-01-01T20:53:00.0	1253 minutes	20:53:00	5.86667	-11.5129	1	F1.1
2021-11-05 20:54:00	F1	1	1	0	1	5.2	4.1	1.008		1 day	0.786997	0.786997	NA	1	1e-05	2022-01-01T20:54:00.0	1254 minutes	20:54:00	5.88333	-11.5129	1	F1.1
2021-11-05 20:55:00	F1	1	1	0	1	5.2	4.1	1.008		1 day	0.303924	0.303924	NA	0	0.99999	2022-01-01T20:55:00.0	1255 minutes	20:55:00	5.9	11.5129	1	F1.1
2021-11-05 20:56:00	F1	1	1	0	1	5.2	4.1	1.008		1 day	0.977018	0.977018	NA	1	1e-05	2022-01-01T20:56:00.0	1256 minutes	20:56:00	5.91667	-11.5129	1	F1.1
2021-11-05 20:57:00	F1	1	1	0	1	5.2	4.1	1.008		1 day	0.787886	0.787886	NA	1	1e-05	2022-01-01T20:57:00.0	1257 minutes	20:57:00	5.93333	-11.5129	1	F1.1
2021-11-05 20:58:00	F1	1	1	0	1	5.2	4.1	1.008		1 day	0.0756331	0.0756331	NA	0	0.99999	2022-01-01T20:58:00.0	1258 minutes	20:58:00	5.95	11.5129	1	F1.1
2021-11-05 20:59:00	F1	1	1	0	1	5.2	4.1	1.008		1 day	0.646358	0.646358	NA	1	1e-05	2022-01-01T20:59:00.0	1259 minutes	20:59:00	5.96667	-11.5129	1	F1.1
2021-11-05 21:00:00	F1	1	1	0	1	5.2	4.1	1.008		1 day	2.09929	2.09929	NA	1	1e-05	2022-01-01T21:00:00.0	1260 minutes	21:00:00	5.98333	-11.5129	1	F1.1
2021-11-05 21:01:00	F1	1	1	0	1	5.2	4.1	1.008		1 day	1.60285	1.60285	NA	1	1e-05	2022-01-01T21:01:00.0	1261 minutes	21:01:00	6	-11.5129	1	F1.1
2021-11-05 21:02:00	F1	1	1	0	1	5.2	4.1	1.008		1 day	0.731712	0.731712	NA	1	1e-05	2022-01-01T21:02:00.0	1262 minutes	21:02:00	6.01667	-11.5129	1	F1.1
2021-11-05 21:03:00	F1	1	1	0	1	5.2	4.1	1.008		1 day	0.443031	0.443031	NA	0	0.99999	2022-01-01T21:03:00.0	1263 minutes	21:03:00	6.03333	11.5129	1	F1.1
2021-11-05 21:04:00	F1	1	1	0	1	5.2	4.1	1.008		1 day	0.747788	0.747788	NA	1	1e-05	2022-01-01T21:04:00.0	1264 minutes	21:04:00	6.05	-11.5129	1	F1.1
2021-11-05 21:05:00	F1	1	1	0	1	5.2	4.1	1.008		1 day	0.758511	0.758511	NA	1	1e-05	2022-01-01T21:05:00.0	1265 minutes	21:05:00	6.06667	-11.5129	1	F1.1
2021-11-05 21:06:00	F1	1	1	0	1	5.2	4.1	1.008		1 day	1.43188	1.43188	NA	1	1e-05	2022-01-01T21:06:00.0	1266 minutes	21:06:00	6.08333	-11.5129	1	F1.1
2021-11-05 21:07:00	F1	1	1	0	1	5.2	4.1	1.008		1 day	0.102079	0.102079	NA	0	0.99999	2022-01-01T21:07:00.0	1267 minutes	21:07:00	6.1	11.5129	1	F1.1
2021-11-05 21:08:00	F1	1	1	0	1	5.2	4.1	1.008		1 day	1.52309	1.52309	NA	1	1e-05	2022-01-01T21:08:00.0	1268 minutes	21:08:00	6.11667	-11.5129	1	F1.1
2021-11-05 21:09:00	F1	1	1	0	1	5.2	4.1	1.008		1 day	1.18364	1.18364	NA	1	1e-05	2022-01-01T21:09:00.0	1269 minutes	21:09:00	6.13333	-11.5129	1	F1.1
2021-11-05 21:10:00	F1	1	1	0	1	5.2	4.1	1.008		1 day	0.551821	0.551821	NA	0	0.99999	2022-01-01T21:10:00.0	1270 minutes	21:10:00	6.15	11.5129	1	F1.1
2021-11-05 21:11:00	F1	1	1	0	1	5.2	4.1	1.008		1 day	1.94987	1.94987	NA	1	1e-05	2022-01-01T21:11:00.0	1271 minutes	21:11:00	6.16667	-11.5129	1	F1.1
2021-11-05 21:12:00	F1	1	1	0	1	5.2	4.1	1.008		1 day	0.353767	0.353767	NA	0	0.99999	2022-01-01T21:12:00.0	1272 minutes	21:12:00	6.18333	11.5129	1	F1.1
2021-11-05 21:13:00	F1	1	1	0	1	5.2	4.1	1.008		1 day	0.285278	0.285278	NA	0	0.99999	2022-01-01T21:13:00.0	1273 minutes	21:13:00	6.2	11.5129	1	F1.1
2021-11-05 21:14:00	F1	1	1	0	1	5.2	4.1	1.008		1 day	0.373869	0.373869	NA	0	0.99999	2022-01-01T21:14:00.0	1274 minutes	21:14:00	6.21667	11.5129	1	F1.1
2021-11-05 21:15:00	F1	1	1	0	1	5.2	4.1	1.008		1 day	0.276214	0.276214	NA	0	0.99999	2022-01-01T21:15:00.0	1275 minutes	21:15:00	6.23333	11.5129	1	F1.1
2021-11-05 21:16:00	F1	1	1	0	1	5.2	4.1	1.008		1 day	0.920767	0.920767	NA	1	1e-05	2022-01-01T21:16:00.0	1276 minutes	21:16:00	6.25	-11.5129	1	F1.1
2021-11-05 21:17:00	F1	1	1	0	1	5.2	4.1	1.008		1 day	0.8391	0.8391	NA	1	1e-05	2022-01-01T21:17:00.0	1277 minutes	21:17:00	6.26667	-11.5129	1	F1.1
2021-11-05 21:18:00	F1	1	1	0	1	5.2	4.1	1.008		1 day	2.37405	2.37405	NA	1	1e-05	2022-01-01T21:18:00.0	1278 minutes	21:18:00	6.28333	-11.5129	1	F1.1
2021-11-05 21:19:00	F1	1	1	0	1	5.2	4.1	1.008		1 day	1.24122	1.24122	NA	1	1e-05	2022-01-01T21:19:00.0	1279 minutes	21:19:00	6.3	-11.5129	1	F1.1
2021-11-05 21:20:00	F1	1	1	0	1	5.2	4.1	1.008		1 day	0.39572	0.39572	NA	0	0.99999	2022-01-01T21:20:00.0	1280 minutes	21:20:00	6.31667	11.5129	1	F1.1
2021-11-05 21:21:00	F1	1	1	0	1	5.2	4.1	1.008		1 day	0.302705	0.302705	NA	0	0.99999	2022-01-01T21:21:00.0	1281 minutes	21:21:00	6.33333	11.5129	1	F1.1
2021-11-05 21:22:00	F1	1	1	0	1	5.2	4.1	1.008		1 day	0.301371	0.301371	NA	0	0.99999	2022-01-01T21:22:00.0	1282 minutes	21:22:00	6.35	11.5129	1	F1.1
2021-11-05 21:23:00	F1	1	1	0	1	5.2	4.1	1.008		1 day	0.589029	0.589029	NA	0	0.99999	2022-01-01T21:23:00.0	1283 minutes	21:23:00	6.36667	11.5129	1	F1.1
2021-11-05 21:24:00	F1	1	1	0	1	5.2	4.1	1.008		1 day	0.488794	0.488794	NA	0	0.99999	2022-01-01T21:24:00.0	1284 minutes	21:24:00	6.38333	11.5129	1	F1.1
2021-11-05 21:25:00	F1	1	1	0	1	5.2	4.1	1.008		1 day	0.338372	0.338372	NA	0	0.99999	2022-01-01T21:25:00.0	1285 minutes	21:25:00	6.4	11.5129	1	F1.1
2021-11-05 21:26:00	F1	1	1	0	1	5.2	4.1	1.008		1 day	0.106695	0.106695	NA	0	0.99999	2022-01-01T21:26:00.0	1286 minutes	21:26:00	6.41667	11.5129	1	F1.1
2021-11-05 21:27:00	F1	1	1	0	1	5.2	4.1	1.008		NA	NA	NA	NA	NA	NA	NA	NA	NA	NA	NA	1	F1.1
2021-11-05 21:28:00	F1	1	1	0	1	5.2	4.1	1.008		1 day	2.39084	2.39084	NA	1	1e-05	2022-01-01T21:28:00.0	1288 minutes	21:28:00	6.45	-11.5129	1	F1.1
2021-11-05 21:29:00	F1	1	1	0	1	5.2	4.1	1.008		1 day	6.60013	6.60013	NA	1	1e-05	2022-01-01T21:29:00.0	1289 minutes	21:29:00	6.46667	-11.5129	1	F1.1
2021-11-05 21:30:00	F1	1	1	0	1	5.2	4.1	1.008		1 day	4.21456	4.21456	NA	1	1e-05	2022-01-01T21:30:00.0	1290 minutes	21:30:00	6.48333	-11.5129	1	F1.1
2021-11-05 21:31:00	F1	1	1	0	1	5.2	4.1	1.008		1 day	2.13138	2.13138	NA	1	1e-05	2022-01-01T21:31:00.0	1291 minutes	21:31:00	6.5	-11.5129	1	F1.1
2021-11-05 21:32:00	F1	1	1	0	1	5.2	4.1	1.008		1 day	3.78384	3.78384	NA	1	1e-05	2022-01-01T21:32:00.0	1292 minutes	21:32:00	6.51667	-11.5129	1	F1.1
2021-11-05 21:33:00	F1	1	1	0	1	5.2	4.1	1.008		1 day	4.73194	4.73194	NA	1	1e-05	2022-01-01T21:33:00.0	1293 minutes	21:33:00	6.53333	-11.5129	1	F1.1
2021-11-05 21:34:00	F1	1	1	0	1	5.2	4.1	1.008		1 day	2.32894	2.32894	NA	1	1e-05	2022-01-01T21:34:00.0	1294 minutes	21:34:00	6.55	-11.5129	1	F1.1
2021-11-05 21:35:00	F1	1	1	0	1	5.2	4.1	1.008		1 day	1.22628	1.22628	NA	1	1e-05	2022-01-01T21:35:00.0	1295 minutes	21:35:00	6.56667	-11.5129	1	F1.1
2021-11-05 21:36:00	F1	1	1	0	1	5.2	4.1	1.008		1 day	0.431658	0.431658	NA	0	0.99999	2022-01-01T21:36:00.0	1296 minutes	21:36:00	6.58333	11.5129	1	F1.1
2021-11-05 21:37:00	F1	1	1	0	1	5.2	4.1	1.008		1 day	0.280192	0.280192	NA	0	0.99999	2022-01-01T21:37:00.0	1297 minutes	21:37:00	6.6	11.5129	1	F1.1
2021-11-05 21:38:00	F1	1	1	0	1	5.2	4.1	1.008		1 day	1.00276	1.00276	NA	1	1e-05	2022-01-01T21:38:00.0	1298 minutes	21:38:00	6.61667	-11.5129	1	F1.1
2021-11-05 21:39:00	F1	1	1	0	1	5.2	4.1	1.008		1 day	0.344107	0.344107	NA	0	0.99999	2022-01-01T21:39:00.0	1299 minutes	21:39:00	6.63333	11.5129	1	F1.1
2021-11-05 21:40:00	F1	1	1	0	1	5.2	4.1	1.008		1 day	0.294554	0.294554	NA	0	0.99999	2022-01-01T21:40:00.0	1300 minutes	21:40:00	6.65	11.5129	1	F1.1
2021-11-05 21:41:00	F1	1	1	0	1	5.2	4.1	1.008		1 day	0.224946	0.224946	NA	0	0.99999	2022-01-01T21:41:00.0	1301 minutes	21:41:00	6.66667	11.5129	1	F1.1
2021-11-05 21:42:00	F1	1	1	0	1	5.2	4.1	1.008		1 day	0.624332	0.624332	NA	1	1e-05	2022-01-01T21:42:00.0	1302 minutes	21:42:00	6.68333	-11.5129	1	F1.1
2021-11-05 21:43:00	F1	1	1	0	1	5.2	4.1	1.008		1 day	0.196045	0.196045	NA	0	0.99999	2022-01-01T21:43:00.0	1303 minutes	21:43:00	6.7	11.5129	1	F1.1
2021-11-05 21:44:00	F1	1	1	0	1	5.2	4.1	1.008		1 day	0.232062	0.232062	NA	0	0.99999	2022-01-01T21:44:00.0	1304 minutes	21:44:00	6.71667	11.5129	1	F1.1
2021-11-05 21:45:00	F1	1	1	0	1	5.2	4.1	1.008		1 day	0.252558	0.252558	NA	0	0.99999	2022-01-01T21:45:00.0	1305 minutes	21:45:00	6.73333	11.5129	1	F1.1
2021-11-05 21:46:00	F1	1	1	0	1	5.2	4.1	1.008		1 day	0.207998	0.207998	NA	0	0.99999	2022-01-01T21:46:00.0	1306 minutes	21:46:00	6.75	11.5129	1	F1.1
2021-11-05 21:47:00	F1	1	1	0	1	5.2	4.1	1.008		1 day	0.695426	0.695426	NA	1	1e-05	2022-01-01T21:47:00.0	1307 minutes	21:47:00	6.76667	-11.5129	1	F1.1
2021-11-05 21:48:00	F1	1	1	0	1	5.2	4.1	1.008		1 day	0.220545	0.220545	NA	0	0.99999	2022-01-01T21:48:00.0	1308 minutes	21:48:00	6.78333	11.5129	1	F1.1
2021-11-05 21:49:00	F1	1	1	0	1	5.2	4.1	1.008		1 day	0.490256	0.490256	NA	0	0.99999	2022-01-01T21:49:00.0	1309 minutes	21:49:00	6.8	11.5129	1	F1.1
2021-11-05 21:50:00	F1	1	1	0	1	5.2	4.1	1.008		1 day	0.551528	0.551528	NA	0	0.99999	2022-01-01T21:50:00.0	1310 minutes	21:50:00	6.81667	11.5129	1	F1.1
2021-11-05 21:51:00	F1	1	1	0	1	5.2	4.1	1.008		1 day	1.71978	1.71978	NA	1	1e-05	2022-01-01T21:51:00.0	1311 minutes	21:51:00	6.83333	-11.5129	1	F1.1
2021-11-05 21:52:00	F1	1	1	0	1	5.2	4.1	1.008		1 day	0.188874	0.188874	NA	0	0.99999	2022-01-01T21:52:00.0	1312 minutes	21:52:00	6.85	11.5129	1	F1.1
2021-11-05 21:53:00	F1	1	1	0	1	5.2	4.1	1.008		1 day	1.13026	1.13026	NA	1	1e-05	2022-01-01T21:53:00.0	1313 minutes	21:53:00	6.86667	-11.5129	1	F1.1
2021-11-05 21:54:00	F1	1	1	0	1	5.2	4.1	1.008		1 day	0.14693	0.14693	NA	0	0.99999	2022-01-01T21:54:00.0	1314 minutes	21:54:00	6.88333	11.5129	1	F1.1
2021-11-05 21:55:00	F1	1	1	0	1	5.2	4.1	1.008		1 day	0.0695027	0.0695027	NA	0	0.99999	2022-01-01T21:55:00.0	1315 minutes	21:55:00	6.9	11.5129	1	F1.1
2021-11-05 21:56:00	F1	1	1	0	1	5.2	4.1	1.008		1 day	0.620564	0.620564	NA	1	1e-05	2022-01-01T21:56:00.0	1316 minutes	21:56:00	6.91667	-11.5129	1	F1.1
2021-11-05 21:57:00	F1	1	1	0	1	5.2	4.1	1.008		1 day	0.395877	0.395877	NA	0	0.99999	2022-01-01T21:57:00.0	1317 minutes	21:57:00	6.93333	11.5129	1	F1.1
2021-11-05 21:58:00	F1	1	1	0	1	5.2	4.1	1.008		1 day	0.0961978	0.0961978	NA	0	0.99999	2022-01-01T21:58:00.0	1318 minutes	21:58:00	6.95	11.5129	1	F1.1
2021-11-05 21:59:00	F1	1	1	0	1	5.2	4.1	1.008		1 day	0.0781194	0.0781194	NA	0	0.99999	2022-01-01T21:59:00.0	1319 minutes	21:59:00	6.96667	11.5129	1	F1.1
2021-11-05 22:00:00	F1	1	1	0	1	5.2	4.1	1.008		1 day	0.618074	0.618074	NA	1	1e-05	2022-01-01T22:00:00.0	1320 minutes	22:00:00	6.98333	-11.5129	1	F1.1
2021-11-05 22:01:00	F1	1	1	0	1	5.2	4.1	1.008		1 day	0.130277	0.130277	NA	0	0.99999	2022-01-01T22:01:00.0	1321 minutes	22:01:00	7	11.5129	1	F1.1
2021-11-05 22:02:00	F1	1	1	0	1	5.2	4.1	1.008		1 day	0.748112	0.748112	NA	1	1e-05	2022-01-01T22:02:00.0	1322 minutes	22:02:00	7.01667	-11.5129	1	F1.1
2021-11-05 22:03:00	F1	1	1	0	1	5.2	4.1	1.008		1 day	0.0864146	0.0864146	NA	0	0.99999	2022-01-01T22:03:00.0	1323 minutes	22:03:00	7.03333	11.5129	1	F1.1
2021-11-05 22:04:00	F1	1	1	0	1	5.2	4.1	1.008		1 day	0.159734	0.159734	NA	0	0.99999	2022-01-01T22:04:00.0	1324 minutes	22:04:00	7.05	11.5129	1	F1.1
2021-11-05 22:05:00	F1	1	1	0	1	5.2	4.1	1.008		1 day	0.146335	0.146335	NA	0	0.99999	2022-01-01T22:05:00.0	1325 minutes	22:05:00	7.06667	11.5129	1	F1.1
2021-11-05 22:06:00	F1	1	1	0	1	5.2	4.1	1.008		1 day	0.11475	0.11475	NA	0	0.99999	2022-01-01T22:06:00.0	1326 minutes	22:06:00	7.08333	11.5129	1	F1.1
2021-11-05 22:07:00	F1	1	1	0	1	5.2	4.1	1.008		1 day	0.0701033	0.0701033	NA	0	0.99999	2022-01-01T22:07:00.0	1327 minutes	22:07:00	7.1	11.5129	1	F1.1
2021-11-05 22:08:00	F1	1	1	0	1	5.2	4.1	1.008		1 day	0.144899	0.144899	NA	0	0.99999	2022-01-01T22:08:00.0	1328 minutes	22:08:00	7.11667	11.5129	1	F1.1
2021-11-05 22:09:00	F1	1	1	0	1	5.2	4.1	1.008		1 day	0.104496	0.104496	NA	0	0.99999	2022-01-01T22:09:00.0	1329 minutes	22:09:00	7.13333	11.5129	1	F1.1
2021-11-05 22:10:00	F1	1	1	0	1	5.2	4.1	1.008		1 day	0.087683	0.087683	NA	0	0.99999	2022-01-01T22:10:00.0	1330 minutes	22:10:00	7.15	11.5129	1	F1.1
2021-11-05 22:11:00	F1	1	1	0	1	5.2	4.1	1.008		1 day	0.0429054	0.0429054	NA	0	0.99999	2022-01-01T22:11:00.0	1331 minutes	22:11:00	7.16667	11.5129	1	F1.1
2021-11-05 22:12:00	F1	1	1	0	1	5.2	4.1	1.008		1 day	1.0106	1.0106	NA	1	1e-05	2022-01-01T22:12:00.0	1332 minutes	22:12:00	7.18333	-11.5129	1	F1.1
2021-11-05 22:13:00	F1	1	1	0	1	5.2	4.1	1.008		1 day	0.677072	0.677072	NA	1	1e-05	2022-01-01T22:13:00.0	1333 minutes	22:13:00	7.2	-11.5129	1	F1.1
2021-11-05 22:14:00	F1	1	1	0	1	5.2	4.1	1.008		1 day	0.558653	0.558653	NA	0	0.99999	2022-01-01T22:14:00.0	1334 minutes	22:14:00	7.21667	11.5129	1	F1.1
2021-11-05 22:15:00	F1	1	1	0	1	5.2	4.1	1.008		1 day	0.0577095	0.0577095	NA	0	0.99999	2022-01-01T22:15:00.0	1335 minutes	22:15:00	7.23333	11.5129	1	F1.1
2021-11-05 22:16:00	F1	1	1	0	1	5.2	4.1	1.008		1 day	0.22555	0.22555	NA	0	0.99999	2022-01-01T22:16:00.0	1336 minutes	22:16:00	7.25	11.5129	1	F1.1
2021-11-05 22:17:00	F1	1	1	0	1	5.2	4.1	1.008		1 day	0.873292	0.873292	NA	1	1e-05	2022-01-01T22:17:00.0	1337 minutes	22:17:00	7.26667	-11.5129	1	F1.1
2021-11-05 22:18:00	F1	1	1	0	1	5.2	4.1	1.008		1 day	1.59202	1.59202	NA	1	1e-05	2022-01-01T22:18:00.0	1338 minutes	22:18:00	7.28333	-11.5129	1	F1.1
2021-11-05 22:19:00	F1	1	1	0	1	5.2	4.1	1.008		1 day	0.166944	0.166944	NA	0	0.99999	2022-01-01T22:19:00.0	1339 minutes	22:19:00	7.3	11.5129	1	F1.1
2021-11-05 22:20:00	F1	1	1	0	1	5.2	4.1	1.008		1 day	0.144055	0.144055	NA	0	0.99999	2022-01-01T22:20:00.0	1340 minutes	22:20:00	7.31667	11.5129	1	F1.1
2021-11-05 22:21:00	F1	1	1	0	1	5.2	4.1	1.008		1 day	0.128716	0.128716	NA	0	0.99999	2022-01-01T22:21:00.0	1341 minutes	22:21:00	7.33333	11.5129	1	F1.1
2021-11-05 22:22:00	F1	1	1	0	1	5.2	4.1	1.008		1 day	0.458151	0.458151	NA	0	0.99999	2022-01-01T22:22:00.0	1342 minutes	22:22:00	7.35	11.5129	1	F1.1
2021-11-05 22:23:00	F1	1	1	0	1	5.2	4.1	1.008		1 day	0.387862	0.387862	NA	0	0.99999	2022-01-01T22:23:00.0	1343 minutes	22:23:00	7.36667	11.5129	1	F1.1
2021-11-05 22:24:00	F1	1	1	0	1	5.2	4.1	1.008		1 day	0.565301	0.565301	NA	0	0.99999	2022-01-01T22:24:00.0	1344 minutes	22:24:00	7.38333	11.5129	1	F1.1
2021-11-05 22:25:00	F1	1	1	0	1	5.2	4.1	1.008		1 day	0.456369	0.456369	NA	0	0.99999	2022-01-01T22:25:00.0	1345 minutes	22:25:00	7.4	11.5129	1	F1.1
2021-11-05 22:26:00	F1	1	1	0	1	5.2	4.1	1.008		1 day	0.108706	0.108706	NA	0	0.99999	2022-01-01T22:26:00.0	1346 minutes	22:26:00	7.41667	11.5129	1	F1.1
2021-11-05 22:27:00	F1	1	1	0	1	5.2	4.1	1.008		1 day	0.855666	0.855666	NA	1	1e-05	2022-01-01T22:27:00.0	1347 minutes	22:27:00	7.43333	-11.5129	1	F1.1
2021-11-05 22:28:00	F1	1	1	0	1	5.2	4.1	1.008		1 day	0.112729	0.112729	NA	0	0.99999	2022-01-01T22:28:00.0	1348 minutes	22:28:00	7.45	11.5129	1	F1.1
2021-11-05 22:29:00	F1	1	1	0	1	5.2	4.1	1.008		1 day	1.95408	1.95408	NA	1	1e-05	2022-01-01T22:29:00.0	1349 minutes	22:29:00	7.46667	-11.5129	1	F1.1
2021-11-05 22:30:00	F1	1	1	0	1	5.2	4.1	1.008		1 day	3.18056	3.18056	NA	1	1e-05	2022-01-01T22:30:00.0	1350 minutes	22:30:00	7.48333	-11.5129	1	F1.1
2021-11-05 22:31:00	F1	1	1	0	1	5.2	4.1	1.008		1 day	0.0853007	0.0853007	NA	0	0.99999	2022-01-01T22:31:00.0	1351 minutes	22:31:00	7.5	11.5129	1	F1.1
2021-11-05 22:32:00	F1	1	1	0	1	5.2	4.1	1.008		1 day	0.0527287	0.0527287	NA	0	0.99999	2022-01-01T22:32:00.0	1352 minutes	22:32:00	7.51667	11.5129	1	F1.1
2021-11-05 22:33:00	F1	1	1	0	1	5.2	4.1	1.008		1 day	2.66502	2.66502	NA	1	1e-05	2022-01-01T22:33:00.0	1353 minutes	22:33:00	7.53333	-11.5129	1	F1.1
2021-11-05 22:34:00	F1	1	1	0	1	5.2	4.1	1.008		1 day	0.615127	0.615127	NA	1	1e-05	2022-01-01T22:34:00.0	1354 minutes	22:34:00	7.55	-11.5129	1	F1.1
2021-11-05 22:35:00	F1	1	1	0	1	5.2	4.1	1.008		1 day	0.589537	0.589537	NA	0	0.99999	2022-01-01T22:35:00.0	1355 minutes	22:35:00	7.56667	11.5129	1	F1.1
2021-11-05 22:36:00	F1	1	1	0	1	5.2	4.1	1.008		1 day	0.0492133	0.0492133	NA	0	0.99999	2022-01-01T22:36:00.0	1356 minutes	22:36:00	7.58333	11.5129	1	F1.1
2021-11-05 22:37:00	F1	1	1	0	1	5.2	4.1	1.008		1 day	0.0177992	0.0177992	NA	0	0.99999	2022-01-01T22:37:00.0	1357 minutes	22:37:00	7.6	11.5129	1	F1.1
2021-11-05 22:38:00	F1	1	1	0	1	5.2	4.1	1.008		1 day	0.0993901	0.0993901	NA	0	0.99999	2022-01-01T22:38:00.0	1358 minutes	22:38:00	7.61667	11.5129	1	F1.1
2021-11-05 22:39:00	F1	1	1	0	1	5.2	4.1	1.008		1 day	0.440942	0.440942	NA	0	0.99999	2022-01-01T22:39:00.0	1359 minutes	22:39:00	7.63333	11.5129	1	F1.1
2021-11-05 22:40:00	F1	1	1	0	1	5.2	4.1	1.008		1 day	0.429957	0.429957	NA	0	0.99999	2022-01-01T22:40:00.0	1360 minutes	22:40:00	7.65	11.5129	1	F1.1
2021-11-05 22:41:00	F1	1	1	0	1	5.2	4.1	1.008		1 day	0.0716817	0.0716817	NA	0	0.99999	2022-01-01T22:41:00.0	1361 minutes	22:41:00	7.66667	11.5129	1	F1.1
2021-11-05 22:42:00	F1	1	1	0	1	5.2	4.1	1.008		1 day	0.0773011	0.0773011	NA	0	0.99999	2022-01-01T22:42:00.0	1362 minutes	22:42:00	7.68333	11.5129	1	F1.1
2021-11-05 22:43:00	F1	1	1	0	1	5.2	4.1	1.008		1 day	0.609467	0.609467	NA	1	1e-05	2022-01-01T22:43:00.0	1363 minutes	22:43:00	7.7	-11.5129	1	F1.1
2021-11-05 22:44:00	F1	1	1	0	1	5.2	4.1	1.008		1 day	0.155202	0.155202	NA	0	0.99999	2022-01-01T22:44:00.0	1364 minutes	22:44:00	7.71667	11.5129	1	F1.1
2021-11-05 22:45:00	F1	1	1	0	1	5.2	4.1	1.008		1 day	0.20776	0.20776	NA	0	0.99999	2022-01-01T22:45:00.0	1365 minutes	22:45:00	7.73333	11.5129	1	F1.1
2021-11-05 22:46:00	F1	1	1	0	1	5.2	4.1	1.008		1 day	0.235442	0.235442	NA	0	0.99999	2022-01-01T22:46:00.0	1366 minutes	22:46:00	7.75	11.5129	1	F1.1
2021-11-05 22:47:00	F1	1	1	0	1	5.2	4.1	1.008		1 day	3.15813	3.15813	NA	1	1e-05	2022-01-01T22:47:00.0	1367 minutes	22:47:00	7.76667	-11.5129	1	F1.1
2021-11-05 22:48:00	F1	1	1	0	1	5.2	4.1	1.008		1 day	0.113376	0.113376	NA	0	0.99999	2022-01-01T22:48:00.0	1368 minutes	22:48:00	7.78333	11.5129	1	F1.1
2021-11-05 22:49:00	F1	1	1	0	1	5.2	4.1	1.008		1 day	1.91986	1.91986	NA	1	1e-05	2022-01-01T22:49:00.0	1369 minutes	22:49:00	7.8	-11.5129	1	F1.1
2021-11-05 22:50:00	F1	1	1	0	1	5.2	4.1	1.008		1 day	1.99714	1.99714	NA	1	1e-05	2022-01-01T22:50:00.0	1370 minutes	22:50:00	7.81667	-11.5129	1	F1.1
2021-11-05 22:51:00	F1	1	1	0	1	5.2	4.1	1.008		1 day	9.07368	9.07368	NA	1	1e-05	2022-01-01T22:51:00.0	1371 minutes	22:51:00	7.83333	-11.5129	1	F1.1
2021-11-05 22:52:00	F1	1	1	0	1	5.2	4.1	1.008		1 day	1.25925	1.25925	NA	1	1e-05	2022-01-01T22:52:00.0	1372 minutes	22:52:00	7.85	-11.5129	1	F1.1
2021-11-05 22:53:00	F1	1	1	0	1	5.2	4.1	1.008		1 day	2.51277	2.51277	NA	1	1e-05	2022-01-01T22:53:00.0	1373 minutes	22:53:00	7.86667	-11.5129	1	F1.1
2021-11-05 22:54:00	F1	1	1	0	1	5.2	4.1	1.008		1 day	1.64112	1.64112	NA	1	1e-05	2022-01-01T22:54:00.0	1374 minutes	22:54:00	7.88333	-11.5129	1	F1.1
2021-11-05 22:55:00	F1	1	1	0	1	5.2	4.1	1.008		1 day	0.498109	0.498109	NA	0	0.99999	2022-01-01T22:55:00.0	1375 minutes	22:55:00	7.9	11.5129	1	F1.1
2021-11-05 22:56:00	F1	1	1	0	1	5.2	4.1	1.008		1 day	0.250567	0.250567	NA	0	0.99999	2022-01-01T22:56:00.0	1376 minutes	22:56:00	7.91667	11.5129	1	F1.1
2021-11-05 22:57:00	F1	1	1	0	1	5.2	4.1	1.008		1 day	0.380734	0.380734	NA	0	0.99999	2022-01-01T22:57:00.0	1377 minutes	22:57:00	7.93333	11.5129	1	F1.1
2021-11-05 22:58:00	F1	1	1	0	1	5.2	4.1	1.008		1 day	0.190284	0.190284	NA	0	0.99999	2022-01-01T22:58:00.0	1378 minutes	22:58:00	7.95	11.5129	1	F1.1
2021-11-05 22:59:00	F1	1	1	0	1	5.2	4.1	1.008		1 day	0.710008	0.710008	NA	1	1e-05	2022-01-01T22:59:00.0	1379 minutes	22:59:00	7.96667	-11.5129	1	F1.1
2021-11-05 23:00:00	F1	1	1	0	1	5.2	4.1	1.008		1 day	0.479199	0.479199	NA	0	0.99999	2022-01-01T23:00:00.0	1380 minutes	23:00:00	7.98333	11.5129	1	F1.1
2021-11-05 23:01:00	F1	1	1	0	1	5.2	4.1	1.008		1 day	1.41298	1.41298	NA	1	1e-05	2022-01-01T23:01:00.0	1381 minutes	23:01:00	8	-11.5129	1	F1.1
2021-11-05 23:02:00	F1	1	1	0	1	5.2	4.1	1.008		1 day	0.301801	0.301801	NA	0	0.99999	2022-01-01T23:02:00.0	1382 minutes	23:02:00	8.01667	11.5129	1	F1.1
2021-11-05 23:03:00	F1	1	1	0	1	5.2	4.1	1.008		1 day	5.57276	5.57276	NA	1	1e-05	2022-01-01T23:03:00.0	1383 minutes	23:03:00	8.03333	-11.5129	1	F1.1
2021-11-05 23:04:00	F1	1	1	0	1	5.2	4.1	1.008		1 day	3.51604	3.51604	NA	1	1e-05	2022-01-01T23:04:00.0	1384 minutes	23:04:00	8.05	-11.5129	1	F1.1
2021-11-05 23:05:00	F1	1	1	0	1	5.2	4.1	1.008		NA	NA	NA	NA	NA	NA	NA	NA	NA	NA	NA	1	F1.1
2021-11-05 23:06:00	F1	1	1	0	1	5.2	4.1	1.008		1 day	0.532809	0.532809	NA	0	0.99999	2022-01-01T23:06:00.0	1386 minutes	23:06:00	8.08333	11.5129	1	F1.1
2021-11-05 23:07:00	F1	1	1	0	1	5.2	4.1	1.008		1 day	0.210111	0.210111	NA	0	0.99999	2022-01-01T23:07:00.0	1387 minutes	23:07:00	8.1	11.5129	1	F1.1
2021-11-05 23:08:00	F1	1	1	0	1	5.2	4.1	1.008		1 day	1.34049	1.34049	NA	1	1e-05	2022-01-01T23:08:00.0	1388 minutes	23:08:00	8.11667	-11.5129	1	F1.1
2021-11-05 23:09:00	F1	1	1	0	1	5.2	4.1	1.008		1 day	0.118001	0.118001	NA	0	0.99999	2022-01-01T23:09:00.0	1389 minutes	23:09:00	8.13333	11.5129	1	F1.1
2021-11-05 23:10:00	F1	1	1	0	1	5.2	4.1	1.008		1 day	0.0564227	0.0564227	NA	0	0.99999	2022-01-01T23:10:00.0	1390 minutes	23:10:00	8.15	11.5129	1	F1.1
2021-11-05 23:11:00	F1	1	1	0	1	5.2	4.1	1.008		1 day	3.08148	3.08148	NA	1	1e-05	2022-01-01T23:11:00.0	1391 minutes	23:11:00	8.16667	-11.5129	1	F1.1
2021-11-05 23:12:00	F1	1	1	0	1	5.2	4.1	1.008		1 day	4.31102	4.31102	NA	1	1e-05	2022-01-01T23:12:00.0	1392 minutes	23:12:00	8.18333	-11.5129	1	F1.1
2021-11-05 23:13:00	F1	1	1	0	1	5.2	4.1	1.008		1 day	0.173646	0.173646	NA	0	0.99999	2022-01-01T23:13:00.0	1393 minutes	23:13:00	8.2	11.5129	1	F1.1
2021-11-05 23:14:00	F1	1	1	0	1	5.2	4.1	1.008		1 day	0.687714	0.687714	NA	1	1e-05	2022-01-01T23:14:00.0	1394 minutes	23:14:00	8.21667	-11.5129	1	F1.1
2021-11-05 23:15:00	F1	1	1	0	1	5.2	4.1	1.008		1 day	0.04962	0.04962	NA	0	0.99999	2022-01-01T23:15:00.0	1395 minutes	23:15:00	8.23333	11.5129	1	F1.1
2021-11-05 23:16:00	F1	1	1	0	1	5.2	4.1	1.008		1 day	0.0368312	0.0368312	NA	0	0.99999	2022-01-01T23:16:00.0	1396 minutes	23:16:00	8.25	11.5129	1	F1.1
2021-11-05 23:17:00	F1	1	1	0	1	5.2	4.1	1.008		1 day	1.12115	1.12115	NA	1	1e-05	2022-01-01T23:17:00.0	1397 minutes	23:17:00	8.26667	-11.5129	1	F1.1
2021-11-05 23:18:00	F1	1	1	0	1	5.2	4.1	1.008		1 day	0.159683	0.159683	NA	0	0.99999	2022-01-01T23:18:00.0	1398 minutes	23:18:00	8.28333	11.5129	1	F1.1
2021-11-05 23:19:00	F1	1	1	0	1	5.2	4.1	1.008		1 day	0.419178	0.419178	NA	0	0.99999	2022-01-01T23:19:00.0	1399 minutes	23:19:00	8.3	11.5129	1	F1.1
2021-11-05 23:20:00	F1	1	1	0	1	5.2	4.1	1.008		1 day	0.196011	0.196011	NA	0	0.99999	2022-01-01T23:20:00.0	1400 minutes	23:20:00	8.31667	11.5129	1	F1.1
2021-11-05 23:21:00	F1	1	1	0	1	5.2	4.1	1.008		1 day	0.013539	0.013539	NA	0	0.99999	2022-01-01T23:21:00.0	1401 minutes	23:21:00	8.33333	11.5129	1	F1.1
2021-11-05 23:22:00	F1	1	1	0	1	5.2	4.1	1.008		1 day	0.248207	0.248207	NA	0	0.99999	2022-01-01T23:22:00.0	1402 minutes	23:22:00	8.35	11.5129	1	F1.1
2021-11-05 23:23:00	F1	1	1	0	1	5.2	4.1	1.008		1 day	0.0903514	0.0903514	NA	0	0.99999	2022-01-01T23:23:00.0	1403 minutes	23:23:00	8.36667	11.5129	1	F1.1
2021-11-05 23:24:00	F1	1	1	0	1	5.2	4.1	1.008		1 day	0.0184628	0.0184628	NA	0	0.99999	2022-01-01T23:24:00.0	1404 minutes	23:24:00	8.38333	11.5129	1	F1.1
2021-11-05 23:25:00	F1	1	1	0	1	5.2	4.1	1.008		NA	NA	NA	NA	NA	NA	NA	NA	NA	NA	NA	1	F1.1
2021-11-05 23:26:00	F1	1	1	0	1	5.2	4.1	1.008		NA	NA	NA	NA	NA	NA	NA	NA	NA	NA	NA	1	F1.1
2021-11-05 23:27:00	F1	1	1	0	1	5.2	4.1	1.008		1 day	0.393194	0.393194	NA	0	0.99999	2022-01-01T23:27:00.0	1407 minutes	23:27:00	8.43333	11.5129	1	F1.1
2021-11-05 23:28:00	F1	1	1	0	1	5.2	4.1	1.008		NA	NA	NA	NA	NA	NA	NA	NA	NA	NA	NA	1	F1.1
2021-11-05 23:29:00	F1	1	1	0	1	5.2	4.1	1.008		1 day	0.0867445	0.0867445	NA	0	0.99999	2022-01-01T23:29:00.0	1409 minutes	23:29:00	8.46667	11.5129	1	F1.1
2021-11-05 23:30:00	F1	1	1	0	1	5.2	4.1	1.008		1 day	0.029458	0.029458	NA	0	0.99999	2022-01-01T23:30:00.0	1410 minutes	23:30:00	8.48333	11.5129	1	F1.1
2021-11-05 23:31:00	F1	1	1	0	1	5.2	4.1	1.008		1 day	0.116898	0.116898	NA	0	0.99999	2022-01-01T23:31:00.0	1411 minutes	23:31:00	8.5	11.5129	1	F1.1
2021-11-05 23:32:00	F1	1	1	0	1	5.2	4.1	1.008		1 day	0.0702446	0.0702446	NA	0	0.99999	2022-01-01T23:32:00.0	1412 minutes	23:32:00	8.51667	11.5129	1	F1.1
2021-11-05 23:33:00	F1	1	1	0	1	5.2	4.1	1.008		NA	NA	NA	NA	NA	NA	NA	NA	NA	NA	NA	1	F1.1
2021-11-05 23:34:00	F1	1	1	0	1	5.2	4.1	1.008		NA	NA	NA	NA	NA	NA	NA	NA	NA	NA	NA	1	F1.1
2021-11-05 23:35:00	F1	1	1	0	1	5.2	4.1	1.008		1 day	0.104087	0.104087	NA	0	0.99999	2022-01-01T23:35:00.0	1415 minutes	23:35:00	8.56667	11.5129	1	F1.1
2021-11-05 23:36:00	F1	1	1	0	1	5.2	4.1	1.008		1 day	0.0206923	0.0206923	NA	0	0.99999	2022-01-01T23:36:00.0	1416 minutes	23:36:00	8.58333	11.5129	1	F1.1
2021-11-05 23:37:00	F1	1	1	0	1	5.2	4.1	1.008		1 day	0.37449	0.37449	NA	0	0.99999	2022-01-01T23:37:00.0	1417 minutes	23:37:00	8.6	11.5129	1	F1.1
2021-11-05 23:38:00	F1	1	1	0	1	5.2	4.1	1.008		NA	NA	NA	NA	NA	NA	NA	NA	NA	NA	NA	1	F1.1
2021-11-05 23:39:00	F1	1	1	0	1	5.2	4.1	1.008		1 day	0.0447997	0.0447997	NA	0	0.99999	2022-01-01T23:39:00.0	1419 minutes	23:39:00	8.63333	11.5129	1	F1.1
2021-11-05 23:40:00	F1	1	1	0	1	5.2	4.1	1.008		1 day	0.268802	0.268802	NA	0	0.99999	2022-01-01T23:40:00.0	1420 minutes	23:40:00	8.65	11.5129	1	F1.1
2021-11-05 23:41:00	F1	1	1	0	1	5.2	4.1	1.008		1 day	0.273689	0.273689	NA	0	0.99999	2022-01-01T23:41:00.0	1421 minutes	23:41:00	8.66667	11.5129	1	F1.1
2021-11-05 23:42:00	F1	1	1	0	1	5.2	4.1	1.008		1 day	0.00974421	0.00974421	NA	0	0.99999	2022-01-01T23:42:00.0	1422 minutes	23:42:00	8.68333	11.5129	1	F1.1
2021-11-05 23:43:00	F1	1	1	0	1	5.2	4.1	1.008		1 day	0.0424666	0.0424666	NA	0	0.99999	2022-01-01T23:43:00.0	1423 minutes	23:43:00	8.7	11.5129	1	F1.1
2021-11-05 23:44:00	F1	1	1	0	1	5.2	4.1	1.008		1 day	0.0698206	0.0698206	NA	0	0.99999	2022-01-01T23:44:00.0	1424 minutes	23:44:00	8.71667	11.5129	1	F1.1
2021-11-05 23:45:00	F1	1	1	0	1	5.2	4.1	1.008		1 day	0.304345	0.304345	NA	0	0.99999	2022-01-01T23:45:00.0	1425 minutes	23:45:00	8.73333	11.5129	1	F1.1
2021-11-05 23:46:00	F1	1	1	0	1	5.2	4.1	1.008		1 day	0.196843	0.196843	NA	0	0.99999	2022-01-01T23:46:00.0	1426 minutes	23:46:00	8.75	11.5129	1	F1.1
2021-11-05 23:47:00	F1	1	1	0	1	5.2	4.1	1.008		1 day	0.0589311	0.0589311	NA	0	0.99999	2022-01-01T23:47:00.0	1427 minutes	23:47:00	8.76667	11.5129	1	F1.1
2021-11-05 23:48:00	F1	1	1	0	1	5.2	4.1	1.008		1 day	0.0321104	0.0321104	NA	0	0.99999	2022-01-01T23:48:00.0	1428 minutes	23:48:00	8.78333	11.5129	1	F1.1
2021-11-05 23:49:00	F1	1	1	0	1	5.2	4.1	1.008		NA	NA	NA	NA	NA	NA	NA	NA	NA	NA	NA	1	F1.1
2021-11-05 23:50:00	F1	1	1	0	1	5.2	4.1	1.008		1 day	0.0947526	0.0947526	NA	0	0.99999	2022-01-01T23:50:00.0	1430 minutes	23:50:00	8.81667	11.5129	1	F1.1
2021-11-05 23:51:00	F1	1	1	0	1	5.2	4.1	1.008		1 day	0.0635401	0.0635401	NA	0	0.99999	2022-01-01T23:51:00.0	1431 minutes	23:51:00	8.83333	11.5129	1	F1.1
2021-11-05 23:52:00	F1	1	1	0	1	5.2	4.1	1.008		1 day	0.286547	0.286547	NA	0	0.99999	2022-01-01T23:52:00.0	1432 minutes	23:52:00	8.85	11.5129	1	F1.1
2021-11-05 23:53:00	F1	1	1	0	1	5.2	4.1	1.008		1 day	0.0172401	0.0172401	NA	0	0.99999	2022-01-01T23:53:00.0	1433 minutes	23:53:00	8.86667	11.5129	1	F1.1
2021-11-05 23:54:00	F1	1	1	0	1	5.2	4.1	1.008		1 day	0.0503451	0.0503451	NA	0	0.99999	2022-01-01T23:54:00.0	1434 minutes	23:54:00	8.88333	11.5129	1	F1.1
2021-11-05 23:55:00	F1	1	1	0	1	5.2	4.1	1.008		1 day	0.0541391	0.0541391	NA	0	0.99999	2022-01-01T23:55:00.0	1435 minutes	23:55:00	8.9	11.5129	1	F1.1
2021-11-05 23:56:00	F1	1	1	0	1	5.2	4.1	1.008		1 day	1.76877	1.76877	NA	1	1e-05	2022-01-01T23:56:00.0	1436 minutes	23:56:00	8.91667	-11.5129	1	F1.1
2021-11-05 23:57:00	F1	1	1	0	1	5.2	4.1	1.008		1 day	0.138824	0.138824	NA	0	0.99999	2022-01-01T23:57:00.0	1437 minutes	23:57:00	8.93333	11.5129	1	F1.1
2021-11-05 23:58:00	F1	1	1	0	1	5.2	4.1	1.008		1 day	0.0482739	0.0482739	NA	0	0.99999	2022-01-01T23:58:00.0	1438 minutes	23:58:00	8.95	11.5129	1	F1.1
2021-11-05 23:59:00	F1	1	1	0	1	5.2	4.1	1.008		1 day	0.0622755	0.0622755	NA	0	0.99999	2022-01-01T23:59:00.0	1439 minutes	23:59:00	8.96667	11.5129	1	F1.1
2021-11-06	F1	1	1	0	1	5.2	4.1	1.008		NA	NA	NA	NA	NA	NA	NA	NA	NA	NA	NA	1	F1.1
2021-11-06 00:01:00	F1	1	1	0	1	5.2	4.1	1.008		2 days	0.040295	0.040295	NA	0	0.99999	2022-01-02T00:01:00.0	1441 minutes	00:01:00	9	11.5129	1	F1.1
2021-11-06 00:02:00	F1	1	1	0	1	5.2	4.1	1.008		2 days	0.0237117	0.0237117	NA	0	0.99999	2022-01-02T00:02:00.0	1442 minutes	00:02:00	9.01667	11.5129	1	F1.1
2021-11-06 00:03:00	F1	1	1	0	1	5.2	4.1	1.008		2 days	0.141161	0.141161	NA	0	0.99999	2022-01-02T00:03:00.0	1443 minutes	00:03:00	9.03333	11.5129	1	F1.1
2021-11-06 00:04:00	F1	1	1	0	1	5.2	4.1	1.008		2 days	0.50545	0.50545	NA	0	0.99999	2022-01-02T00:04:00.0	1444 minutes	00:04:00	9.05	11.5129	1	F1.1
2021-11-06 00:05:00	F1	1	1	0	1	5.2	4.1	1.008		2 days	1.38499	1.38499	NA	1	1e-05	2022-01-02T00:05:00.0	1445 minutes	00:05:00	9.06667	-11.5129	1	F1.1
2021-11-06 00:06:00	F1	1	1	0	1	5.2	4.1	1.008		2 days	0.190096	0.190096	NA	0	0.99999	2022-01-02T00:06:00.0	1446 minutes	00:06:00	9.08333	11.5129	1	F1.1
2021-11-06 00:07:00	F1	1	1	0	1	5.2	4.1	1.008		2 days	0.185723	0.185723	NA	0	0.99999	2022-01-02T00:07:00.0	1447 minutes	00:07:00	9.1	11.5129	1	F1.1
2021-11-06 00:08:00	F1	1	1	0	1	5.2	4.1	1.008		2 days	0.690853	0.690853	NA	1	1e-05	2022-01-02T00:08:00.0	1448 minutes	00:08:00	9.11667	-11.5129	1	F1.1
2021-11-06 00:09:00	F1	1	1	0	1	5.2	4.1	1.008		2 days	0.0321013	0.0321013	NA	0	0.99999	2022-01-02T00:09:00.0	1449 minutes	00:09:00	9.13333	11.5129	1	F1.1
2021-11-06 00:10:00	F1	1	1	0	1	5.2	4.1	1.008		2 days	1.63295	1.63295	NA	1	1e-05	2022-01-02T00:10:00.0	1450 minutes	00:10:00	9.15	-11.5129	1	F1.1
2021-11-06 00:11:00	F1	1	1	0	1	5.2	4.1	1.008		2 days	0.0317976	0.0317976	NA	0	0.99999	2022-01-02T00:11:00.0	1451 minutes	00:11:00	9.16667	11.5129	1	F1.1
2021-11-06 00:12:00	F1	1	1	0	1	5.2	4.1	1.008		NA	NA	NA	NA	NA	NA	NA	NA	NA	NA	NA	1	F1.1
2021-11-06 00:13:00	F1	1	1	0	1	5.2	4.1	1.008		NA	NA	NA	NA	NA	NA	NA	NA	NA	NA	NA	1	F1.1
2021-11-06 00:14:00	F1	1	1	0	1	5.2	4.1	1.008		2 days	0.721673	0.721673	NA	1	1e-05	2022-01-02T00:14:00.0	1454 minutes	00:14:00	9.21667	-11.5129	1	F1.1
2021-11-06 00:15:00	F1	1	1	0	1	5.2	4.1	1.008		2 days	0.159085	0.159085	NA	0	0.99999	2022-01-02T00:15:00.0	1455 minutes	00:15:00	9.23333	11.5129	1	F1.1
2021-11-06 00:16:00	F1	1	1	0	1	5.2	4.1	1.008		2 days	0.912353	0.912353	NA	1	1e-05	2022-01-02T00:16:00.0	1456 minutes	00:16:00	9.25	-11.5129	1	F1.1
2021-11-06 00:17:00	F1	1	1	0	1	5.2	4.1	1.008		2 days	10.7246	10.7246	NA	1	1e-05	2022-01-02T00:17:00.0	1457 minutes	00:17:00	9.26667	-11.5129	1	F1.1
2021-11-06 00:18:00	F1	1	1	0	1	5.2	4.1	1.008		2 days	0.782648	0.782648	NA	1	1e-05	2022-01-02T00:18:00.0	1458 minutes	00:18:00	9.28333	-11.5129	1	F1.1
2021-11-06 00:19:00	F1	1	1	0	1	5.2	4.1	1.008		2 days	0.430693	0.430693	NA	0	0.99999	2022-01-02T00:19:00.0	1459 minutes	00:19:00	9.3	11.5129	1	F1.1
2021-11-06 00:20:00	F1	1	1	0	1	5.2	4.1	1.008		2 days	0.45148	0.45148	NA	0	0.99999	2022-01-02T00:20:00.0	1460 minutes	00:20:00	9.31667	11.5129	1	F1.1
2021-11-06 00:21:00	F1	1	1	0	1	5.2	4.1	1.008		2 days	0.0130881	0.0130881	NA	0	0.99999	2022-01-02T00:21:00.0	1461 minutes	00:21:00	9.33333	11.5129	1	F1.1
2021-11-06 00:22:00	F1	1	1	0	1	5.2	4.1	1.008		2 days	0.939517	0.939517	NA	1	1e-05	2022-01-02T00:22:00.0	1462 minutes	00:22:00	9.35	-11.5129	1	F1.1
2021-11-06 00:23:00	F1	1	1	0	1	5.2	4.1	1.008		2 days	0.450429	0.450429	NA	0	0.99999	2022-01-02T00:23:00.0	1463 minutes	00:23:00	9.36667	11.5129	1	F1.1
2021-11-06 00:24:00	F1	1	1	0	1	5.2	4.1	1.008		2 days	0.0452693	0.0452693	NA	0	0.99999	2022-01-02T00:24:00.0	1464 minutes	00:24:00	9.38333	11.5129	1	F1.1
2021-11-06 00:25:00	F1	1	1	0	1	5.2	4.1	1.008		NA	NA	NA	NA	NA	NA	NA	NA	NA	NA	NA	1	F1.1
2021-11-06 00:26:00	F1	1	1	0	1	5.2	4.1	1.008		2 days	0.553367	0.553367	NA	0	0.99999	2022-01-02T00:26:00.0	1466 minutes	00:26:00	9.41667	11.5129	1	F1.1
2021-11-06 00:27:00	F1	1	1	0	1	5.2	4.1	1.008		2 days	0.207928	0.207928	NA	0	0.99999	2022-01-02T00:27:00.0	1467 minutes	00:27:00	9.43333	11.5129	1	F1.1
2021-11-06 00:28:00	F1	1	1	0	1	5.2	4.1	1.008		2 days	0.913223	0.913223	NA	1	1e-05	2022-01-02T00:28:00.0	1468 minutes	00:28:00	9.45	-11.5129	1	F1.1
2021-11-06 00:29:00	F1	1	1	0	1	5.2	4.1	1.008		2 days	0.199266	0.199266	NA	0	0.99999	2022-01-02T00:29:00.0	1469 minutes	00:29:00	9.46667	11.5129	1	F1.1
2021-11-06 00:30:00	F1	1	1	0	1	5.2	4.1	1.008		2 days	0.0712331	0.0712331	NA	0	0.99999	2022-01-02T00:30:00.0	1470 minutes	00:30:00	9.48333	11.5129	1	F1.1
2021-11-06 00:31:00	F1	1	1	0	1	5.2	4.1	1.008		2 days	2.76691	2.76691	NA	1	1e-05	2022-01-02T00:31:00.0	1471 minutes	00:31:00	9.5	-11.5129	1	F1.1
2021-11-06 00:32:00	F1	1	1	0	1	5.2	4.1	1.008		2 days	0.218056	0.218056	NA	0	0.99999	2022-01-02T00:32:00.0	1472 minutes	00:32:00	9.51667	11.5129	1	F1.1
2021-11-06 00:33:00	F1	1	1	0	1	5.2	4.1	1.008		2 days	0.0926925	0.0926925	NA	0	0.99999	2022-01-02T00:33:00.0	1473 minutes	00:33:00	9.53333	11.5129	1	F1.1
2021-11-06 00:34:00	F1	1	1	0	1	5.2	4.1	1.008		2 days	0.305513	0.305513	NA	0	0.99999	2022-01-02T00:34:00.0	1474 minutes	00:34:00	9.55	11.5129	1	F1.1
2021-11-06 00:35:00	F1	1	1	0	1	5.2	4.1	1.008		2 days	0.0293959	0.0293959	NA	0	0.99999	2022-01-02T00:35:00.0	1475 minutes	00:35:00	9.56667	11.5129	1	F1.1
2021-11-06 00:36:00	F1	1	1	0	1	5.2	4.1	1.008		2 days	1.71461	1.71461	NA	1	1e-05	2022-01-02T00:36:00.0	1476 minutes	00:36:00	9.58333	-11.5129	1	F1.1
2021-11-06 00:37:00	F1	1	1	0	1	5.2	4.1	1.008		2 days	0.0472019	0.0472019	NA	0	0.99999	2022-01-02T00:37:00.0	1477 minutes	00:37:00	9.6	11.5129	1	F1.1
2021-11-06 00:38:00	F1	1	1	0	1	5.2	4.1	1.008		2 days	4.20307	4.20307	NA	1	1e-05	2022-01-02T00:38:00.0	1478 minutes	00:38:00	9.61667	-11.5129	1	F1.1
2021-11-06 00:39:00	F1	1	1	0	1	5.2	4.1	1.008		2 days	1.88922	1.88922	NA	1	1e-05	2022-01-02T00:39:00.0	1479 minutes	00:39:00	9.63333	-11.5129	1	F1.1
2021-11-06 00:40:00	F1	1	1	0	1	5.2	4.1	1.008		2 days	1.41475	1.41475	NA	1	1e-05	2022-01-02T00:40:00.0	1480 minutes	00:40:00	9.65	-11.5129	1	F1.1
2021-11-06 00:41:00	F1	1	1	0	1	5.2	4.1	1.008		2 days	5.39491	5.39491	NA	1	1e-05	2022-01-02T00:41:00.0	1481 minutes	00:41:00	9.66667	-11.5129	1	F1.1
2021-11-06 00:42:00	F1	1	1	0	1	5.2	4.1	1.008		2 days	1.0796	1.0796	NA	1	1e-05	2022-01-02T00:42:00.0	1482 minutes	00:42:00	9.68333	-11.5129	1	F1.1
2021-11-06 00:43:00	F1	1	1	0	1	5.2	4.1	1.008		2 days	0.489313	0.489313	NA	0	0.99999	2022-01-02T00:43:00.0	1483 minutes	00:43:00	9.7	11.5129	1	F1.1
2021-11-06 00:44:00	F1	1	1	0	1	5.2	4.1	1.008		2 days	0.184064	0.184064	NA	0	0.99999	2022-01-02T00:44:00.0	1484 minutes	00:44:00	9.71667	11.5129	1	F1.1
2021-11-06 00:45:00	F1	1	1	0	1	5.2	4.1	1.008		2 days	0.492622	0.492622	NA	0	0.99999	2022-01-02T00:45:00.0	1485 minutes	00:45:00	9.73333	11.5129	1	F1.1
2021-11-06 00:46:00	F1	1	1	0	1	5.2	4.1	1.008		2 days	0.240509	0.240509	NA	0	0.99999	2022-01-02T00:46:00.0	1486 minutes	00:46:00	9.75	11.5129	1	F1.1
2021-11-06 00:47:00	F1	1	1	0	1	5.2	4.1	1.008		2 days	0.26638	0.26638	NA	0	0.99999	2022-01-02T00:47:00.0	1487 minutes	00:47:00	9.76667	11.5129	1	F1.1
2021-11-06 00:48:00	F1	1	1	0	1	5.2	4.1	1.008		NA	NA	NA	NA	NA	NA	NA	NA	NA	NA	NA	1	F1.1
2021-11-06 00:49:00	F1	1	1	0	1	5.2	4.1	1.008		2 days	0.434939	0.434939	NA	0	0.99999	2022-01-02T00:49:00.0	1489 minutes	00:49:00	9.8	11.5129	1	F1.1
2021-11-06 00:50:00	F1	1	1	0	1	5.2	4.1	1.008		2 days	0.912693	0.912693	NA	1	1e-05	2022-01-02T00:50:00.0	1490 minutes	00:50:00	9.81667	-11.5129	1	F1.1
2021-11-06 00:51:00	F1	1	1	0	1	5.2	4.1	1.008		2 days	0.948078	0.948078	NA	1	1e-05	2022-01-02T00:51:00.0	1491 minutes	00:51:00	9.83333	-11.5129	1	F1.1
2021-11-06 00:52:00	F1	1	1	0	1	5.2	4.1	1.008		2 days	0.0935585	0.0935585	NA	0	0.99999	2022-01-02T00:52:00.0	1492 minutes	00:52:00	9.85	11.5129	1	F1.1
2021-11-06 00:53:00	F1	1	1	0	1	5.2	4.1	1.008		2 days	0.0408112	0.0408112	NA	0	0.99999	2022-01-02T00:53:00.0	1493 minutes	00:53:00	9.86667	11.5129	1	F1.1
2021-11-06 00:54:00	F1	1	1	0	1	5.2	4.1	1.008		2 days	0.211311	0.211311	NA	0	0.99999	2022-01-02T00:54:00.0	1494 minutes	00:54:00	9.88333	11.5129	1	F1.1
2021-11-06 00:55:00	F1	1	1	0	1	5.2	4.1	1.008		2 days	1.0749	1.0749	NA	1	1e-05	2022-01-02T00:55:00.0	1495 minutes	00:55:00	9.9	-11.5129	1	F1.1
2021-11-06 00:56:00	F1	1	1	0	1	5.2	4.1	1.008		2 days	0.169035	0.169035	NA	0	0.99999	2022-01-02T00:56:00.0	1496 minutes	00:56:00	9.91667	11.5129	1	F1.1
2021-11-06 00:57:00	F1	1	1	0	1	5.2	4.1	1.008		2 days	1.59619	1.59619	NA	1	1e-05	2022-01-02T00:57:00.0	1497 minutes	00:57:00	9.93333	-11.5129	1	F1.1
2021-11-06 00:58:00	F1	1	1	0	1	5.2	4.1	1.008		2 days	0.204934	0.204934	NA	0	0.99999	2022-01-02T00:58:00.0	1498 minutes	00:58:00	9.95	11.5129	1	F1.1
2021-11-06 00:59:00	F1	1	1	0	1	5.2	4.1	1.008		2 days	1.14949	1.14949	NA	1	1e-05	2022-01-02T00:59:00.0	1499 minutes	00:59:00	9.96667	-11.5129	1	F1.1
2021-11-06 01:00:00	F1	1	1	0	1	5.2	4.1	1.008		2 days	1.55509	1.55509	NA	1	1e-05	2022-01-02T01:00:00.0	1500 minutes	01:00:00	9.98333	-11.5129	1	F1.1
2021-11-06 01:01:00	F1	1	1	0	1	5.2	4.1	1.008		2 days	5.68044	5.68044	NA	1	1e-05	2022-01-02T01:01:00.0	1501 minutes	01:01:00	10	-11.5129	1	F1.1
2021-11-06 01:02:00	F1	1	1	0	1	5.2	4.1	1.008		2 days	1.38929	1.38929	NA	1	1e-05	2022-01-02T01:02:00.0	1502 minutes	01:02:00	10.0167	-11.5129	1	F1.1
2021-11-06 01:03:00	F1	1	1	0	1	5.2	4.1	1.008		NA	NA	NA	NA	NA	NA	NA	NA	NA	NA	NA	1	F1.1
2021-11-06 01:04:00	F1	1	1	0	1	5.2	4.1	1.008		2 days	0.0625958	0.0625958	NA	0	0.99999	2022-01-02T01:04:00.0	1504 minutes	01:04:00	10.05	11.5129	1	F1.1
2021-11-06 01:05:00	F1	1	1	0	1	5.2	4.1	1.008		2 days	0.440895	0.440895	NA	0	0.99999	2022-01-02T01:05:00.0	1505 minutes	01:05:00	10.0667	11.5129	1	F1.1
2021-11-06 01:06:00	F1	1	1	0	1	5.2	4.1	1.008		2 days	0.397987	0.397987	NA	0	0.99999	2022-01-02T01:06:00.0	1506 minutes	01:06:00	10.0833	11.5129	1	F1.1
2021-11-06 01:07:00	F1	1	1	0	1	5.2	4.1	1.008		2 days	0.227274	0.227274	NA	0	0.99999	2022-01-02T01:07:00.0	1507 minutes	01:07:00	10.1	11.5129	1	F1.1
2021-11-06 01:08:00	F1	1	1	0	1	5.2	4.1	1.008		2 days	0.265061	0.265061	NA	0	0.99999	2022-01-02T01:08:00.0	1508 minutes	01:08:00	10.1167	11.5129	1	F1.1
2021-11-06 01:09:00	F1	1	1	0	1	5.2	4.1	1.008		2 days	0.0528265	0.0528265	NA	0	0.99999	2022-01-02T01:09:00.0	1509 minutes	01:09:00	10.1333	11.5129	1	F1.1
2021-11-06 01:10:00	F1	1	1	0	1	5.2	4.1	1.008		2 days	0.70038	0.70038	NA	1	1e-05	2022-01-02T01:10:00.0	1510 minutes	01:10:00	10.15	-11.5129	1	F1.1
2021-11-06 01:11:00	F1	1	1	0	1	5.2	4.1	1.008		2 days	0.050475	0.050475	NA	0	0.99999	2022-01-02T01:11:00.0	1511 minutes	01:11:00	10.1667	11.5129	1	F1.1
2021-11-06 01:12:00	F1	1	1	0	1	5.2	4.1	1.008		2 days	0.0866885	0.0866885	NA	0	0.99999	2022-01-02T01:12:00.0	1512 minutes	01:12:00	10.1833	11.5129	1	F1.1
2021-11-06 01:13:00	F1	1	1	0	1	5.2	4.1	1.008		2 days	0.169998	0.169998	NA	0	0.99999	2022-01-02T01:13:00.0	1513 minutes	01:13:00	10.2	11.5129	1	F1.1
2021-11-06 01:14:00	F1	1	1	0	1	5.2	4.1	1.008		2 days	0.0276146	0.0276146	NA	0	0.99999	2022-01-02T01:14:00.0	1514 minutes	01:14:00	10.2167	11.5129	1	F1.1
2021-11-06 01:15:00	F1	1	1	0	1	5.2	4.1	1.008		2 days	0.489835	0.489835	NA	0	0.99999	2022-01-02T01:15:00.0	1515 minutes	01:15:00	10.2333	11.5129	1	F1.1
2021-11-06 01:16:00	F1	1	1	0	1	5.2	4.1	1.008		2 days	0.430115	0.430115	NA	0	0.99999	2022-01-02T01:16:00.0	1516 minutes	01:16:00	10.25	11.5129	1	F1.1
2021-11-06 01:17:00	F1	1	1	0	1	5.2	4.1	1.008		2 days	1.65719	1.65719	NA	1	1e-05	2022-01-02T01:17:00.0	1517 minutes	01:17:00	10.2667	-11.5129	1	F1.1
2021-11-06 01:18:00	F1	1	1	0	1	5.2	4.1	1.008		2 days	2.21709	2.21709	NA	1	1e-05	2022-01-02T01:18:00.0	1518 minutes	01:18:00	10.2833	-11.5129	1	F1.1
2021-11-06 01:19:00	F1	1	1	0	1	5.2	4.1	1.008		2 days	0.636558	0.636558	NA	1	1e-05	2022-01-02T01:19:00.0	1519 minutes	01:19:00	10.3	-11.5129	1	F1.1
2021-11-06 01:20:00	F1	1	1	0	1	5.2	4.1	1.008		2 days	2.45468	2.45468	NA	1	1e-05	2022-01-02T01:20:00.0	1520 minutes	01:20:00	10.3167	-11.5129	1	F1.1
2021-11-06 01:21:00	F1	1	1	0	1	5.2	4.1	1.008		2 days	3.09043	3.09043	NA	1	1e-05	2022-01-02T01:21:00.0	1521 minutes	01:21:00	10.3333	-11.5129	1	F1.1
2021-11-06 01:22:00	F1	1	1	0	1	5.2	4.1	1.008		2 days	3.45114	3.45114	NA	1	1e-05	2022-01-02T01:22:00.0	1522 minutes	01:22:00	10.35	-11.5129	1	F1.1
2021-11-06 01:23:00	F1	1	1	0	1	5.2	4.1	1.008		2 days	4.46708	4.46708	NA	1	1e-05	2022-01-02T01:23:00.0	1523 minutes	01:23:00	10.3667	-11.5129	1	F1.1
2021-11-06 01:24:00	F1	1	1	0	1	5.2	4.1	1.008		2 days	1.47186	1.47186	NA	1	1e-05	2022-01-02T01:24:00.0	1524 minutes	01:24:00	10.3833	-11.5129	1	F1.1
2021-11-06 01:25:00	F1	1	1	0	1	5.2	4.1	1.008		2 days	1.97411	1.97411	NA	1	1e-05	2022-01-02T01:25:00.0	1525 minutes	01:25:00	10.4	-11.5129	1	F1.1
2021-11-06 01:26:00	F1	1	1	0	1	5.2	4.1	1.008		2 days	5.30768	5.30768	NA	1	1e-05	2022-01-02T01:26:00.0	1526 minutes	01:26:00	10.4167	-11.5129	1	F1.1
2021-11-06 01:27:00	F1	1	1	0	1	5.2	4.1	1.008		2 days	3.26961	3.26961	NA	1	1e-05	2022-01-02T01:27:00.0	1527 minutes	01:27:00	10.4333	-11.5129	1	F1.1
2021-11-06 01:28:00	F1	1	1	0	1	5.2	4.1	1.008		2 days	2.81435	2.81435	NA	1	1e-05	2022-01-02T01:28:00.0	1528 minutes	01:28:00	10.45	-11.5129	1	F1.1
2021-11-06 01:29:00	F1	1	1	0	1	5.2	4.1	1.008		2 days	0.887084	0.887084	NA	1	1e-05	2022-01-02T01:29:00.0	1529 minutes	01:29:00	10.4667	-11.5129	1	F1.1
2021-11-06 01:30:00	F1	1	1	0	1	5.2	4.1	1.008		2 days	0.305233	0.305233	NA	0	0.99999	2022-01-02T01:30:00.0	1530 minutes	01:30:00	10.4833	11.5129	1	F1.1
2021-11-06 01:31:00	F1	1	1	0	1	5.2	4.1	1.008		2 days	0.275858	0.275858	NA	0	0.99999	2022-01-02T01:31:00.0	1531 minutes	01:31:00	10.5	11.5129	1	F1.1
2021-11-06 01:32:00	F1	1	1	0	1	5.2	4.1	1.008		2 days	1.02973	1.02973	NA	1	1e-05	2022-01-02T01:32:00.0	1532 minutes	01:32:00	10.5167	-11.5129	1	F1.1
2021-11-06 01:33:00	F1	1	1	0	1	5.2	4.1	1.008		2 days	0.696227	0.696227	NA	1	1e-05	2022-01-02T01:33:00.0	1533 minutes	01:33:00	10.5333	-11.5129	1	F1.1
2021-11-06 01:34:00	F1	1	1	0	1	5.2	4.1	1.008		2 days	0.168461	0.168461	NA	0	0.99999	2022-01-02T01:34:00.0	1534 minutes	01:34:00	10.55	11.5129	1	F1.1
2021-11-06 01:35:00	F1	1	1	0	1	5.2	4.1	1.008		2 days	0.103552	0.103552	NA	0	0.99999	2022-01-02T01:35:00.0	1535 minutes	01:35:00	10.5667	11.5129	1	F1.1
2021-11-06 01:36:00	F1	1	1	0	1	5.2	4.1	1.008		2 days	0.329411	0.329411	NA	0	0.99999	2022-01-02T01:36:00.0	1536 minutes	01:36:00	10.5833	11.5129	1	F1.1
2021-11-06 01:37:00	F1	1	1	0	1	5.2	4.1	1.008		2 days	2.02161	2.02161	NA	1	1e-05	2022-01-02T01:37:00.0	1537 minutes	01:37:00	10.6	-11.5129	1	F1.1
2021-11-06 01:38:00	F1	1	1	0	1	5.2	4.1	1.008		2 days	3.46672	3.46672	NA	1	1e-05	2022-01-02T01:38:00.0	1538 minutes	01:38:00	10.6167	-11.5129	1	F1.1
2021-11-06 01:39:00	F1	1	1	0	1	5.2	4.1	1.008		2 days	0.184446	0.184446	NA	0	0.99999	2022-01-02T01:39:00.0	1539 minutes	01:39:00	10.6333	11.5129	1	F1.1
2021-11-06 01:40:00	F1	1	1	0	1	5.2	4.1	1.008		2 days	0.21157	0.21157	NA	0	0.99999	2022-01-02T01:40:00.0	1540 minutes	01:40:00	10.65	11.5129	1	F1.1
2021-11-06 01:41:00	F1	1	1	0	1	5.2	4.1	1.008		2 days	2.1379	2.1379	NA	1	1e-05	2022-01-02T01:41:00.0	1541 minutes	01:41:00	10.6667	-11.5129	1	F1.1
2021-11-06 01:42:00	F1	1	1	0	1	5.2	4.1	1.008		2 days	0.366055	0.366055	NA	0	0.99999	2022-01-02T01:42:00.0	1542 minutes	01:42:00	10.6833	11.5129	1	F1.1
2021-11-06 01:43:00	F1	1	1	0	1	5.2	4.1	1.008		NA	NA	NA	NA	NA	NA	NA	NA	NA	NA	NA	1	F1.1
2021-11-06 01:44:00	F1	1	1	0	1	5.2	4.1	1.008		2 days	1.30571	1.30571	NA	1	1e-05	2022-01-02T01:44:00.0	1544 minutes	01:44:00	10.7167	-11.5129	1	F1.1
2021-11-06 01:45:00	F1	1	1	0	1	5.2	4.1	1.008		2 days	1.6838	1.6838	NA	1	1e-05	2022-01-02T01:45:00.0	1545 minutes	01:45:00	10.7333	-11.5129	1	F1.1
2021-11-06 01:46:00	F1	1	1	0	1	5.2	4.1	1.008		2 days	0.366011	0.366011	NA	0	0.99999	2022-01-02T01:46:00.0	1546 minutes	01:46:00	10.75	11.5129	1	F1.1
2021-11-06 01:47:00	F1	1	1	0	1	5.2	4.1	1.008		2 days	1.62669	1.62669	NA	1	1e-05	2022-01-02T01:47:00.0	1547 minutes	01:47:00	10.7667	-11.5129	1	F1.1
2021-11-06 01:48:00	F1	1	1	0	1	5.2	4.1	1.008		2 days	3.30727	3.30727	NA	1	1e-05	2022-01-02T01:48:00.0	1548 minutes	01:48:00	10.7833	-11.5129	1	F1.1
2021-11-06 01:49:00	F1	1	1	0	1	5.2	4.1	1.008		2 days	1.69783	1.69783	NA	1	1e-05	2022-01-02T01:49:00.0	1549 minutes	01:49:00	10.8	-11.5129	1	F1.1
2021-11-06 01:50:00	F1	1	1	0	1	5.2	4.1	1.008		2 days	1.28115	1.28115	NA	1	1e-05	2022-01-02T01:50:00.0	1550 minutes	01:50:00	10.8167	-11.5129	1	F1.1
2021-11-06 01:51:00	F1	1	1	0	1	5.2	4.1	1.008		2 days	1.96847	1.96847	NA	1	1e-05	2022-01-02T01:51:00.0	1551 minutes	01:51:00	10.8333	-11.5129	1	F1.1
2021-11-06 01:52:00	F1	1	1	0	1	5.2	4.1	1.008		2 days	1.00658	1.00658	NA	1	1e-05	2022-01-02T01:52:00.0	1552 minutes	01:52:00	10.85	-11.5129	1	F1.1
2021-11-06 01:53:00	F1	1	1	0	1	5.2	4.1	1.008		2 days	0.262083	0.262083	NA	0	0.99999	2022-01-02T01:53:00.0	1553 minutes	01:53:00	10.8667	11.5129	1	F1.1
2021-11-06 01:54:00	F1	1	1	0	1	5.2	4.1	1.008		2 days	0.195355	0.195355	NA	0	0.99999	2022-01-02T01:54:00.0	1554 minutes	01:54:00	10.8833	11.5129	1	F1.1
2021-11-06 01:55:00	F1	1	1	0	1	5.2	4.1	1.008		2 days	0.140468	0.140468	NA	0	0.99999	2022-01-02T01:55:00.0	1555 minutes	01:55:00	10.9	11.5129	1	F1.1
2021-11-06 01:56:00	F1	1	1	0	1	5.2	4.1	1.008		2 days	0.143323	0.143323	NA	0	0.99999	2022-01-02T01:56:00.0	1556 minutes	01:56:00	10.9167	11.5129	1	F1.1
2021-11-06 01:57:00	F1	1	1	0	1	5.2	4.1	1.008		2 days	0.821698	0.821698	NA	1	1e-05	2022-01-02T01:57:00.0	1557 minutes	01:57:00	10.9333	-11.5129	1	F1.1
2021-11-06 01:58:00	F1	1	1	0	1	5.2	4.1	1.008		2 days	0.988444	0.988444	NA	1	1e-05	2022-01-02T01:58:00.0	1558 minutes	01:58:00	10.95	-11.5129	1	F1.1
2021-11-06 01:59:00	F1	1	1	0	1	5.2	4.1	1.008		2 days	2.54907	2.54907	NA	1	1e-05	2022-01-02T01:59:00.0	1559 minutes	01:59:00	10.9667	-11.5129	1	F1.1
2021-11-06 02:00:00	F1	1	1	0	1	5.2	4.1	1.008		2 days	2.13816	2.13816	NA	1	1e-05	2022-01-02T02:00:00.0	1560 minutes	02:00:00	10.9833	-11.5129	1	F1.1
2021-11-06 02:01:00	F1	1	1	0	1	5.2	4.1	1.008		2 days	0.0185769	0.0185769	NA	0	0.99999	2022-01-02T02:01:00.0	1561 minutes	02:01:00	11	11.5129	1	F1.1
2021-11-06 02:02:00	F1	1	1	0	1	5.2	4.1	1.008		2 days	1.18537	1.18537	NA	1	1e-05	2022-01-02T02:02:00.0	1562 minutes	02:02:00	11.0167	-11.5129	1	F1.1
2021-11-06 02:03:00	F1	1	1	0	1	5.2	4.1	1.008		2 days	2.59818	2.59818	NA	1	1e-05	2022-01-02T02:03:00.0	1563 minutes	02:03:00	11.0333	-11.5129	1	F1.1
2021-11-06 02:04:00	F1	1	1	0	1	5.2	4.1	1.008		2 days	2.15727	2.15727	NA	1	1e-05	2022-01-02T02:04:00.0	1564 minutes	02:04:00	11.05	-11.5129	1	F1.1
2021-11-06 02:05:00	F1	1	1	0	1	5.2	4.1	1.008		2 days	0.247853	0.247853	NA	0	0.99999	2022-01-02T02:05:00.0	1565 minutes	02:05:00	11.0667	11.5129	1	F1.1
2021-11-06 02:06:00	F1	1	1	0	1	5.2	4.1	1.008		2 days	1.38288	1.38288	NA	1	1e-05	2022-01-02T02:06:00.0	1566 minutes	02:06:00	11.0833	-11.5129	1	F1.1
2021-11-06 02:07:00	F1	1	1	0	1	5.2	4.1	1.008		2 days	0.172319	0.172319	NA	0	0.99999	2022-01-02T02:07:00.0	1567 minutes	02:07:00	11.1	11.5129	1	F1.1
2021-11-06 02:08:00	F1	1	1	0	1	5.2	4.1	1.008		2 days	2.24972	2.24972	NA	1	1e-05	2022-01-02T02:08:00.0	1568 minutes	02:08:00	11.1167	-11.5129	1	F1.1
2021-11-06 02:09:00	F1	1	1	0	1	5.2	4.1	1.008		2 days	0.160195	0.160195	NA	0	0.99999	2022-01-02T02:09:00.0	1569 minutes	02:09:00	11.1333	11.5129	1	F1.1
2021-11-06 02:10:00	F1	1	1	0	1	5.2	4.1	1.008		2 days	0.200965	0.200965	NA	0	0.99999	2022-01-02T02:10:00.0	1570 minutes	02:10:00	11.15	11.5129	1	F1.1
2021-11-06 02:11:00	F1	1	1	0	1	5.2	4.1	1.008		2 days	0.0918388	0.0918388	NA	0	0.99999	2022-01-02T02:11:00.0	1571 minutes	02:11:00	11.1667	11.5129	1	F1.1
2021-11-06 02:12:00	F1	1	1	0	1	5.2	4.1	1.008		2 days	0.929082	0.929082	NA	1	1e-05	2022-01-02T02:12:00.0	1572 minutes	02:12:00	11.1833	-11.5129	1	F1.1
2021-11-06 02:13:00	F1	1	1	0	1	5.2	4.1	1.008		2 days	0.196823	0.196823	NA	0	0.99999	2022-01-02T02:13:00.0	1573 minutes	02:13:00	11.2	11.5129	1	F1.1
2021-11-06 02:14:00	F1	1	1	0	1	5.2	4.1	1.008		2 days	0.775897	0.775897	NA	1	1e-05	2022-01-02T02:14:00.0	1574 minutes	02:14:00	11.2167	-11.5129	1	F1.1
2021-11-06 02:15:00	F1	1	1	0	1	5.2	4.1	1.008		2 days	0.18732	0.18732	NA	0	0.99999	2022-01-02T02:15:00.0	1575 minutes	02:15:00	11.2333	11.5129	1	F1.1
2021-11-06 02:16:00	F1	1	1	0	1	5.2	4.1	1.008		2 days	7.48179	7.48179	NA	1	1e-05	2022-01-02T02:16:00.0	1576 minutes	02:16:00	11.25	-11.5129	1	F1.1
2021-11-06 02:17:00	F1	1	1	0	1	5.2	4.1	1.008		2 days	1.27043	1.27043	NA	1	1e-05	2022-01-02T02:17:00.0	1577 minutes	02:17:00	11.2667	-11.5129	1	F1.1
2021-11-06 02:18:00	F1	1	1	0	1	5.2	4.1	1.008		2 days	0.226825	0.226825	NA	0	0.99999	2022-01-02T02:18:00.0	1578 minutes	02:18:00	11.2833	11.5129	1	F1.1
2021-11-06 02:19:00	F1	1	1	0	1	5.2	4.1	1.008		2 days	0.15102	0.15102	NA	0	0.99999	2022-01-02T02:19:00.0	1579 minutes	02:19:00	11.3	11.5129	1	F1.1
2021-11-06 02:20:00	F1	1	1	0	1	5.2	4.1	1.008		2 days	3.31783	3.31783	NA	1	1e-05	2022-01-02T02:20:00.0	1580 minutes	02:20:00	11.3167	-11.5129	1	F1.1
2021-11-06 02:21:00	F1	1	1	0	1	5.2	4.1	1.008		2 days	0.202214	0.202214	NA	0	0.99999	2022-01-02T02:21:00.0	1581 minutes	02:21:00	11.3333	11.5129	1	F1.1
2021-11-06 02:22:00	F1	1	1	0	1	5.2	4.1	1.008		2 days	0.163764	0.163764	NA	0	0.99999	2022-01-02T02:22:00.0	1582 minutes	02:22:00	11.35	11.5129	1	F1.1
2021-11-06 02:23:00	F1	1	1	0	1	5.2	4.1	1.008		2 days	1.88385	1.88385	NA	1	1e-05	2022-01-02T02:23:00.0	1583 minutes	02:23:00	11.3667	-11.5129	1	F1.1
2021-11-06 02:24:00	F1	1	1	0	1	5.2	4.1	1.008		2 days	0.159713	0.159713	NA	0	0.99999	2022-01-02T02:24:00.0	1584 minutes	02:24:00	11.3833	11.5129	1	F1.1
2021-11-06 02:25:00	F1	1	1	0	1	5.2	4.1	1.008		NA	NA	NA	NA	NA	NA	NA	NA	NA	NA	NA	1	F1.1
2021-11-06 02:26:00	F1	1	1	0	1	5.2	4.1	1.008		NA	NA	NA	NA	NA	NA	NA	NA	NA	NA	NA	1	F1.1
2021-11-06 02:27:00	F1	1	1	0	1	5.2	4.1	1.008		NA	NA	NA	NA	NA	NA	NA	NA	NA	NA	NA	1	F1.1
2021-11-06 02:28:00	F1	1	1	0	1	5.2	4.1	1.008		2 days	0.140137	0.140137	NA	0	0.99999	2022-01-02T02:28:00.0	1588 minutes	02:28:00	11.45	11.5129	1	F1.1
2021-11-06 02:29:00	F1	1	1	0	1	5.2	4.1	1.008		2 days	1.17981	1.17981	NA	1	1e-05	2022-01-02T02:29:00.0	1589 minutes	02:29:00	11.4667	-11.5129	1	F1.1
2021-11-06 02:30:00	F1	1	1	0	1	5.2	4.1	1.008		2 days	8.91995	8.91995	NA	1	1e-05	2022-01-02T02:30:00.0	1590 minutes	02:30:00	11.4833	-11.5129	1	F1.1
2021-11-06 02:31:00	F1	1	1	0	1	5.2	4.1	1.008		2 days	6.29724	6.29724	NA	1	1e-05	2022-01-02T02:31:00.0	1591 minutes	02:31:00	11.5	-11.5129	1	F1.1
2021-11-06 02:32:00	F1	1	1	0	1	5.2	4.1	1.008		2 days	2.23661	2.23661	NA	1	1e-05	2022-01-02T02:32:00.0	1592 minutes	02:32:00	11.5167	-11.5129	1	F1.1
2021-11-06 02:33:00	F1	1	1	0	1	5.2	4.1	1.008		2 days	0.857365	0.857365	NA	1	1e-05	2022-01-02T02:33:00.0	1593 minutes	02:33:00	11.5333	-11.5129	1	F1.1
2021-11-06 02:34:00	F1	1	1	0	1	5.2	4.1	1.008		2 days	1.25627	1.25627	NA	1	1e-05	2022-01-02T02:34:00.0	1594 minutes	02:34:00	11.55	-11.5129	1	F1.1
2021-11-06 02:35:00	F1	1	1	0	1	5.2	4.1	1.008		2 days	3.45762	3.45762	NA	1	1e-05	2022-01-02T02:35:00.0	1595 minutes	02:35:00	11.5667	-11.5129	1	F1.1
2021-11-06 02:36:00	F1	1	1	0	1	5.2	4.1	1.008		2 days	0.159937	0.159937	NA	0	0.99999	2022-01-02T02:36:00.0	1596 minutes	02:36:00	11.5833	11.5129	1	F1.1
2021-11-06 02:37:00	F1	1	1	0	1	5.2	4.1	1.008		2 days	0.0898032	0.0898032	NA	0	0.99999	2022-01-02T02:37:00.0	1597 minutes	02:37:00	11.6	11.5129	1	F1.1
2021-11-06 02:38:00	F1	1	1	0	1	5.2	4.1	1.008		NA	NA	NA	NA	NA	NA	NA	NA	NA	NA	NA	1	F1.1
2021-11-06 02:39:00	F1	1	1	0	1	5.2	4.1	1.008		NA	NA	NA	NA	NA	NA	NA	NA	NA	NA	NA	1	F1.1
2021-11-06 02:40:00	F1	1	1	0	1	5.2	4.1	1.008		2 days	0.308522	0.308522	NA	0	0.99999	2022-01-02T02:40:00.0	1600 minutes	02:40:00	11.65	11.5129	1	F1.1
2021-11-06 02:41:00	F1	1	1	0	1	5.2	4.1	1.008		2 days	1.55971	1.55971	NA	1	1e-05	2022-01-02T02:41:00.0	1601 minutes	02:41:00	11.6667	-11.5129	1	F1.1
2021-11-06 02:42:00	F1	1	1	0	1	5.2	4.1	1.008		2 days	0.165491	0.165491	NA	0	0.99999	2022-01-02T02:42:00.0	1602 minutes	02:42:00	11.6833	11.5129	1	F1.1
2021-11-06 02:43:00	F1	1	1	0	1	5.2	4.1	1.008		2 days	0.181533	0.181533	NA	0	0.99999	2022-01-02T02:43:00.0	1603 minutes	02:43:00	11.7	11.5129	1	F1.1
2021-11-06 02:44:00	F1	1	1	0	1	5.2	4.1	1.008		2 days	0.192439	0.192439	NA	0	0.99999	2022-01-02T02:44:00.0	1604 minutes	02:44:00	11.7167	11.5129	1	F1.1
2021-11-06 02:45:00	F1	1	1	0	1	5.2	4.1	1.008		2 days	0.209481	0.209481	NA	0	0.99999	2022-01-02T02:45:00.0	1605 minutes	02:45:00	11.7333	11.5129	1	F1.1
2021-11-06 02:46:00	F1	1	1	0	1	5.2	4.1	1.008		2 days	0.175775	0.175775	NA	0	0.99999	2022-01-02T02:46:00.0	1606 minutes	02:46:00	11.75	11.5129	1	F1.1
2021-11-06 02:47:00	F1	1	1	0	1	5.2	4.1	1.008		2 days	0.281103	0.281103	NA	0	0.99999	2022-01-02T02:47:00.0	1607 minutes	02:47:00	11.7667	11.5129	1	F1.1
2021-11-06 02:48:00	F1	1	1	0	1	5.2	4.1	1.008		2 days	3.49866	3.49866	NA	1	1e-05	2022-01-02T02:48:00.0	1608 minutes	02:48:00	11.7833	-11.5129	1	F1.1
2021-11-06 02:49:00	F1	1	1	0	1	5.2	4.1	1.008		2 days	0.168477	0.168477	NA	0	0.99999	2022-01-02T02:49:00.0	1609 minutes	02:49:00	11.8	11.5129	1	F1.1
2021-11-06 02:50:00	F1	1	1	0	1	5.2	4.1	1.008		2 days	3.39026	3.39026	NA	1	1e-05	2022-01-02T02:50:00.0	1610 minutes	02:50:00	11.8167	-11.5129	1	F1.1
2021-11-06 02:51:00	F1	1	1	0	1	5.2	4.1	1.008		2 days	0.200755	0.200755	NA	0	0.99999	2022-01-02T02:51:00.0	1611 minutes	02:51:00	11.8333	11.5129	1	F1.1
2021-11-06 02:52:00	F1	1	1	0	1	5.2	4.1	1.008		2 days	0.207508	0.207508	NA	0	0.99999	2022-01-02T02:52:00.0	1612 minutes	02:52:00	11.85	11.5129	1	F1.1
2021-11-06 02:53:00	F1	1	1	0	1	5.2	4.1	1.008		2 days	0.248401	0.248401	NA	0	0.99999	2022-01-02T02:53:00.0	1613 minutes	02:53:00	11.8667	11.5129	1	F1.1
2021-11-06 02:54:00	F1	1	1	0	1	5.2	4.1	1.008		2 days	0.226092	0.226092	NA	0	0.99999	2022-01-02T02:54:00.0	1614 minutes	02:54:00	11.8833	11.5129	1	F1.1
2021-11-06 02:55:00	F1	1	1	0	1	5.2	4.1	1.008		2 days	0.121859	0.121859	NA	0	0.99999	2022-01-02T02:55:00.0	1615 minutes	02:55:00	11.9	11.5129	1	F1.1
2021-11-06 02:56:00	F1	1	1	0	1	5.2	4.1	1.008		2 days	1.68092	1.68092	NA	1	1e-05	2022-01-02T02:56:00.0	1616 minutes	02:56:00	11.9167	-11.5129	1	F1.1
2021-11-06 02:57:00	F1	1	1	0	1	5.2	4.1	1.008		2 days	0.216172	0.216172	NA	0	0.99999	2022-01-02T02:57:00.0	1617 minutes	02:57:00	11.9333	11.5129	1	F1.1
2021-11-06 02:58:00	F1	1	1	0	1	5.2	4.1	1.008		2 days	1.65231	1.65231	NA	1	1e-05	2022-01-02T02:58:00.0	1618 minutes	02:58:00	11.95	-11.5129	1	F1.1
2021-11-06 02:59:00	F1	1	1	0	1	5.2	4.1	1.008		2 days	0.2538	0.2538	NA	0	0.99999	2022-01-02T02:59:00.0	1619 minutes	02:59:00	11.9667	11.5129	1	F1.1
2021-11-06 03:00:00	F1	1	1	0	1	5.2	4.1	1.008		2 days	0.206052	0.206052	NA	0	0.99999	2022-01-02T03:00:00.0	1620 minutes	03:00:00	11.9833	11.5129	1	F1.1
2021-11-06 03:01:00	F1	1	1	0	1	5.2	4.1	1.008		2 days	1.84496	1.84496	NA	1	1e-05	2022-01-02T03:01:00.0	1621 minutes	03:01:00	12	-11.5129	1	F1.1
2021-11-06 03:02:00	F1	1	1	0	1	5.2	4.1	1.008		2 days	0.163732	0.163732	NA	0	0.99999	2022-01-02T03:02:00.0	1622 minutes	03:02:00	12.0167	11.5129	1	F1.1
2021-11-06 03:03:00	F1	1	1	0	1	5.2	4.1	1.008		2 days	0.809902	0.809902	NA	1	1e-05	2022-01-02T03:03:00.0	1623 minutes	03:03:00	12.0333	-11.5129	1	F1.1
2021-11-06 03:04:00	F1	1	1	0	1	5.2	4.1	1.008		2 days	0.267251	0.267251	NA	0	0.99999	2022-01-02T03:04:00.0	1624 minutes	03:04:00	12.05	11.5129	1	F1.1
2021-11-06 03:05:00	F1	1	1	0	1	5.2	4.1	1.008		2 days	7.9028	7.9028	NA	1	1e-05	2022-01-02T03:05:00.0	1625 minutes	03:05:00	12.0667	-11.5129	1	F1.1
2021-11-06 03:06:00	F1	1	1	0	1	5.2	4.1	1.008		2 days	2.58946	2.58946	NA	1	1e-05	2022-01-02T03:06:00.0	1626 minutes	03:06:00	12.0833	-11.5129	1	F1.1
2021-11-06 03:07:00	F1	1	1	0	1	5.2	4.1	1.008		2 days	5.19799	5.19799	NA	1	1e-05	2022-01-02T03:07:00.0	1627 minutes	03:07:00	12.1	-11.5129	1	F1.1
2021-11-06 03:08:00	F1	1	1	0	1	5.2	4.1	1.008		2 days	5.44798	5.44798	NA	1	1e-05	2022-01-02T03:08:00.0	1628 minutes	03:08:00	12.1167	-11.5129	1	F1.1
2021-11-06 03:09:00	F1	1	1	0	1	5.2	4.1	1.008		2 days	4.33286	4.33286	NA	1	1e-05	2022-01-02T03:09:00.0	1629 minutes	03:09:00	12.1333	-11.5129	1	F1.1
2021-11-06 03:10:00	F1	1	1	0	1	5.2	4.1	1.008		2 days	4.50331	4.50331	NA	1	1e-05	2022-01-02T03:10:00.0	1630 minutes	03:10:00	12.15	-11.5129	1	F1.1
2021-11-06 03:11:00	F1	1	1	0	1	5.2	4.1	1.008		2 days	2.10774	2.10774	NA	1	1e-05	2022-01-02T03:11:00.0	1631 minutes	03:11:00	12.1667	-11.5129	1	F1.1
2021-11-06 03:12:00	F1	1	1	0	1	5.2	4.1	1.008		2 days	0.73151	0.73151	NA	1	1e-05	2022-01-02T03:12:00.0	1632 minutes	03:12:00	12.1833	-11.5129	1	F1.1
2021-11-06 03:13:00	F1	1	1	0	1	5.2	4.1	1.008		2 days	3.58565	3.58565	NA	1	1e-05	2022-01-02T03:13:00.0	1633 minutes	03:13:00	12.2	-11.5129	1	F1.1
2021-11-06 03:14:00	F1	1	1	0	1	5.2	4.1	1.008		2 days	0.113024	0.113024	NA	0	0.99999	2022-01-02T03:14:00.0	1634 minutes	03:14:00	12.2167	11.5129	1	F1.1
2021-11-06 03:15:00	F1	1	1	0	1	5.2	4.1	1.008		2 days	0.0900155	0.0900155	NA	0	0.99999	2022-01-02T03:15:00.0	1635 minutes	03:15:00	12.2333	11.5129	1	F1.1
2021-11-06 03:16:00	F1	1	1	0	1	5.2	4.1	1.008		2 days	0.131176	0.131176	NA	0	0.99999	2022-01-02T03:16:00.0	1636 minutes	03:16:00	12.25	11.5129	1	F1.1
2021-11-06 03:17:00	F1	1	1	0	1	5.2	4.1	1.008		2 days	2.2285	2.2285	NA	1	1e-05	2022-01-02T03:17:00.0	1637 minutes	03:17:00	12.2667	-11.5129	1	F1.1
2021-11-06 03:18:00	F1	1	1	0	1	5.2	4.1	1.008		2 days	2.44673	2.44673	NA	1	1e-05	2022-01-02T03:18:00.0	1638 minutes	03:18:00	12.2833	-11.5129	1	F1.1
2021-11-06 03:19:00	F1	1	1	0	1	5.2	4.1	1.008		2 days	0.0156501	0.0156501	NA	0	0.99999	2022-01-02T03:19:00.0	1639 minutes	03:19:00	12.3	11.5129	1	F1.1
2021-11-06 03:20:00	F1	1	1	0	1	5.2	4.1	1.008		2 days	3.88967	3.88967	NA	1	1e-05	2022-01-02T03:20:00.0	1640 minutes	03:20:00	12.3167	-11.5129	1	F1.1
2021-11-06 03:21:00	F1	1	1	0	1	5.2	4.1	1.008		2 days	8.63044	8.63044	NA	1	1e-05	2022-01-02T03:21:00.0	1641 minutes	03:21:00	12.3333	-11.5129	1	F1.1
2021-11-06 03:22:00	F1	1	1	0	1	5.2	4.1	1.008		2 days	9.93645	9.93645	NA	1	1e-05	2022-01-02T03:22:00.0	1642 minutes	03:22:00	12.35	-11.5129	1	F1.1
2021-11-06 03:23:00	F1	1	1	0	1	5.2	4.1	1.008		2 days	3.34182	3.34182	NA	1	1e-05	2022-01-02T03:23:00.0	1643 minutes	03:23:00	12.3667	-11.5129	1	F1.1
2021-11-06 03:24:00	F1	1	1	0	1	5.2	4.1	1.008		2 days	8.52532	8.52532	NA	1	1e-05	2022-01-02T03:24:00.0	1644 minutes	03:24:00	12.3833	-11.5129	1	F1.1
2021-11-06 03:25:00	F1	1	1	0	1	5.2	4.1	1.008		2 days	4.74886	4.74886	NA	1	1e-05	2022-01-02T03:25:00.0	1645 minutes	03:25:00	12.4	-11.5129	1	F1.1
2021-11-06 03:26:00	F1	1	1	0	1	5.2	4.1	1.008		NA	NA	NA	NA	NA	NA	NA	NA	NA	NA	NA	1	F1.1
2021-11-06 03:27:00	F1	1	1	0	1	5.2	4.1	1.008		2 days	0.097471	0.097471	NA	0	0.99999	2022-01-02T03:27:00.0	1647 minutes	03:27:00	12.4333	11.5129	1	F1.1
2021-11-06 03:28:00	F1	1	1	0	1	5.2	4.1	1.008		2 days	0.401962	0.401962	NA	0	0.99999	2022-01-02T03:28:00.0	1648 minutes	03:28:00	12.45	11.5129	1	F1.1
2021-11-06 03:29:00	F1	1	1	0	1	5.2	4.1	1.008		2 days	0.872063	0.872063	NA	1	1e-05	2022-01-02T03:29:00.0	1649 minutes	03:29:00	12.4667	-11.5129	1	F1.1
2021-11-06 03:30:00	F1	1	1	0	1	5.2	4.1	1.008		2 days	4.17395	4.17395	NA	1	1e-05	2022-01-02T03:30:00.0	1650 minutes	03:30:00	12.4833	-11.5129	1	F1.1
2021-11-06 03:31:00	F1	1	1	0	1	5.2	4.1	1.008		2 days	1.58316	1.58316	NA	1	1e-05	2022-01-02T03:31:00.0	1651 minutes	03:31:00	12.5	-11.5129	1	F1.1
2021-11-06 03:32:00	F1	1	1	0	1	5.2	4.1	1.008		2 days	2.99546	2.99546	NA	1	1e-05	2022-01-02T03:32:00.0	1652 minutes	03:32:00	12.5167	-11.5129	1	F1.1
2021-11-06 03:33:00	F1	1	1	0	1	5.2	4.1	1.008		2 days	6.67675	6.67675	NA	1	1e-05	2022-01-02T03:33:00.0	1653 minutes	03:33:00	12.5333	-11.5129	1	F1.1
2021-11-06 03:34:00	F1	1	1	0	1	5.2	4.1	1.008		2 days	0.582133	0.582133	NA	0	0.99999	2022-01-02T03:34:00.0	1654 minutes	03:34:00	12.55	11.5129	1	F1.1
2021-11-06 03:35:00	F1	1	1	0	1	5.2	4.1	1.008		2 days	2.15559	2.15559	NA	1	1e-05	2022-01-02T03:35:00.0	1655 minutes	03:35:00	12.5667	-11.5129	1	F1.1
2021-11-06 03:36:00	F1	1	1	0	1	5.2	4.1	1.008		2 days	4.07523	4.07523	NA	1	1e-05	2022-01-02T03:36:00.0	1656 minutes	03:36:00	12.5833	-11.5129	1	F1.1
2021-11-06 03:37:00	F1	1	1	0	1	5.2	4.1	1.008		2 days	4.13436	4.13436	NA	1	1e-05	2022-01-02T03:37:00.0	1657 minutes	03:37:00	12.6	-11.5129	1	F1.1
2021-11-06 03:38:00	F1	1	1	0	1	5.2	4.1	1.008		2 days	5.67692	5.67692	NA	1	1e-05	2022-01-02T03:38:00.0	1658 minutes	03:38:00	12.6167	-11.5129	1	F1.1
2021-11-06 03:39:00	F1	1	1	0	1	5.2	4.1	1.008		2 days	2.36756	2.36756	NA	1	1e-05	2022-01-02T03:39:00.0	1659 minutes	03:39:00	12.6333	-11.5129	1	F1.1
2021-11-06 03:40:00	F1	1	1	0	1	5.2	4.1	1.008		2 days	5.61594	5.61594	NA	1	1e-05	2022-01-02T03:40:00.0	1660 minutes	03:40:00	12.65	-11.5129	1	F1.1
2021-11-06 03:41:00	F1	1	1	0	1	5.2	4.1	1.008		2 days	3.31207	3.31207	NA	1	1e-05	2022-01-02T03:41:00.0	1661 minutes	03:41:00	12.6667	-11.5129	1	F1.1
2021-11-06 03:42:00	F1	1	1	0	1	5.2	4.1	1.008		2 days	1.96897	1.96897	NA	1	1e-05	2022-01-02T03:42:00.0	1662 minutes	03:42:00	12.6833	-11.5129	1	F1.1
2021-11-06 03:43:00	F1	1	1	0	1	5.2	4.1	1.008		2 days	0.876033	0.876033	NA	1	1e-05	2022-01-02T03:43:00.0	1663 minutes	03:43:00	12.7	-11.5129	1	F1.1
2021-11-06 03:44:00	F1	1	1	0	1	5.2	4.1	1.008		2 days	1.41249	1.41249	NA	1	1e-05	2022-01-02T03:44:00.0	1664 minutes	03:44:00	12.7167	-11.5129	1	F1.1
2021-11-06 03:45:00	F1	1	1	0	1	5.2	4.1	1.008		2 days	2.99238	2.99238	NA	1	1e-05	2022-01-02T03:45:00.0	1665 minutes	03:45:00	12.7333	-11.5129	1	F1.1
2021-11-06 03:46:00	F1	1	1	0	1	5.2	4.1	1.008		2 days	1.37194	1.37194	NA	1	1e-05	2022-01-02T03:46:00.0	1666 minutes	03:46:00	12.75	-11.5129	1	F1.1
2021-11-06 03:47:00	F1	1	1	0	1	5.2	4.1	1.008		2 days	0.203181	0.203181	NA	0	0.99999	2022-01-02T03:47:00.0	1667 minutes	03:47:00	12.7667	11.5129	1	F1.1
2021-11-06 03:48:00	F1	1	1	0	1	5.2	4.1	1.008		2 days	0.275059	0.275059	NA	0	0.99999	2022-01-02T03:48:00.0	1668 minutes	03:48:00	12.7833	11.5129	1	F1.1
2021-11-06 03:49:00	F1	1	1	0	1	5.2	4.1	1.008		2 days	0.772418	0.772418	NA	1	1e-05	2022-01-02T03:49:00.0	1669 minutes	03:49:00	12.8	-11.5129	1	F1.1
2021-11-06 03:50:00	F1	1	1	0	1	5.2	4.1	1.008		2 days	1.69599	1.69599	NA	1	1e-05	2022-01-02T03:50:00.0	1670 minutes	03:50:00	12.8167	-11.5129	1	F1.1
2021-11-06 03:51:00	F1	1	1	0	1	5.2	4.1	1.008		2 days	2.81894	2.81894	NA	1	1e-05	2022-01-02T03:51:00.0	1671 minutes	03:51:00	12.8333	-11.5129	1	F1.1
2021-11-06 03:52:00	F1	1	1	0	1	5.2	4.1	1.008		2 days	0.569533	0.569533	NA	0	0.99999	2022-01-02T03:52:00.0	1672 minutes	03:52:00	12.85	11.5129	1	F1.1
2021-11-06 03:53:00	F1	1	1	0	1	5.2	4.1	1.008		2 days	2.0706	2.0706	NA	1	1e-05	2022-01-02T03:53:00.0	1673 minutes	03:53:00	12.8667	-11.5129	1	F1.1
2021-11-06 03:54:00	F1	1	1	0	1	5.2	4.1	1.008		2 days	4.31638	4.31638	NA	1	1e-05	2022-01-02T03:54:00.0	1674 minutes	03:54:00	12.8833	-11.5129	1	F1.1
2021-11-06 03:55:00	F1	1	1	0	1	5.2	4.1	1.008		2 days	5.88564	5.88564	NA	1	1e-05	2022-01-02T03:55:00.0	1675 minutes	03:55:00	12.9	-11.5129	1	F1.1
2021-11-06 03:56:00	F1	1	1	0	1	5.2	4.1	1.008		2 days	0.283816	0.283816	NA	0	0.99999	2022-01-02T03:56:00.0	1676 minutes	03:56:00	12.9167	11.5129	1	F1.1
2021-11-06 03:57:00	F1	1	1	0	1	5.2	4.1	1.008		2 days	1.43403	1.43403	NA	1	1e-05	2022-01-02T03:57:00.0	1677 minutes	03:57:00	12.9333	-11.5129	1	F1.1
2021-11-06 03:58:00	F1	1	1	0	1	5.2	4.1	1.008		2 days	1.71287	1.71287	NA	1	1e-05	2022-01-02T03:58:00.0	1678 minutes	03:58:00	12.95	-11.5129	1	F1.1
2021-11-06 03:59:00	F1	1	1	0	1	5.2	4.1	1.008		2 days	2.19179	2.19179	NA	1	1e-05	2022-01-02T03:59:00.0	1679 minutes	03:59:00	12.9667	-11.5129	1	F1.1
2021-11-06 04:00:00	F1	1	1	0	1	5.2	4.1	1.008		2 days	1.07371	1.07371	NA	1	1e-05	2022-01-02T04:00:00.0	1680 minutes	04:00:00	12.9833	-11.5129	1	F1.1
2021-11-06 04:01:00	F1	1	1	0	1	5.2	4.1	1.008		2 days	5.61456	5.61456	NA	1	1e-05	2022-01-02T04:01:00.0	1681 minutes	04:01:00	13	-11.5129	1	F1.1
2021-11-06 04:02:00	F1	1	1	0	1	5.2	4.1	1.008		2 days	3.13063	3.13063	NA	1	1e-05	2022-01-02T04:02:00.0	1682 minutes	04:02:00	13.0167	-11.5129	1	F1.1
2021-11-06 04:03:00	F1	1	1	0	1	5.2	4.1	1.008		2 days	3.8152	3.8152	NA	1	1e-05	2022-01-02T04:03:00.0	1683 minutes	04:03:00	13.0333	-11.5129	1	F1.1
2021-11-06 04:04:00	F1	1	1	0	1	5.2	4.1	1.008		2 days	3.84082	3.84082	NA	1	1e-05	2022-01-02T04:04:00.0	1684 minutes	04:04:00	13.05	-11.5129	1	F1.1
2021-11-06 04:05:00	F1	1	1	0	1	5.2	4.1	1.008		2 days	1.41162	1.41162	NA	1	1e-05	2022-01-02T04:05:00.0	1685 minutes	04:05:00	13.0667	-11.5129	1	F1.1
2021-11-06 04:06:00	F1	1	1	0	1	5.2	4.1	1.008		2 days	3.87161	3.87161	NA	1	1e-05	2022-01-02T04:06:00.0	1686 minutes	04:06:00	13.0833	-11.5129	1	F1.1
2021-11-06 04:07:00	F1	1	1	0	1	5.2	4.1	1.008		2 days	1.6075	1.6075	NA	1	1e-05	2022-01-02T04:07:00.0	1687 minutes	04:07:00	13.1	-11.5129	1	F1.1
2021-11-06 04:08:00	F1	1	1	0	1	5.2	4.1	1.008		2 days	8.371	8.371	NA	1	1e-05	2022-01-02T04:08:00.0	1688 minutes	04:08:00	13.1167	-11.5129	1	F1.1
2021-11-06 04:09:00	F1	1	1	0	1	5.2	4.1	1.008		2 days	1.98733	1.98733	NA	1	1e-05	2022-01-02T04:09:00.0	1689 minutes	04:09:00	13.1333	-11.5129	1	F1.1
2021-11-06 04:10:00	F1	1	1	0	1	5.2	4.1	1.008		2 days	1.58611	1.58611	NA	1	1e-05	2022-01-02T04:10:00.0	1690 minutes	04:10:00	13.15	-11.5129	1	F1.1
2021-11-06 04:11:00	F1	1	1	0	1	5.2	4.1	1.008		2 days	4.07052	4.07052	NA	1	1e-05	2022-01-02T04:11:00.0	1691 minutes	04:11:00	13.1667	-11.5129	1	F1.1
2021-11-06 04:12:00	F1	1	1	0	1	5.2	4.1	1.008		2 days	4.16078	4.16078	NA	1	1e-05	2022-01-02T04:12:00.0	1692 minutes	04:12:00	13.1833	-11.5129	1	F1.1
2021-11-06 04:13:00	F1	1	1	0	1	5.2	4.1	1.008		2 days	1.50168	1.50168	NA	1	1e-05	2022-01-02T04:13:00.0	1693 minutes	04:13:00	13.2	-11.5129	1	F1.1
2021-11-06 04:14:00	F1	1	1	0	1	5.2	4.1	1.008		2 days	4.081	4.081	NA	1	1e-05	2022-01-02T04:14:00.0	1694 minutes	04:14:00	13.2167	-11.5129	1	F1.1
2021-11-06 04:15:00	F1	1	1	0	1	5.2	4.1	1.008		2 days	5.27768	5.27768	NA	1	1e-05	2022-01-02T04:15:00.0	1695 minutes	04:15:00	13.2333	-11.5129	1	F1.1
2021-11-06 04:16:00	F1	1	1	0	1	5.2	4.1	1.008		2 days	4.78707	4.78707	NA	1	1e-05	2022-01-02T04:16:00.0	1696 minutes	04:16:00	13.25	-11.5129	1	F1.1
2021-11-06 04:17:00	F1	1	1	0	1	5.2	4.1	1.008		2 days	1.55053	1.55053	NA	1	1e-05	2022-01-02T04:17:00.0	1697 minutes	04:17:00	13.2667	-11.5129	1	F1.1
2021-11-06 04:18:00	F1	1	1	0	1	5.2	4.1	1.008		2 days	5.26588	5.26588	NA	1	1e-05	2022-01-02T04:18:00.0	1698 minutes	04:18:00	13.2833	-11.5129	1	F1.1
2021-11-06 04:19:00	F1	1	1	0	1	5.2	4.1	1.008		2 days	4.50237	4.50237	NA	1	1e-05	2022-01-02T04:19:00.0	1699 minutes	04:19:00	13.3	-11.5129	1	F1.1
2021-11-06 04:20:00	F1	1	1	0	1	5.2	4.1	1.008		2 days	1.16129	1.16129	NA	1	1e-05	2022-01-02T04:20:00.0	1700 minutes	04:20:00	13.3167	-11.5129	1	F1.1
2021-11-06 04:21:00	F1	1	1	0	1	5.2	4.1	1.008		2 days	0.1814	0.1814	NA	0	0.99999	2022-01-02T04:21:00.0	1701 minutes	04:21:00	13.3333	11.5129	1	F1.1
2021-11-06 04:22:00	F1	1	1	0	1	5.2	4.1	1.008		2 days	0.22722	0.22722	NA	0	0.99999	2022-01-02T04:22:00.0	1702 minutes	04:22:00	13.35	11.5129	1	F1.1
2021-11-06 04:23:00	F1	1	1	0	1	5.2	4.1	1.008		2 days	0.510258	0.510258	NA	0	0.99999	2022-01-02T04:23:00.0	1703 minutes	04:23:00	13.3667	11.5129	1	F1.1
2021-11-06 04:24:00	F1	1	1	0	1	5.2	4.1	1.008		2 days	4.18145	4.18145	NA	1	1e-05	2022-01-02T04:24:00.0	1704 minutes	04:24:00	13.3833	-11.5129	1	F1.1
2021-11-06 04:25:00	F1	1	1	0	1	5.2	4.1	1.008		2 days	5.36617	5.36617	NA	1	1e-05	2022-01-02T04:25:00.0	1705 minutes	04:25:00	13.4	-11.5129	1	F1.1
2021-11-06 04:26:00	F1	1	1	0	1	5.2	4.1	1.008		2 days	2.61215	2.61215	NA	1	1e-05	2022-01-02T04:26:00.0	1706 minutes	04:26:00	13.4167	-11.5129	1	F1.1
2021-11-06 04:27:00	F1	1	1	0	1	5.2	4.1	1.008		2 days	4.53643	4.53643	NA	1	1e-05	2022-01-02T04:27:00.0	1707 minutes	04:27:00	13.4333	-11.5129	1	F1.1
2021-11-06 04:28:00	F1	1	1	0	1	5.2	4.1	1.008		2 days	8.15498	8.15498	NA	1	1e-05	2022-01-02T04:28:00.0	1708 minutes	04:28:00	13.45	-11.5129	1	F1.1
2021-11-06 04:29:00	F1	1	1	0	1	5.2	4.1	1.008		2 days	5.72194	5.72194	NA	1	1e-05	2022-01-02T04:29:00.0	1709 minutes	04:29:00	13.4667	-11.5129	1	F1.1
2021-11-06 04:30:00	F1	1	1	0	1	5.2	4.1	1.008		2 days	0.240794	0.240794	NA	0	0.99999	2022-01-02T04:30:00.0	1710 minutes	04:30:00	13.4833	11.5129	1	F1.1
2021-11-06 04:31:00	F1	1	1	0	1	5.2	4.1	1.008		2 days	6.41464	6.41464	NA	1	1e-05	2022-01-02T04:31:00.0	1711 minutes	04:31:00	13.5	-11.5129	1	F1.1
2021-11-06 04:32:00	F1	1	1	0	1	5.2	4.1	1.008		2 days	1.50308	1.50308	NA	1	1e-05	2022-01-02T04:32:00.0	1712 minutes	04:32:00	13.5167	-11.5129	1	F1.1
2021-11-06 04:33:00	F1	1	1	0	1	5.2	4.1	1.008		2 days	3.98224	3.98224	NA	1	1e-05	2022-01-02T04:33:00.0	1713 minutes	04:33:00	13.5333	-11.5129	1	F1.1
2021-11-06 04:34:00	F1	1	1	0	1	5.2	4.1	1.008		2 days	5.2954	5.2954	NA	1	1e-05	2022-01-02T04:34:00.0	1714 minutes	04:34:00	13.55	-11.5129	1	F1.1
2021-11-06 04:35:00	F1	1	1	0	1	5.2	4.1	1.008		2 days	5.01718	5.01718	NA	1	1e-05	2022-01-02T04:35:00.0	1715 minutes	04:35:00	13.5667	-11.5129	1	F1.1
2021-11-06 04:36:00	F1	1	1	0	1	5.2	4.1	1.008		2 days	9.28176	9.28176	NA	1	1e-05	2022-01-02T04:36:00.0	1716 minutes	04:36:00	13.5833	-11.5129	1	F1.1
2021-11-06 04:37:00	F1	1	1	0	1	5.2	4.1	1.008		2 days	4.1249	4.1249	NA	1	1e-05	2022-01-02T04:37:00.0	1717 minutes	04:37:00	13.6	-11.5129	1	F1.1
2021-11-06 04:38:00	F1	1	1	0	1	5.2	4.1	1.008		2 days	3.98925	3.98925	NA	1	1e-05	2022-01-02T04:38:00.0	1718 minutes	04:38:00	13.6167	-11.5129	1	F1.1
2021-11-06 04:39:00	F1	1	1	0	1	5.2	4.1	1.008		2 days	2.56293	2.56293	NA	1	1e-05	2022-01-02T04:39:00.0	1719 minutes	04:39:00	13.6333	-11.5129	1	F1.1
2021-11-06 04:40:00	F1	1	1	0	1	5.2	4.1	1.008		2 days	6.0411	6.0411	NA	1	1e-05	2022-01-02T04:40:00.0	1720 minutes	04:40:00	13.65	-11.5129	1	F1.1
2021-11-06 04:41:00	F1	1	1	0	1	5.2	4.1	1.008		2 days	5.40756	5.40756	NA	1	1e-05	2022-01-02T04:41:00.0	1721 minutes	04:41:00	13.6667	-11.5129	1	F1.1
2021-11-06 04:42:00	F1	1	1	0	1	5.2	4.1	1.008		2 days	4.92195	4.92195	NA	1	1e-05	2022-01-02T04:42:00.0	1722 minutes	04:42:00	13.6833	-11.5129	1	F1.1
2021-11-06 04:43:00	F1	1	1	0	1	5.2	4.1	1.008		2 days	10.4885	10.4885	NA	1	1e-05	2022-01-02T04:43:00.0	1723 minutes	04:43:00	13.7	-11.5129	1	F1.1
2021-11-06 04:44:00	F1	1	1	0	1	5.2	4.1	1.008		2 days	4.63455	4.63455	NA	1	1e-05	2022-01-02T04:44:00.0	1724 minutes	04:44:00	13.7167	-11.5129	1	F1.1
2021-11-06 04:45:00	F1	1	1	0	1	5.2	4.1	1.008		2 days	4.39033	4.39033	NA	1	1e-05	2022-01-02T04:45:00.0	1725 minutes	04:45:00	13.7333	-11.5129	1	F1.1
2021-11-06 04:46:00	F1	1	1	0	1	5.2	4.1	1.008		2 days	3.42042	3.42042	NA	1	1e-05	2022-01-02T04:46:00.0	1726 minutes	04:46:00	13.75	-11.5129	1	F1.1
2021-11-06 04:47:00	F1	1	1	0	1	5.2	4.1	1.008		2 days	3.53301	3.53301	NA	1	1e-05	2022-01-02T04:47:00.0	1727 minutes	04:47:00	13.7667	-11.5129	1	F1.1
2021-11-06 04:48:00	F1	1	1	0	1	5.2	4.1	1.008		2 days	0.90146	0.90146	NA	1	1e-05	2022-01-02T04:48:00.0	1728 minutes	04:48:00	13.7833	-11.5129	1	F1.1
2021-11-06 04:49:00	F1	1	1	0	1	5.2	4.1	1.008		2 days	2.77143	2.77143	NA	1	1e-05	2022-01-02T04:49:00.0	1729 minutes	04:49:00	13.8	-11.5129	1	F1.1
2021-11-06 04:50:00	F1	1	1	0	1	5.2	4.1	1.008		2 days	6.15474	6.15474	NA	1	1e-05	2022-01-02T04:50:00.0	1730 minutes	04:50:00	13.8167	-11.5129	1	F1.1
2021-11-06 04:51:00	F1	1	1	0	1	5.2	4.1	1.008		2 days	5.50697	5.50697	NA	1	1e-05	2022-01-02T04:51:00.0	1731 minutes	04:51:00	13.8333	-11.5129	1	F1.1
2021-11-06 04:52:00	F1	1	1	0	1	5.2	4.1	1.008		2 days	6.60296	6.60296	NA	1	1e-05	2022-01-02T04:52:00.0	1732 minutes	04:52:00	13.85	-11.5129	1	F1.1
2021-11-06 04:53:00	F1	1	1	0	1	5.2	4.1	1.008		2 days	0.554073	0.554073	NA	0	0.99999	2022-01-02T04:53:00.0	1733 minutes	04:53:00	13.8667	11.5129	1	F1.1
2021-11-06 04:54:00	F1	1	1	0	1	5.2	4.1	1.008		2 days	0.16967	0.16967	NA	0	0.99999	2022-01-02T04:54:00.0	1734 minutes	04:54:00	13.8833	11.5129	1	F1.1
2021-11-06 04:55:00	F1	1	1	0	1	5.2	4.1	1.008		2 days	0.197997	0.197997	NA	0	0.99999	2022-01-02T04:55:00.0	1735 minutes	04:55:00	13.9	11.5129	1	F1.1
2021-11-06 04:56:00	F1	1	1	0	1	5.2	4.1	1.008		2 days	2.04178	2.04178	NA	1	1e-05	2022-01-02T04:56:00.0	1736 minutes	04:56:00	13.9167	-11.5129	1	F1.1
2021-11-06 04:57:00	F1	1	1	0	1	5.2	4.1	1.008		2 days	2.07086	2.07086	NA	1	1e-05	2022-01-02T04:57:00.0	1737 minutes	04:57:00	13.9333	-11.5129	1	F1.1
2021-11-06 04:58:00	F1	1	1	0	1	5.2	4.1	1.008		2 days	3.21372	3.21372	NA	1	1e-05	2022-01-02T04:58:00.0	1738 minutes	04:58:00	13.95	-11.5129	1	F1.1
2021-11-06 04:59:00	F1	1	1	0	1	5.2	4.1	1.008		2 days	0.84497	0.84497	NA	1	1e-05	2022-01-02T04:59:00.0	1739 minutes	04:59:00	13.9667	-11.5129	1	F1.1
2021-11-06 05:00:00	F1	1	1	0	1	5.2	4.1	1.008		2 days	0.143922	0.143922	NA	0	0.99999	2022-01-02T05:00:00.0	1740 minutes	05:00:00	13.9833	11.5129	1	F1.1
2021-11-06 05:01:00	F1	1	1	0	1	5.2	4.1	1.008		2 days	0.891643	0.891643	NA	1	1e-05	2022-01-02T05:01:00.0	1741 minutes	05:01:00	14	-11.5129	1	F1.1
2021-11-06 05:02:00	F1	1	1	0	1	5.2	4.1	1.008		2 days	1.8463	1.8463	NA	1	1e-05	2022-01-02T05:02:00.0	1742 minutes	05:02:00	14.0167	-11.5129	1	F1.1
2021-11-06 05:03:00	F1	1	1	0	1	5.2	4.1	1.008		2 days	6.19102	6.19102	NA	1	1e-05	2022-01-02T05:03:00.0	1743 minutes	05:03:00	14.0333	-11.5129	1	F1.1
2021-11-06 05:04:00	F1	1	1	0	1	5.2	4.1	1.008		2 days	7.35256	7.35256	NA	1	1e-05	2022-01-02T05:04:00.0	1744 minutes	05:04:00	14.05	-11.5129	1	F1.1
2021-11-06 05:05:00	F1	1	1	0	1	5.2	4.1	1.008		2 days	2.22297	2.22297	NA	1	1e-05	2022-01-02T05:05:00.0	1745 minutes	05:05:00	14.0667	-11.5129	1	F1.1
2021-11-06 05:06:00	F1	1	1	0	1	5.2	4.1	1.008		2 days	0.205147	0.205147	NA	0	0.99999	2022-01-02T05:06:00.0	1746 minutes	05:06:00	14.0833	11.5129	1	F1.1
2021-11-06 05:07:00	F1	1	1	0	1	5.2	4.1	1.008		2 days	2.58409	2.58409	NA	1	1e-05	2022-01-02T05:07:00.0	1747 minutes	05:07:00	14.1	-11.5129	1	F1.1
2021-11-06 05:08:00	F1	1	1	0	1	5.2	4.1	1.008		2 days	0.222841	0.222841	NA	0	0.99999	2022-01-02T05:08:00.0	1748 minutes	05:08:00	14.1167	11.5129	1	F1.1
2021-11-06 05:09:00	F1	1	1	0	1	5.2	4.1	1.008		2 days	5.02924	5.02924	NA	1	1e-05	2022-01-02T05:09:00.0	1749 minutes	05:09:00	14.1333	-11.5129	1	F1.1
2021-11-06 05:10:00	F1	1	1	0	1	5.2	4.1	1.008		2 days	2.25265	2.25265	NA	1	1e-05	2022-01-02T05:10:00.0	1750 minutes	05:10:00	14.15	-11.5129	1	F1.1
2021-11-06 05:11:00	F1	1	1	0	1	5.2	4.1	1.008		2 days	2.58299	2.58299	NA	1	1e-05	2022-01-02T05:11:00.0	1751 minutes	05:11:00	14.1667	-11.5129	1	F1.1
2021-11-06 05:12:00	F1	1	1	0	1	5.2	4.1	1.008		2 days	2.68873	2.68873	NA	1	1e-05	2022-01-02T05:12:00.0	1752 minutes	05:12:00	14.1833	-11.5129	1	F1.1
2021-11-06 05:13:00	F1	1	1	0	1	5.2	4.1	1.008		2 days	0.197839	0.197839	NA	0	0.99999	2022-01-02T05:13:00.0	1753 minutes	05:13:00	14.2	11.5129	1	F1.1
2021-11-06 05:14:00	F1	1	1	0	1	5.2	4.1	1.008		2 days	0.223966	0.223966	NA	0	0.99999	2022-01-02T05:14:00.0	1754 minutes	05:14:00	14.2167	11.5129	1	F1.1
2021-11-06 05:15:00	F1	1	1	0	1	5.2	4.1	1.008		2 days	0.205223	0.205223	NA	0	0.99999	2022-01-02T05:15:00.0	1755 minutes	05:15:00	14.2333	11.5129	1	F1.1
2021-11-06 05:16:00	F1	1	1	0	1	5.2	4.1	1.008		2 days	1.29627	1.29627	NA	1	1e-05	2022-01-02T05:16:00.0	1756 minutes	05:16:00	14.25	-11.5129	1	F1.1
2021-11-06 05:17:00	F1	1	1	0	1	5.2	4.1	1.008		2 days	0.214442	0.214442	NA	0	0.99999	2022-01-02T05:17:00.0	1757 minutes	05:17:00	14.2667	11.5129	1	F1.1
2021-11-06 05:18:00	F1	1	1	0	1	5.2	4.1	1.008		2 days	0.217676	0.217676	NA	0	0.99999	2022-01-02T05:18:00.0	1758 minutes	05:18:00	14.2833	11.5129	1	F1.1
2021-11-06 05:19:00	F1	1	1	0	1	5.2	4.1	1.008		2 days	0.21956	0.21956	NA	0	0.99999	2022-01-02T05:19:00.0	1759 minutes	05:19:00	14.3	11.5129	1	F1.1
2021-11-06 05:20:00	F1	1	1	0	1	5.2	4.1	1.008		2 days	0.082208	0.082208	NA	0	0.99999	2022-01-02T05:20:00.0	1760 minutes	05:20:00	14.3167	11.5129	1	F1.1
2021-11-06 05:21:00	F1	1	1	0	1	5.2	4.1	1.008		2 days	0.775223	0.775223	NA	1	1e-05	2022-01-02T05:21:00.0	1761 minutes	05:21:00	14.3333	-11.5129	1	F1.1
2021-11-06 05:22:00	F1	1	1	0	1	5.2	4.1	1.008		2 days	3.26332	3.26332	NA	1	1e-05	2022-01-02T05:22:00.0	1762 minutes	05:22:00	14.35	-11.5129	1	F1.1
2021-11-06 05:23:00	F1	1	1	0	1	5.2	4.1	1.008		2 days	1.76387	1.76387	NA	1	1e-05	2022-01-02T05:23:00.0	1763 minutes	05:23:00	14.3667	-11.5129	1	F1.1
2021-11-06 05:24:00	F1	1	1	0	1	5.2	4.1	1.008		2 days	5.08341	5.08341	NA	1	1e-05	2022-01-02T05:24:00.0	1764 minutes	05:24:00	14.3833	-11.5129	1	F1.1
2021-11-06 05:25:00	F1	1	1	0	1	5.2	4.1	1.008		2 days	2.34281	2.34281	NA	1	1e-05	2022-01-02T05:25:00.0	1765 minutes	05:25:00	14.4	-11.5129	1	F1.1
2021-11-06 05:26:00	F1	1	1	0	1	5.2	4.1	1.008		2 days	3.8637	3.8637	NA	1	1e-05	2022-01-02T05:26:00.0	1766 minutes	05:26:00	14.4167	-11.5129	1	F1.1
2021-11-06 05:27:00	F1	1	1	0	1	5.2	4.1	1.008		2 days	0.82527	0.82527	NA	1	1e-05	2022-01-02T05:27:00.0	1767 minutes	05:27:00	14.4333	-11.5129	1	F1.1
2021-11-06 05:28:00	F1	1	1	0	1	5.2	4.1	1.008		2 days	0.206866	0.206866	NA	0	0.99999	2022-01-02T05:28:00.0	1768 minutes	05:28:00	14.45	11.5129	1	F1.1
2021-11-06 05:29:00	F1	1	1	0	1	5.2	4.1	1.008		2 days	3.27486	3.27486	NA	1	1e-05	2022-01-02T05:29:00.0	1769 minutes	05:29:00	14.4667	-11.5129	1	F1.1
2021-11-06 05:30:00	F1	1	1	0	1	5.2	4.1	1.008		2 days	6.08197	6.08197	NA	1	1e-05	2022-01-02T05:30:00.0	1770 minutes	05:30:00	14.4833	-11.5129	1	F1.1
2021-11-06 05:31:00	F1	1	1	0	1	5.2	4.1	1.008		2 days	6.70571	6.70571	NA	1	1e-05	2022-01-02T05:31:00.0	1771 minutes	05:31:00	14.5	-11.5129	1	F1.1
2021-11-06 05:32:00	F1	1	1	0	1	5.2	4.1	1.008		2 days	4.84383	4.84383	NA	1	1e-05	2022-01-02T05:32:00.0	1772 minutes	05:32:00	14.5167	-11.5129	1	F1.1
2021-11-06 05:33:00	F1	1	1	0	1	5.2	4.1	1.008		2 days	1.91376	1.91376	NA	1	1e-05	2022-01-02T05:33:00.0	1773 minutes	05:33:00	14.5333	-11.5129	1	F1.1
2021-11-06 05:34:00	F1	1	1	0	1	5.2	4.1	1.008		2 days	5.85599	5.85599	NA	1	1e-05	2022-01-02T05:34:00.0	1774 minutes	05:34:00	14.55	-11.5129	1	F1.1
2021-11-06 05:35:00	F1	1	1	0	1	5.2	4.1	1.008		2 days	3.50624	3.50624	NA	1	1e-05	2022-01-02T05:35:00.0	1775 minutes	05:35:00	14.5667	-11.5129	1	F1.1
2021-11-06 05:36:00	F1	1	1	0	1	5.2	4.1	1.008		2 days	2.90099	2.90099	NA	1	1e-05	2022-01-02T05:36:00.0	1776 minutes	05:36:00	14.5833	-11.5129	1	F1.1
2021-11-06 05:37:00	F1	1	1	0	1	5.2	4.1	1.008		2 days	0.222324	0.222324	NA	0	0.99999	2022-01-02T05:37:00.0	1777 minutes	05:37:00	14.6	11.5129	1	F1.1
2021-11-06 05:38:00	F1	1	1	0	1	5.2	4.1	1.008		2 days	5.05363	5.05363	NA	1	1e-05	2022-01-02T05:38:00.0	1778 minutes	05:38:00	14.6167	-11.5129	1	F1.1
2021-11-06 05:39:00	F1	1	1	0	1	5.2	4.1	1.008		2 days	6.40776	6.40776	NA	1	1e-05	2022-01-02T05:39:00.0	1779 minutes	05:39:00	14.6333	-11.5129	1	F1.1
2021-11-06 05:40:00	F1	1	1	0	1	5.2	4.1	1.008		2 days	2.71021	2.71021	NA	1	1e-05	2022-01-02T05:40:00.0	1780 minutes	05:40:00	14.65	-11.5129	1	F1.1
2021-11-06 05:41:00	F1	1	1	0	1	5.2	4.1	1.008		2 days	0.856086	0.856086	NA	1	1e-05	2022-01-02T05:41:00.0	1781 minutes	05:41:00	14.6667	-11.5129	1	F1.1
2021-11-06 05:42:00	F1	1	1	0	1	5.2	4.1	1.008		2 days	0.212643	0.212643	NA	0	0.99999	2022-01-02T05:42:00.0	1782 minutes	05:42:00	14.6833	11.5129	1	F1.1
2021-11-06 05:43:00	F1	1	1	0	1	5.2	4.1	1.008		2 days	3.70418	3.70418	NA	1	1e-05	2022-01-02T05:43:00.0	1783 minutes	05:43:00	14.7	-11.5129	1	F1.1
2021-11-06 05:44:00	F1	1	1	0	1	5.2	4.1	1.008		2 days	0.131405	0.131405	NA	0	0.99999	2022-01-02T05:44:00.0	1784 minutes	05:44:00	14.7167	11.5129	1	F1.1
2021-11-06 05:45:00	F1	1	1	0	1	5.2	4.1	1.008		2 days	7.87586	7.87586	NA	1	1e-05	2022-01-02T05:45:00.0	1785 minutes	05:45:00	14.7333	-11.5129	1	F1.1
2021-11-06 05:46:00	F1	1	1	0	1	5.2	4.1	1.008		2 days	1.02849	1.02849	NA	1	1e-05	2022-01-02T05:46:00.0	1786 minutes	05:46:00	14.75	-11.5129	1	F1.1
2021-11-06 05:47:00	F1	1	1	0	1	5.2	4.1	1.008		2 days	2.15666	2.15666	NA	1	1e-05	2022-01-02T05:47:00.0	1787 minutes	05:47:00	14.7667	-11.5129	1	F1.1
2021-11-06 05:48:00	F1	1	1	0	1	5.2	4.1	1.008		2 days	5.39121	5.39121	NA	1	1e-05	2022-01-02T05:48:00.0	1788 minutes	05:48:00	14.7833	-11.5129	1	F1.1
2021-11-06 05:49:00	F1	1	1	0	1	5.2	4.1	1.008		2 days	2.60141	2.60141	NA	1	1e-05	2022-01-02T05:49:00.0	1789 minutes	05:49:00	14.8	-11.5129	1	F1.1
2021-11-06 05:50:00	F1	1	1	0	1	5.2	4.1	1.008		2 days	1.14461	1.14461	NA	1	1e-05	2022-01-02T05:50:00.0	1790 minutes	05:50:00	14.8167	-11.5129	1	F1.1
2021-11-06 05:51:00	F1	1	1	0	1	5.2	4.1	1.008		2 days	2.73989	2.73989	NA	1	1e-05	2022-01-02T05:51:00.0	1791 minutes	05:51:00	14.8333	-11.5129	1	F1.1
2021-11-06 05:52:00	F1	1	1	0	1	5.2	4.1	1.008		2 days	1.40365	1.40365	NA	1	1e-05	2022-01-02T05:52:00.0	1792 minutes	05:52:00	14.85	-11.5129	1	F1.1
2021-11-06 05:53:00	F1	1	1	0	1	5.2	4.1	1.008		2 days	2.38858	2.38858	NA	1	1e-05	2022-01-02T05:53:00.0	1793 minutes	05:53:00	14.8667	-11.5129	1	F1.1
2021-11-06 05:54:00	F1	1	1	0	1	5.2	4.1	1.008		2 days	6.59397	6.59397	NA	1	1e-05	2022-01-02T05:54:00.0	1794 minutes	05:54:00	14.8833	-11.5129	1	F1.1
2021-11-06 05:55:00	F1	1	1	0	1	5.2	4.1	1.008		2 days	3.13666	3.13666	NA	1	1e-05	2022-01-02T05:55:00.0	1795 minutes	05:55:00	14.9	-11.5129	1	F1.1
2021-11-06 05:56:00	F1	1	1	0	1	5.2	4.1	1.008		2 days	0.233536	0.233536	NA	0	0.99999	2022-01-02T05:56:00.0	1796 minutes	05:56:00	14.9167	11.5129	1	F1.1
2021-11-06 05:57:00	F1	1	1	0	1	5.2	4.1	1.008		2 days	0.27659	0.27659	NA	0	0.99999	2022-01-02T05:57:00.0	1797 minutes	05:57:00	14.9333	11.5129	1	F1.1
2021-11-06 05:58:00	F1	1	1	0	1	5.2	4.1	1.008		2 days	0.949689	0.949689	NA	1	1e-05	2022-01-02T05:58:00.0	1798 minutes	05:58:00	14.95	-11.5129	1	F1.1
2021-11-06 05:59:00	F1	1	1	0	1	5.2	4.1	1.008		2 days	0.253971	0.253971	NA	0	0.99999	2022-01-02T05:59:00.0	1799 minutes	05:59:00	14.9667	11.5129	1	F1.1
2021-11-06 06:00:00	F1	1	1	0	1	5.2	4.1	1.008		2 days	0.150762	0.150762	NA	0	0.99999	2022-01-02T06:00:00.0	1800 minutes	06:00:00	14.9833	11.5129	1	F1.1
2021-11-06 06:01:00	F1	1	1	0	1	5.2	4.1	1.008		2 days	2.89217	2.89217	NA	1	1e-05	2022-01-02T06:01:00.0	1801 minutes	06:01:00	15	-11.5129	1	F1.1
2021-11-06 06:02:00	F1	1	1	0	1	5.2	4.1	1.008		2 days	2.88153	2.88153	NA	1	1e-05	2022-01-02T06:02:00.0	1802 minutes	06:02:00	15.0167	-11.5129	1	F1.1
2021-11-06 06:03:00	F1	1	1	0	1	5.2	4.1	1.008		2 days	1.8096	1.8096	NA	1	1e-05	2022-01-02T06:03:00.0	1803 minutes	06:03:00	15.0333	-11.5129	1	F1.1
2021-11-06 06:04:00	F1	1	1	0	1	5.2	4.1	1.008		2 days	5.95299	5.95299	NA	1	1e-05	2022-01-02T06:04:00.0	1804 minutes	06:04:00	15.05	-11.5129	1	F1.1
2021-11-06 06:05:00	F1	1	1	0	1	5.2	4.1	1.008		2 days	3.7501	3.7501	NA	1	1e-05	2022-01-02T06:05:00.0	1805 minutes	06:05:00	15.0667	-11.5129	1	F1.1
2021-11-06 06:06:00	F1	1	1	0	1	5.2	4.1	1.008		2 days	3.22329	3.22329	NA	1	1e-05	2022-01-02T06:06:00.0	1806 minutes	06:06:00	15.0833	-11.5129	1	F1.1
2021-11-06 06:07:00	F1	1	1	0	1	5.2	4.1	1.008		2 days	5.93188	5.93188	NA	1	1e-05	2022-01-02T06:07:00.0	1807 minutes	06:07:00	15.1	-11.5129	1	F1.1
2021-11-06 06:08:00	F1	1	1	0	1	5.2	4.1	1.008		2 days	3.23851	3.23851	NA	1	1e-05	2022-01-02T06:08:00.0	1808 minutes	06:08:00	15.1167	-11.5129	1	F1.1
2021-11-06 06:09:00	F1	1	1	0	1	5.2	4.1	1.008		2 days	1.12217	1.12217	NA	1	1e-05	2022-01-02T06:09:00.0	1809 minutes	06:09:00	15.1333	-11.5129	1	F1.1
2021-11-06 06:10:00	F1	1	1	0	1	5.2	4.1	1.008		2 days	0.158693	0.158693	NA	0	0.99999	2022-01-02T06:10:00.0	1810 minutes	06:10:00	15.15	11.5129	1	F1.1
2021-11-06 06:11:00	F1	1	1	0	1	5.2	4.1	1.008		2 days	0.20918	0.20918	NA	0	0.99999	2022-01-02T06:11:00.0	1811 minutes	06:11:00	15.1667	11.5129	1	F1.1
2021-11-06 06:12:00	F1	1	1	0	1	5.2	4.1	1.008		2 days	1.64668	1.64668	NA	1	1e-05	2022-01-02T06:12:00.0	1812 minutes	06:12:00	15.1833	-11.5129	1	F1.1
2021-11-06 06:13:00	F1	1	1	0	1	5.2	4.1	1.008		2 days	0.250767	0.250767	NA	0	0.99999	2022-01-02T06:13:00.0	1813 minutes	06:13:00	15.2	11.5129	1	F1.1
2021-11-06 06:14:00	F1	1	1	0	1	5.2	4.1	1.008		2 days	0.185191	0.185191	NA	0	0.99999	2022-01-02T06:14:00.0	1814 minutes	06:14:00	15.2167	11.5129	1	F1.1
2021-11-06 06:15:00	F1	1	1	0	1	5.2	4.1	1.008		2 days	4.11361	4.11361	NA	1	1e-05	2022-01-02T06:15:00.0	1815 minutes	06:15:00	15.2333	-11.5129	1	F1.1
2021-11-06 06:16:00	F1	1	1	0	1	5.2	4.1	1.008		2 days	0.181645	0.181645	NA	0	0.99999	2022-01-02T06:16:00.0	1816 minutes	06:16:00	15.25	11.5129	1	F1.1
2021-11-06 06:17:00	F1	1	1	0	1	5.2	4.1	1.008		2 days	2.13427	2.13427	NA	1	1e-05	2022-01-02T06:17:00.0	1817 minutes	06:17:00	15.2667	-11.5129	1	F1.1
2021-11-06 06:18:00	F1	1	1	0	1	5.2	4.1	1.008		2 days	0.20138	0.20138	NA	0	0.99999	2022-01-02T06:18:00.0	1818 minutes	06:18:00	15.2833	11.5129	1	F1.1
2021-11-06 06:19:00	F1	1	1	0	1	5.2	4.1	1.008		2 days	3.0027	3.0027	NA	1	1e-05	2022-01-02T06:19:00.0	1819 minutes	06:19:00	15.3	-11.5129	1	F1.1
2021-11-06 06:20:00	F1	1	1	0	1	5.2	4.1	1.008		2 days	6.45205	6.45205	NA	1	1e-05	2022-01-02T06:20:00.0	1820 minutes	06:20:00	15.3167	-11.5129	1	F1.1
2021-11-06 06:21:00	F1	1	1	0	1	5.2	4.1	1.008		2 days	0.916527	0.916527	NA	1	1e-05	2022-01-02T06:21:00.0	1821 minutes	06:21:00	15.3333	-11.5129	1	F1.1
2021-11-06 06:22:00	F1	1	1	0	1	5.2	4.1	1.008		2 days	3.16132	3.16132	NA	1	1e-05	2022-01-02T06:22:00.0	1822 minutes	06:22:00	15.35	-11.5129	1	F1.1
2021-11-06 06:23:00	F1	1	1	0	1	5.2	4.1	1.008		2 days	2.14884	2.14884	NA	1	1e-05	2022-01-02T06:23:00.0	1823 minutes	06:23:00	15.3667	-11.5129	1	F1.1
2021-11-06 06:24:00	F1	1	1	0	1	5.2	4.1	1.008		2 days	1.18325	1.18325	NA	1	1e-05	2022-01-02T06:24:00.0	1824 minutes	06:24:00	15.3833	-11.5129	1	F1.1
2021-11-06 06:25:00	F1	1	1	0	1	5.2	4.1	1.008		2 days	0.212737	0.212737	NA	0	0.99999	2022-01-02T06:25:00.0	1825 minutes	06:25:00	15.4	11.5129	1	F1.1
2021-11-06 06:26:00	F1	1	1	0	1	5.2	4.1	1.008		2 days	0.218755	0.218755	NA	0	0.99999	2022-01-02T06:26:00.0	1826 minutes	06:26:00	15.4167	11.5129	1	F1.1
2021-11-06 06:27:00	F1	1	1	0	1	5.2	4.1	1.008		2 days	0.225993	0.225993	NA	0	0.99999	2022-01-02T06:27:00.0	1827 minutes	06:27:00	15.4333	11.5129	1	F1.1
2021-11-06 06:28:00	F1	1	1	0	1	5.2	4.1	1.008		2 days	0.214007	0.214007	NA	0	0.99999	2022-01-02T06:28:00.0	1828 minutes	06:28:00	15.45	11.5129	1	F1.1
2021-11-06 06:29:00	F1	1	1	0	1	5.2	4.1	1.008		2 days	0.863766	0.863766	NA	1	1e-05	2022-01-02T06:29:00.0	1829 minutes	06:29:00	15.4667	-11.5129	1	F1.1
2021-11-06 06:30:00	F1	1	1	0	1	5.2	4.1	1.008		2 days	1.15851	1.15851	NA	1	1e-05	2022-01-02T06:30:00.0	1830 minutes	06:30:00	15.4833	-11.5129	1	F1.1
2021-11-06 06:31:00	F1	1	1	0	1	5.2	4.1	1.008		2 days	1.89329	1.89329	NA	1	1e-05	2022-01-02T06:31:00.0	1831 minutes	06:31:00	15.5	-11.5129	1	F1.1
2021-11-06 06:32:00	F1	1	1	0	1	5.2	4.1	1.008		2 days	0.282716	0.282716	NA	0	0.99999	2022-01-02T06:32:00.0	1832 minutes	06:32:00	15.5167	11.5129	1	F1.1
2021-11-06 06:33:00	F1	1	1	0	1	5.2	4.1	1.008		2 days	0.369385	0.369385	NA	0	0.99999	2022-01-02T06:33:00.0	1833 minutes	06:33:00	15.5333	11.5129	1	F1.1
2021-11-06 06:34:00	F1	1	1	0	1	5.2	4.1	1.008		2 days	0.988789	0.988789	NA	1	1e-05	2022-01-02T06:34:00.0	1834 minutes	06:34:00	15.55	-11.5129	1	F1.1
2021-11-06 06:35:00	F1	1	1	0	1	5.2	4.1	1.008		2 days	2.78439	2.78439	NA	1	1e-05	2022-01-02T06:35:00.0	1835 minutes	06:35:00	15.5667	-11.5129	1	F1.1
2021-11-06 06:36:00	F1	1	1	0	1	5.2	4.1	1.008		2 days	0.370567	0.370567	NA	0	0.99999	2022-01-02T06:36:00.0	1836 minutes	06:36:00	15.5833	11.5129	1	F1.1
2021-11-06 06:37:00	F1	1	1	0	1	5.2	4.1	1.008		2 days	2.18498	2.18498	NA	1	1e-05	2022-01-02T06:37:00.0	1837 minutes	06:37:00	15.6	-11.5129	1	F1.1
2021-11-06 06:38:00	F1	1	1	0	1	5.2	4.1	1.008		2 days	1.15037	1.15037	NA	1	1e-05	2022-01-02T06:38:00.0	1838 minutes	06:38:00	15.6167	-11.5129	1	F1.1
2021-11-06 06:39:00	F1	1	1	0	1	5.2	4.1	1.008		2 days	0.76331	0.76331	NA	1	1e-05	2022-01-02T06:39:00.0	1839 minutes	06:39:00	15.6333	-11.5129	1	F1.1
2021-11-06 06:40:00	F1	1	1	0	1	5.2	4.1	1.008		2 days	0.560227	0.560227	NA	0	0.99999	2022-01-02T06:40:00.0	1840 minutes	06:40:00	15.65	11.5129	1	F1.1
2021-11-06 06:41:00	F1	1	1	0	1	5.2	4.1	1.008		2 days	1.00719	1.00719	NA	1	1e-05	2022-01-02T06:41:00.0	1841 minutes	06:41:00	15.6667	-11.5129	1	F1.1
2021-11-06 06:42:00	F1	1	1	0	1	5.2	4.1	1.008		2 days	0.128073	0.128073	NA	0	0.99999	2022-01-02T06:42:00.0	1842 minutes	06:42:00	15.6833	11.5129	1	F1.1
2021-11-06 06:43:00	F1	1	1	0	1	5.2	4.1	1.008		2 days	0.441986	0.441986	NA	0	0.99999	2022-01-02T06:43:00.0	1843 minutes	06:43:00	15.7	11.5129	1	F1.1
2021-11-06 06:44:00	F1	1	1	0	1	5.2	4.1	1.008		2 days	0.537372	0.537372	NA	0	0.99999	2022-01-02T06:44:00.0	1844 minutes	06:44:00	15.7167	11.5129	1	F1.1
2021-11-06 06:45:00	F1	1	1	0	1	5.2	4.1	1.008		2 days	0.797873	0.797873	NA	1	1e-05	2022-01-02T06:45:00.0	1845 minutes	06:45:00	15.7333	-11.5129	1	F1.1
2021-11-06 06:46:00	F1	1	1	0	1	5.2	4.1	1.008		2 days	0.326355	0.326355	NA	0	0.99999	2022-01-02T06:46:00.0	1846 minutes	06:46:00	15.75	11.5129	1	F1.1
2021-11-06 06:47:00	F1	1	1	0	1	5.2	4.1	1.008		2 days	1.04095	1.04095	NA	1	1e-05	2022-01-02T06:47:00.0	1847 minutes	06:47:00	15.7667	-11.5129	1	F1.1
2021-11-06 06:48:00	F1	1	1	0	1	5.2	4.1	1.008		2 days	0.399154	0.399154	NA	0	0.99999	2022-01-02T06:48:00.0	1848 minutes	06:48:00	15.7833	11.5129	1	F1.1
2021-11-06 06:49:00	F1	1	1	0	1	5.2	4.1	1.008		2 days	0.772705	0.772705	NA	1	1e-05	2022-01-02T06:49:00.0	1849 minutes	06:49:00	15.8	-11.5129	1	F1.1
2021-11-06 06:50:00	F1	1	1	0	1	5.2	4.1	1.008		2 days	1.67042	1.67042	NA	1	1e-05	2022-01-02T06:50:00.0	1850 minutes	06:50:00	15.8167	-11.5129	1	F1.1
2021-11-06 06:51:00	F1	1	1	0	1	5.2	4.1	1.008		2 days	4.35526	4.35526	NA	1	1e-05	2022-01-02T06:51:00.0	1851 minutes	06:51:00	15.8333	-11.5129	1	F1.1
2021-11-06 06:52:00	F1	1	1	0	1	5.2	4.1	1.008		2 days	0.225413	0.225413	NA	0	0.99999	2022-01-02T06:52:00.0	1852 minutes	06:52:00	15.85	11.5129	1	F1.1
2021-11-06 06:53:00	F1	1	1	0	1	5.2	4.1	1.008		2 days	0.16655	0.16655	NA	0	0.99999	2022-01-02T06:53:00.0	1853 minutes	06:53:00	15.8667	11.5129	1	F1.1
2021-11-06 06:54:00	F1	1	1	0	1	5.2	4.1	1.008		2 days	0.362163	0.362163	NA	0	0.99999	2022-01-02T06:54:00.0	1854 minutes	06:54:00	15.8833	11.5129	1	F1.1
2021-11-06 06:55:00	F1	1	1	0	1	5.2	4.1	1.008		2 days	0.336564	0.336564	NA	0	0.99999	2022-01-02T06:55:00.0	1855 minutes	06:55:00	15.9	11.5129	1	F1.1
2021-11-06 06:56:00	F1	1	1	0	1	5.2	4.1	1.008		2 days	0.184042	0.184042	NA	0	0.99999	2022-01-02T06:56:00.0	1856 minutes	06:56:00	15.9167	11.5129	1	F1.1
2021-11-06 06:57:00	F1	1	1	0	1	5.2	4.1	1.008		2 days	0.955573	0.955573	NA	1	1e-05	2022-01-02T06:57:00.0	1857 minutes	06:57:00	15.9333	-11.5129	1	F1.1
2021-11-06 06:58:00	F1	1	1	0	1	5.2	4.1	1.008		2 days	0.26179	0.26179	NA	0	0.99999	2022-01-02T06:58:00.0	1858 minutes	06:58:00	15.95	11.5129	1	F1.1
2021-11-06 06:59:00	F1	1	1	0	1	5.2	4.1	1.008		2 days	0.235635	0.235635	NA	0	0.99999	2022-01-02T06:59:00.0	1859 minutes	06:59:00	15.9667	11.5129	1	F1.1
2021-11-06 07:00:00	F1	1	1	0	1	5.2	4.1	1.008		2 days	0.39755	0.39755	NA	0	0.99999	2022-01-02T07:00:00.0	1860 minutes	07:00:00	15.9833	11.5129	1	F1.1
2021-11-06 07:01:00	F1	1	1	0	1	5.2	4.1	1.008		2 days	0.336242	0.336242	NA	0	0.99999	2022-01-02T07:01:00.0	1861 minutes	07:01:00	16	11.5129	1	F1.1
2021-11-06 07:02:00	F1	1	1	0	1	5.2	4.1	1.008		2 days	0.314292	0.314292	NA	0	0.99999	2022-01-02T07:02:00.0	1862 minutes	07:02:00	16.0167	11.5129	1	F1.1
2021-11-06 07:03:00	F1	1	1	0	1	5.2	4.1	1.008		2 days	1.20581	1.20581	NA	1	1e-05	2022-01-02T07:03:00.0	1863 minutes	07:03:00	16.0333	-11.5129	1	F1.1
2021-11-06 07:04:00	F1	1	1	0	1	5.2	4.1	1.008		2 days	1.40119	1.40119	NA	1	1e-05	2022-01-02T07:04:00.0	1864 minutes	07:04:00	16.05	-11.5129	1	F1.1
2021-11-06 07:05:00	F1	1	1	0	1	5.2	4.1	1.008		2 days	0.778701	0.778701	NA	1	1e-05	2022-01-02T07:05:00.0	1865 minutes	07:05:00	16.0667	-11.5129	1	F1.1
2021-11-06 07:06:00	F1	1	1	0	1	5.2	4.1	1.008		2 days	0.188863	0.188863	NA	0	0.99999	2022-01-02T07:06:00.0	1866 minutes	07:06:00	16.0833	11.5129	1	F1.1
2021-11-06 07:07:00	F1	1	1	0	1	5.2	4.1	1.008		2 days	2.89145	2.89145	NA	1	1e-05	2022-01-02T07:07:00.0	1867 minutes	07:07:00	16.1	-11.5129	1	F1.1
2021-11-06 07:08:00	F1	1	1	0	1	5.2	4.1	1.008		2 days	0.671895	0.671895	NA	1	1e-05	2022-01-02T07:08:00.0	1868 minutes	07:08:00	16.1167	-11.5129	1	F1.1
2021-11-06 07:09:00	F1	1	1	0	1	5.2	4.1	1.008		2 days	0.0148056	0.0148056	NA	0	0.99999	2022-01-02T07:09:00.0	1869 minutes	07:09:00	16.1333	11.5129	1	F1.1
2021-11-06 07:10:00	F1	1	1	0	1	5.2	4.1	1.008		2 days	0.583454	0.583454	NA	0	0.99999	2022-01-02T07:10:00.0	1870 minutes	07:10:00	16.15	11.5129	1	F1.1
2021-11-06 07:11:00	F1	1	1	0	1	5.2	4.1	1.008		2 days	2.6807	2.6807	NA	1	1e-05	2022-01-02T07:11:00.0	1871 minutes	07:11:00	16.1667	-11.5129	1	F1.1
2021-11-06 07:12:00	F1	1	1	0	1	5.2	4.1	1.008		2 days	2.29194	2.29194	NA	1	1e-05	2022-01-02T07:12:00.0	1872 minutes	07:12:00	16.1833	-11.5129	1	F1.1
2021-11-06 07:13:00	F1	1	1	0	1	5.2	4.1	1.008		2 days	0.641603	0.641603	NA	1	1e-05	2022-01-02T07:13:00.0	1873 minutes	07:13:00	16.2	-11.5129	1	F1.1
2021-11-06 07:14:00	F1	1	1	0	1	5.2	4.1	1.008		2 days	0.242907	0.242907	NA	0	0.99999	2022-01-02T07:14:00.0	1874 minutes	07:14:00	16.2167	11.5129	1	F1.1
2021-11-06 07:15:00	F1	1	1	0	1	5.2	4.1	1.008		2 days	2.42274	2.42274	NA	1	1e-05	2022-01-02T07:15:00.0	1875 minutes	07:15:00	16.2333	-11.5129	1	F1.1
2021-11-06 07:16:00	F1	1	1	0	1	5.2	4.1	1.008		2 days	0.494783	0.494783	NA	0	0.99999	2022-01-02T07:16:00.0	1876 minutes	07:16:00	16.25	11.5129	1	F1.1
2021-11-06 07:17:00	F1	1	1	0	1	5.2	4.1	1.008		2 days	0.276881	0.276881	NA	0	0.99999	2022-01-02T07:17:00.0	1877 minutes	07:17:00	16.2667	11.5129	1	F1.1
2021-11-06 07:18:00	F1	1	1	0	1	5.2	4.1	1.008		2 days	3.05369	3.05369	NA	1	1e-05	2022-01-02T07:18:00.0	1878 minutes	07:18:00	16.2833	-11.5129	1	F1.1
2021-11-06 07:19:00	F1	1	1	0	1	5.2	4.1	1.008		2 days	0.23717	0.23717	NA	0	0.99999	2022-01-02T07:19:00.0	1879 minutes	07:19:00	16.3	11.5129	1	F1.1
2021-11-06 07:20:00	F1	1	1	0	1	5.2	4.1	1.008		2 days	0.29485	0.29485	NA	0	0.99999	2022-01-02T07:20:00.0	1880 minutes	07:20:00	16.3167	11.5129	1	F1.1
2021-11-06 07:21:00	F1	1	1	0	1	5.2	4.1	1.008		2 days	0.167323	0.167323	NA	0	0.99999	2022-01-02T07:21:00.0	1881 minutes	07:21:00	16.3333	11.5129	1	F1.1
2021-11-06 07:22:00	F1	1	1	0	1	5.2	4.1	1.008		2 days	1.07948	1.07948	NA	1	1e-05	2022-01-02T07:22:00.0	1882 minutes	07:22:00	16.35	-11.5129	1	F1.1
2021-11-06 07:23:00	F1	1	1	0	1	5.2	4.1	1.008		2 days	0.624871	0.624871	NA	1	1e-05	2022-01-02T07:23:00.0	1883 minutes	07:23:00	16.3667	-11.5129	1	F1.1
2021-11-06 07:24:00	F1	1	1	0	1	5.2	4.1	1.008		2 days	0.627544	0.627544	NA	1	1e-05	2022-01-02T07:24:00.0	1884 minutes	07:24:00	16.3833	-11.5129	1	F1.1
2021-11-06 07:25:00	F1	1	1	0	1	5.2	4.1	1.008		2 days	0.376303	0.376303	NA	0	0.99999	2022-01-02T07:25:00.0	1885 minutes	07:25:00	16.4	11.5129	1	F1.1
2021-11-06 07:26:00	F1	1	1	0	1	5.2	4.1	1.008		2 days	2.41295	2.41295	NA	1	1e-05	2022-01-02T07:26:00.0	1886 minutes	07:26:00	16.4167	-11.5129	1	F1.1
2021-11-06 07:27:00	F1	1	1	0	1	5.2	4.1	1.008		2 days	0.578091	0.578091	NA	0	0.99999	2022-01-02T07:27:00.0	1887 minutes	07:27:00	16.4333	11.5129	1	F1.1
2021-11-06 07:28:00	F1	1	1	0	1	5.2	4.1	1.008		2 days	1.26869	1.26869	NA	1	1e-05	2022-01-02T07:28:00.0	1888 minutes	07:28:00	16.45	-11.5129	1	F1.1
2021-11-06 07:29:00	F1	1	1	0	1	5.2	4.1	1.008		2 days	0.339749	0.339749	NA	0	0.99999	2022-01-02T07:29:00.0	1889 minutes	07:29:00	16.4667	11.5129	1	F1.1
2021-11-06 07:30:00	F1	1	1	0	1	5.2	4.1	1.008		2 days	2.13865	2.13865	NA	1	1e-05	2022-01-02T07:30:00.0	1890 minutes	07:30:00	16.4833	-11.5129	1	F1.1
2021-11-06 07:31:00	F1	1	1	0	1	5.2	4.1	1.008		2 days	0.404976	0.404976	NA	0	0.99999	2022-01-02T07:31:00.0	1891 minutes	07:31:00	16.5	11.5129	1	F1.1
2021-11-06 07:32:00	F1	1	1	0	1	5.2	4.1	1.008		2 days	1.24107	1.24107	NA	1	1e-05	2022-01-02T07:32:00.0	1892 minutes	07:32:00	16.5167	-11.5129	1	F1.1
2021-11-06 07:33:00	F1	1	1	0	1	5.2	4.1	1.008		2 days	0.432974	0.432974	NA	0	0.99999	2022-01-02T07:33:00.0	1893 minutes	07:33:00	16.5333	11.5129	1	F1.1
2021-11-06 07:34:00	F1	1	1	0	1	5.2	4.1	1.008		2 days	0.33221	0.33221	NA	0	0.99999	2022-01-02T07:34:00.0	1894 minutes	07:34:00	16.55	11.5129	1	F1.1
2021-11-06 07:35:00	F1	1	1	0	1	5.2	4.1	1.008		2 days	0.515518	0.515518	NA	0	0.99999	2022-01-02T07:35:00.0	1895 minutes	07:35:00	16.5667	11.5129	1	F1.1
2021-11-06 07:36:00	F1	1	1	0	1	5.2	4.1	1.008		2 days	0.4862	0.4862	NA	0	0.99999	2022-01-02T07:36:00.0	1896 minutes	07:36:00	16.5833	11.5129	1	F1.1
2021-11-06 07:37:00	F1	1	1	0	1	5.2	4.1	1.008		2 days	1.32784	1.32784	NA	1	1e-05	2022-01-02T07:37:00.0	1897 minutes	07:37:00	16.6	-11.5129	1	F1.1
2021-11-06 07:38:00	F1	1	1	0	1	5.2	4.1	1.008		2 days	0.428489	0.428489	NA	0	0.99999	2022-01-02T07:38:00.0	1898 minutes	07:38:00	16.6167	11.5129	1	F1.1
2021-11-06 07:39:00	F1	1	1	0	1	5.2	4.1	1.008		2 days	2.50116	2.50116	NA	1	1e-05	2022-01-02T07:39:00.0	1899 minutes	07:39:00	16.6333	-11.5129	1	F1.1
2021-11-06 07:40:00	F1	1	1	0	1	5.2	4.1	1.008		2 days	0.997206	0.997206	NA	1	1e-05	2022-01-02T07:40:00.0	1900 minutes	07:40:00	16.65	-11.5129	1	F1.1
2021-11-06 07:41:00	F1	1	1	0	1	5.2	4.1	1.008		2 days	2.80839	2.80839	NA	1	1e-05	2022-01-02T07:41:00.0	1901 minutes	07:41:00	16.6667	-11.5129	1	F1.1
2021-11-06 07:42:00	F1	1	1	0	1	5.2	4.1	1.008		2 days	0.399896	0.399896	NA	0	0.99999	2022-01-02T07:42:00.0	1902 minutes	07:42:00	16.6833	11.5129	1	F1.1
2021-11-06 07:43:00	F1	1	1	0	1	5.2	4.1	1.008		2 days	1.7857	1.7857	NA	1	1e-05	2022-01-02T07:43:00.0	1903 minutes	07:43:00	16.7	-11.5129	1	F1.1
2021-11-06 07:44:00	F1	1	1	0	1	5.2	4.1	1.008		2 days	2.11107	2.11107	NA	1	1e-05	2022-01-02T07:44:00.0	1904 minutes	07:44:00	16.7167	-11.5129	1	F1.1
2021-11-06 07:45:00	F1	1	1	0	1	5.2	4.1	1.008		2 days	0.186269	0.186269	NA	0	0.99999	2022-01-02T07:45:00.0	1905 minutes	07:45:00	16.7333	11.5129	1	F1.1
2021-11-06 07:46:00	F1	1	1	0	1	5.2	4.1	1.008		2 days	0.211553	0.211553	NA	0	0.99999	2022-01-02T07:46:00.0	1906 minutes	07:46:00	16.75	11.5129	1	F1.1
2021-11-06 07:47:00	F1	1	1	0	1	5.2	4.1	1.008		2 days	5.14419	5.14419	NA	1	1e-05	2022-01-02T07:47:00.0	1907 minutes	07:47:00	16.7667	-11.5129	1	F1.1
2021-11-06 07:48:00	F1	1	1	0	1	5.2	4.1	1.008		2 days	3.94023	3.94023	NA	1	1e-05	2022-01-02T07:48:00.0	1908 minutes	07:48:00	16.7833	-11.5129	1	F1.1
2021-11-06 07:49:00	F1	1	1	0	1	5.2	4.1	1.008		2 days	1.42816	1.42816	NA	1	1e-05	2022-01-02T07:49:00.0	1909 minutes	07:49:00	16.8	-11.5129	1	F1.1
2021-11-06 07:50:00	F1	1	1	0	1	5.2	4.1	1.008		2 days	0.147134	0.147134	NA	0	0.99999	2022-01-02T07:50:00.0	1910 minutes	07:50:00	16.8167	11.5129	1	F1.1
2021-11-06 07:51:00	F1	1	1	0	1	5.2	4.1	1.008		2 days	2.81058	2.81058	NA	1	1e-05	2022-01-02T07:51:00.0	1911 minutes	07:51:00	16.8333	-11.5129	1	F1.1
2021-11-06 07:52:00	F1	1	1	0	1	5.2	4.1	1.008		2 days	0.390912	0.390912	NA	0	0.99999	2022-01-02T07:52:00.0	1912 minutes	07:52:00	16.85	11.5129	1	F1.1
2021-11-06 07:53:00	F1	1	1	0	1	5.2	4.1	1.008		2 days	1.01684	1.01684	NA	1	1e-05	2022-01-02T07:53:00.0	1913 minutes	07:53:00	16.8667	-11.5129	1	F1.1
2021-11-06 07:54:00	F1	1	1	0	1	5.2	4.1	1.008		2 days	0.321496	0.321496	NA	0	0.99999	2022-01-02T07:54:00.0	1914 minutes	07:54:00	16.8833	11.5129	1	F1.1
2021-11-06 07:55:00	F1	1	1	0	1	5.2	4.1	1.008		NA	NA	NA	NA	NA	NA	NA	NA	NA	NA	NA	1	F1.1
2021-11-06 07:56:00	F1	1	1	0	1	5.2	4.1	1.008		2 days	1.49466	1.49466	NA	1	1e-05	2022-01-02T07:56:00.0	1916 minutes	07:56:00	16.9167	-11.5129	1	F1.1
2021-11-06 07:57:00	F1	1	1	0	1	5.2	4.1	1.008		2 days	0.42238	0.42238	NA	0	0.99999	2022-01-02T07:57:00.0	1917 minutes	07:57:00	16.9333	11.5129	1	F1.1
2021-11-06 07:58:00	F1	1	1	0	1	5.2	4.1	1.008		2 days	0.275291	0.275291	NA	0	0.99999	2022-01-02T07:58:00.0	1918 minutes	07:58:00	16.95	11.5129	1	F1.1
2021-11-06 07:59:00	F1	1	1	0	1	5.2	4.1	1.008		2 days	3.88552	3.88552	NA	1	1e-05	2022-01-02T07:59:00.0	1919 minutes	07:59:00	16.9667	-11.5129	1	F1.1
2021-11-06 08:00:00	F1	1	1	0	1	5.2	4.1	1.008		2 days	0.635098	0.635098	NA	1	1e-05	2022-01-02T08:00:00.0	1920 minutes	08:00:00	16.9833	-11.5129	1	F1.1
2021-11-06 08:01:00	F1	1	1	0	1	5.2	4.1	1.008		2 days	0.600221	0.600221	NA	1	1e-05	2022-01-02T08:01:00.0	1921 minutes	08:01:00	17	-11.5129	1	F1.1
2021-11-06 08:02:00	F1	1	1	0	1	5.2	4.1	1.008		2 days	0.66181	0.66181	NA	1	1e-05	2022-01-02T08:02:00.0	1922 minutes	08:02:00	17.0167	-11.5129	1	F1.1
2021-11-06 08:03:00	F1	1	1	0	1	5.2	4.1	1.008		2 days	1.1859	1.1859	NA	1	1e-05	2022-01-02T08:03:00.0	1923 minutes	08:03:00	17.0333	-11.5129	1	F1.1
2021-11-06 08:04:00	F1	1	1	0	1	5.2	4.1	1.008		2 days	0.35075	0.35075	NA	0	0.99999	2022-01-02T08:04:00.0	1924 minutes	08:04:00	17.05	11.5129	1	F1.1
2021-11-06 08:05:00	F1	1	1	0	1	5.2	4.1	1.008		2 days	0.204592	0.204592	NA	0	0.99999	2022-01-02T08:05:00.0	1925 minutes	08:05:00	17.0667	11.5129	1	F1.1
2021-11-06 08:06:00	F1	1	1	0	1	5.2	4.1	1.008		NA	NA	NA	NA	NA	NA	NA	NA	NA	NA	NA	1	F1.1
2021-11-06 08:07:00	F1	1	1	0	1	5.2	4.1	1.008		2 days	0.47148	0.47148	NA	0	0.99999	2022-01-02T08:07:00.0	1927 minutes	08:07:00	17.1	11.5129	1	F1.1
2021-11-06 08:08:00	F1	1	1	0	1	5.2	4.1	1.008		2 days	0.0223587	0.0223587	NA	0	0.99999	2022-01-02T08:08:00.0	1928 minutes	08:08:00	17.1167	11.5129	1	F1.1
2021-11-06 08:09:00	F1	1	1	0	1	5.2	4.1	1.008		2 days	1.59991	1.59991	NA	1	1e-05	2022-01-02T08:09:00.0	1929 minutes	08:09:00	17.1333	-11.5129	1	F1.1
2021-11-06 08:10:00	F1	1	1	0	1	5.2	4.1	1.008		2 days	0.106252	0.106252	NA	0	0.99999	2022-01-02T08:10:00.0	1930 minutes	08:10:00	17.15	11.5129	1	F1.1
2021-11-06 08:11:00	F1	1	1	0	1	5.2	4.1	1.008		2 days	0.164897	0.164897	NA	0	0.99999	2022-01-02T08:11:00.0	1931 minutes	08:11:00	17.1667	11.5129	1	F1.1
2021-11-06 08:12:00	F1	1	1	0	1	5.2	4.1	1.008		2 days	0.758204	0.758204	NA	1	1e-05	2022-01-02T08:12:00.0	1932 minutes	08:12:00	17.1833	-11.5129	1	F1.1
2021-11-06 08:13:00	F1	1	1	0	1	5.2	4.1	1.008		NA	NA	NA	NA	NA	NA	NA	NA	NA	NA	NA	1	F1.1
2021-11-06 08:14:00	F1	1	1	0	1	5.2	4.1	1.008		2 days	0.082911	0.082911	NA	0	0.99999	2022-01-02T08:14:00.0	1934 minutes	08:14:00	17.2167	11.5129	1	F1.1
2021-11-06 08:15:00	F1	1	1	0	1	5.2	4.1	1.008		2 days	2.04981	2.04981	NA	1	1e-05	2022-01-02T08:15:00.0	1935 minutes	08:15:00	17.2333	-11.5129	1	F1.1
2021-11-06 08:16:00	F1	1	1	0	1	5.2	4.1	1.008		2 days	0.284357	0.284357	NA	0	0.99999	2022-01-02T08:16:00.0	1936 minutes	08:16:00	17.25	11.5129	1	F1.1
2021-11-06 08:17:00	F1	1	1	0	1	5.2	4.1	1.008		2 days	2.13293	2.13293	NA	1	1e-05	2022-01-02T08:17:00.0	1937 minutes	08:17:00	17.2667	-11.5129	1	F1.1
2021-11-06 08:18:00	F1	1	1	0	1	5.2	4.1	1.008		2 days	0.0286345	0.0286345	NA	0	0.99999	2022-01-02T08:18:00.0	1938 minutes	08:18:00	17.2833	11.5129	1	F1.1
2021-11-06 08:19:00	F1	1	1	0	1	5.2	4.1	1.008		2 days	1.20843	1.20843	NA	1	1e-05	2022-01-02T08:19:00.0	1939 minutes	08:19:00	17.3	-11.5129	1	F1.1
2021-11-06 08:20:00	F1	1	1	0	1	5.2	4.1	1.008		2 days	0.561809	0.561809	NA	0	0.99999	2022-01-02T08:20:00.0	1940 minutes	08:20:00	17.3167	11.5129	1	F1.1
2021-11-06 08:21:00	F1	1	1	0	1	5.2	4.1	1.008		2 days	2.15288	2.15288	NA	1	1e-05	2022-01-02T08:21:00.0	1941 minutes	08:21:00	17.3333	-11.5129	1	F1.1
2021-11-06 08:22:00	F1	1	1	0	1	5.2	4.1	1.008		2 days	1.49276	1.49276	NA	1	1e-05	2022-01-02T08:22:00.0	1942 minutes	08:22:00	17.35	-11.5129	1	F1.1
2021-11-06 08:23:00	F1	1	1	0	1	5.2	4.1	1.008		2 days	0.56867	0.56867	NA	0	0.99999	2022-01-02T08:23:00.0	1943 minutes	08:23:00	17.3667	11.5129	1	F1.1
2021-11-06 08:24:00	F1	1	1	0	1	5.2	4.1	1.008		2 days	0.986312	0.986312	NA	1	1e-05	2022-01-02T08:24:00.0	1944 minutes	08:24:00	17.3833	-11.5129	1	F1.1
2021-11-06 08:25:00	F1	1	1	0	1	5.2	4.1	1.008		2 days	1.36631	1.36631	NA	1	1e-05	2022-01-02T08:25:00.0	1945 minutes	08:25:00	17.4	-11.5129	1	F1.1
2021-11-06 08:26:00	F1	1	1	0	1	5.2	4.1	1.008		2 days	0.490603	0.490603	NA	0	0.99999	2022-01-02T08:26:00.0	1946 minutes	08:26:00	17.4167	11.5129	1	F1.1
2021-11-06 08:27:00	F1	1	1	0	1	5.2	4.1	1.008		2 days	0.315364	0.315364	NA	0	0.99999	2022-01-02T08:27:00.0	1947 minutes	08:27:00	17.4333	11.5129	1	F1.1
2021-11-06 08:28:00	F1	1	1	0	1	5.2	4.1	1.008		2 days	0.313159	0.313159	NA	0	0.99999	2022-01-02T08:28:00.0	1948 minutes	08:28:00	17.45	11.5129	1	F1.1
2021-11-06 08:29:00	F1	1	1	0	1	5.2	4.1	1.008		2 days	0.0724321	0.0724321	NA	0	0.99999	2022-01-02T08:29:00.0	1949 minutes	08:29:00	17.4667	11.5129	1	F1.1
2021-11-06 08:30:00	F1	1	1	0	1	5.2	4.1	1.008		NA	NA	NA	NA	NA	NA	NA	NA	NA	NA	NA	1	F1.1
2021-11-06 08:31:00	F1	1	1	0	1	5.2	4.1	1.008		2 days	0.570958	0.570958	NA	0	0.99999	2022-01-02T08:31:00.0	1951 minutes	08:31:00	17.5	11.5129	1	F1.1
2021-11-06 08:32:00	F1	1	1	0	1	5.2	4.1	1.008		2 days	2.80191	2.80191	NA	1	1e-05	2022-01-02T08:32:00.0	1952 minutes	08:32:00	17.5167	-11.5129	1	F1.1
2021-11-06 08:33:00	F1	1	1	0	1	5.2	4.1	1.008		2 days	0.725095	0.725095	NA	1	1e-05	2022-01-02T08:33:00.0	1953 minutes	08:33:00	17.5333	-11.5129	1	F1.1
2021-11-06 08:34:00	F1	1	1	0	1	5.2	4.1	1.008		2 days	0.403958	0.403958	NA	0	0.99999	2022-01-02T08:34:00.0	1954 minutes	08:34:00	17.55	11.5129	1	F1.1
2021-11-06 08:35:00	F1	1	1	0	1	5.2	4.1	1.008		2 days	0.74227	0.74227	NA	1	1e-05	2022-01-02T08:35:00.0	1955 minutes	08:35:00	17.5667	-11.5129	1	F1.1
2021-11-06 08:36:00	F1	1	1	0	1	5.2	4.1	1.008		2 days	0.484508	0.484508	NA	0	0.99999	2022-01-02T08:36:00.0	1956 minutes	08:36:00	17.5833	11.5129	1	F1.1
2021-11-06 08:37:00	F1	1	1	0	1	5.2	4.1	1.008		2 days	0.25425	0.25425	NA	0	0.99999	2022-01-02T08:37:00.0	1957 minutes	08:37:00	17.6	11.5129	1	F1.1
2021-11-06 08:38:00	F1	1	1	0	1	5.2	4.1	1.008		2 days	2.14285	2.14285	NA	1	1e-05	2022-01-02T08:38:00.0	1958 minutes	08:38:00	17.6167	-11.5129	1	F1.1
2021-11-06 08:39:00	F1	1	1	0	1	5.2	4.1	1.008		2 days	2.21198	2.21198	NA	1	1e-05	2022-01-02T08:39:00.0	1959 minutes	08:39:00	17.6333	-11.5129	1	F1.1
2021-11-06 08:40:00	F1	1	1	0	1	5.2	4.1	1.008		2 days	0.722537	0.722537	NA	1	1e-05	2022-01-02T08:40:00.0	1960 minutes	08:40:00	17.65	-11.5129	1	F1.1
2021-11-06 08:41:00	F1	1	1	0	1	5.2	4.1	1.008		2 days	0.115356	0.115356	NA	0	0.99999	2022-01-02T08:41:00.0	1961 minutes	08:41:00	17.6667	11.5129	1	F1.1
2021-11-06 08:42:00	F1	1	1	0	1	5.2	4.1	1.008		2 days	2.2807	2.2807	NA	1	1e-05	2022-01-02T08:42:00.0	1962 minutes	08:42:00	17.6833	-11.5129	1	F1.1
2021-11-06 08:43:00	F1	1	1	0	1	5.2	4.1	1.008		2 days	0.547014	0.547014	NA	0	0.99999	2022-01-02T08:43:00.0	1963 minutes	08:43:00	17.7	11.5129	1	F1.1
2021-11-06 08:44:00	F1	1	1	0	1	5.2	4.1	1.008		2 days	0.892436	0.892436	NA	1	1e-05	2022-01-02T08:44:00.0	1964 minutes	08:44:00	17.7167	-11.5129	1	F1.1
2021-11-06 08:45:00	F1	1	1	0	1	5.2	4.1	1.008		2 days	0.374982	0.374982	NA	0	0.99999	2022-01-02T08:45:00.0	1965 minutes	08:45:00	17.7333	11.5129	1	F1.1
2021-11-06 08:46:00	F1	1	1	0	1	5.2	4.1	1.008		2 days	0.6447	0.6447	NA	1	1e-05	2022-01-02T08:46:00.0	1966 minutes	08:46:00	17.75	-11.5129	1	F1.1
2021-11-06 08:47:00	F1	1	1	0	1	5.2	4.1	1.008		2 days	0.159867	0.159867	NA	0	0.99999	2022-01-02T08:47:00.0	1967 minutes	08:47:00	17.7667	11.5129	1	F1.1
2021-11-06 08:48:00	F1	1	1	0	1	5.2	4.1	1.008		2 days	1.1001	1.1001	NA	1	1e-05	2022-01-02T08:48:00.0	1968 minutes	08:48:00	17.7833	-11.5129	1	F1.1
2021-11-06 08:49:00	F1	1	1	0	1	5.2	4.1	1.008		2 days	0.353953	0.353953	NA	0	0.99999	2022-01-02T08:49:00.0	1969 minutes	08:49:00	17.8	11.5129	1	F1.1
2021-11-06 08:50:00	F1	1	1	0	1	5.2	4.1	1.008		2 days	0.548088	0.548088	NA	0	0.99999	2022-01-02T08:50:00.0	1970 minutes	08:50:00	17.8167	11.5129	1	F1.1
2021-11-06 08:51:00	F1	1	1	0	1	5.2	4.1	1.008		2 days	0.340636	0.340636	NA	0	0.99999	2022-01-02T08:51:00.0	1971 minutes	08:51:00	17.8333	11.5129	1	F1.1
2021-11-06 08:52:00	F1	1	1	0	1	5.2	4.1	1.008		2 days	1.53686	1.53686	NA	1	1e-05	2022-01-02T08:52:00.0	1972 minutes	08:52:00	17.85	-11.5129	1	F1.1
2021-11-06 08:53:00	F1	1	1	0	1	5.2	4.1	1.008		2 days	0.804592	0.804592	NA	1	1e-05	2022-01-02T08:53:00.0	1973 minutes	08:53:00	17.8667	-11.5129	1	F1.1
2021-11-06 08:54:00	F1	1	1	0	1	5.2	4.1	1.008		2 days	1.48592	1.48592	NA	1	1e-05	2022-01-02T08:54:00.0	1974 minutes	08:54:00	17.8833	-11.5129	1	F1.1
2021-11-06 08:55:00	F1	1	1	0	1	5.2	4.1	1.008		2 days	1.57994	1.57994	NA	1	1e-05	2022-01-02T08:55:00.0	1975 minutes	08:55:00	17.9	-11.5129	1	F1.1
2021-11-06 08:56:00	F1	1	1	0	1	5.2	4.1	1.008		2 days	1.57845	1.57845	NA	1	1e-05	2022-01-02T08:56:00.0	1976 minutes	08:56:00	17.9167	-11.5129	1	F1.1
2021-11-06 08:57:00	F1	1	1	0	1	5.2	4.1	1.008		2 days	0.519178	0.519178	NA	0	0.99999	2022-01-02T08:57:00.0	1977 minutes	08:57:00	17.9333	11.5129	1	F1.1
2021-11-06 08:58:00	F1	1	1	0	1	5.2	4.1	1.008		2 days	0.686942	0.686942	NA	1	1e-05	2022-01-02T08:58:00.0	1978 minutes	08:58:00	17.95	-11.5129	1	F1.1
2021-11-06 08:59:00	F1	1	1	0	1	5.2	4.1	1.008		2 days	0.442488	0.442488	NA	0	0.99999	2022-01-02T08:59:00.0	1979 minutes	08:59:00	17.9667	11.5129	1	F1.1
2021-11-06 09:00:00	F1	1	1	0	1	5.2	4.1	1.008		2 days	0.979845	0.979845	NA	1	1e-05	2022-01-02T09:00:00.0	1980 minutes	09:00:00	17.9833	-11.5129	1	F1.1
2021-11-06 09:01:00	F1	1	1	0	1	5.2	4.1	1.008		2 days	1.06891	1.06891	NA	1	1e-05	2022-01-02T09:01:00.0	1981 minutes	09:01:00	18	-11.5129	1	F1.1
2021-11-06 09:02:00	F1	1	1	0	1	5.2	4.1	1.008		2 days	1.6089	1.6089	NA	1	1e-05	2022-01-02T09:02:00.0	1982 minutes	09:02:00	18.0167	-11.5129	1	F1.1
2021-11-06 09:03:00	F1	1	1	0	1	5.2	4.1	1.008		2 days	0.384236	0.384236	NA	0	0.99999	2022-01-02T09:03:00.0	1983 minutes	09:03:00	18.0333	11.5129	1	F1.1
2021-11-06 09:04:00	F1	1	1	0	1	5.2	4.1	1.008		2 days	0.629154	0.629154	NA	1	1e-05	2022-01-02T09:04:00.0	1984 minutes	09:04:00	18.05	-11.5129	1	F1.1
2021-11-06 09:05:00	F1	1	1	0	1	5.2	4.1	1.008		2 days	0.930845	0.930845	NA	1	1e-05	2022-01-02T09:05:00.0	1985 minutes	09:05:00	18.0667	-11.5129	1	F1.1
2021-11-06 09:06:00	F1	1	1	0	1	5.2	4.1	1.008		2 days	0.67048	0.67048	NA	1	1e-05	2022-01-02T09:06:00.0	1986 minutes	09:06:00	18.0833	-11.5129	1	F1.1
2021-11-06 09:07:00	F1	1	1	0	1	5.2	4.1	1.008		2 days	1.7423	1.7423	NA	1	1e-05	2022-01-02T09:07:00.0	1987 minutes	09:07:00	18.1	-11.5129	1	F1.1
2021-11-06 09:08:00	F1	1	1	0	1	5.2	4.1	1.008		2 days	0.818177	0.818177	NA	1	1e-05	2022-01-02T09:08:00.0	1988 minutes	09:08:00	18.1167	-11.5129	1	F1.1
2021-11-06 09:09:00	F1	1	1	0	1	5.2	4.1	1.008		2 days	1.41427	1.41427	NA	1	1e-05	2022-01-02T09:09:00.0	1989 minutes	09:09:00	18.1333	-11.5129	1	F1.1
2021-11-06 09:10:00	F1	1	1	0	1	5.2	4.1	1.008		2 days	2.32819	2.32819	NA	1	1e-05	2022-01-02T09:10:00.0	1990 minutes	09:10:00	18.15	-11.5129	1	F1.1
2021-11-06 09:11:00	F1	1	1	0	1	5.2	4.1	1.008		2 days	2.38152	2.38152	NA	1	1e-05	2022-01-02T09:11:00.0	1991 minutes	09:11:00	18.1667	-11.5129	1	F1.1
2021-11-06 09:12:00	F1	1	1	0	1	5.2	4.1	1.008		2 days	1.98382	1.98382	NA	1	1e-05	2022-01-02T09:12:00.0	1992 minutes	09:12:00	18.1833	-11.5129	1	F1.1
2021-11-06 09:13:00	F1	1	1	0	1	5.2	4.1	1.008		2 days	0.692162	0.692162	NA	1	1e-05	2022-01-02T09:13:00.0	1993 minutes	09:13:00	18.2	-11.5129	1	F1.1
2021-11-06 09:14:00	F1	1	1	0	1	5.2	4.1	1.008		2 days	0.35845	0.35845	NA	0	0.99999	2022-01-02T09:14:00.0	1994 minutes	09:14:00	18.2167	11.5129	1	F1.1
2021-11-06 09:15:00	F1	1	1	0	1	5.2	4.1	1.008		2 days	1.05861	1.05861	NA	1	1e-05	2022-01-02T09:15:00.0	1995 minutes	09:15:00	18.2333	-11.5129	1	F1.1
2021-11-06 09:16:00	F1	1	1	0	1	5.2	4.1	1.008		2 days	0.688581	0.688581	NA	1	1e-05	2022-01-02T09:16:00.0	1996 minutes	09:16:00	18.25	-11.5129	1	F1.1
2021-11-06 09:17:00	F1	1	1	0	1	5.2	4.1	1.008		2 days	1.16922	1.16922	NA	1	1e-05	2022-01-02T09:17:00.0	1997 minutes	09:17:00	18.2667	-11.5129	1	F1.1
2021-11-06 09:18:00	F1	1	1	0	1	5.2	4.1	1.008		2 days	2.51556	2.51556	NA	1	1e-05	2022-01-02T09:18:00.0	1998 minutes	09:18:00	18.2833	-11.5129	1	F1.1
2021-11-06 09:19:00	F1	1	1	0	1	5.2	4.1	1.008		2 days	1.56909	1.56909	NA	1	1e-05	2022-01-02T09:19:00.0	1999 minutes	09:19:00	18.3	-11.5129	1	F1.1
2021-11-06 09:20:00	F1	1	1	0	1	5.2	4.1	1.008		2 days	1.564	1.564	NA	1	1e-05	2022-01-02T09:20:00.0	2000 minutes	09:20:00	18.3167	-11.5129	1	F1.1
2021-11-06 09:21:00	F1	1	1	0	1	5.2	4.1	1.008		2 days	1.45348	1.45348	NA	1	1e-05	2022-01-02T09:21:00.0	2001 minutes	09:21:00	18.3333	-11.5129	1	F1.1
2021-11-06 09:22:00	F1	1	1	0	1	5.2	4.1	1.008		2 days	0.291649	0.291649	NA	0	0.99999	2022-01-02T09:22:00.0	2002 minutes	09:22:00	18.35	11.5129	1	F1.1
2021-11-06 09:23:00	F1	1	1	0	1	5.2	4.1	1.008		2 days	2.5155	2.5155	NA	1	1e-05	2022-01-02T09:23:00.0	2003 minutes	09:23:00	18.3667	-11.5129	1	F1.1
2021-11-06 09:24:00	F1	1	1	0	1	5.2	4.1	1.008		2 days	1.79419	1.79419	NA	1	1e-05	2022-01-02T09:24:00.0	2004 minutes	09:24:00	18.3833	-11.5129	1	F1.1
2021-11-06 09:25:00	F1	1	1	0	1	5.2	4.1	1.008		2 days	1.35463	1.35463	NA	1	1e-05	2022-01-02T09:25:00.0	2005 minutes	09:25:00	18.4	-11.5129	1	F1.1
2021-11-06 09:26:00	F1	1	1	0	1	5.2	4.1	1.008		2 days	1.5689	1.5689	NA	1	1e-05	2022-01-02T09:26:00.0	2006 minutes	09:26:00	18.4167	-11.5129	1	F1.1
2021-11-06 09:27:00	F1	1	1	0	1	5.2	4.1	1.008		2 days	1.191	1.191	NA	1	1e-05	2022-01-02T09:27:00.0	2007 minutes	09:27:00	18.4333	-11.5129	1	F1.1
2021-11-06 09:28:00	F1	1	1	0	1	5.2	4.1	1.008		2 days	1.86815	1.86815	NA	1	1e-05	2022-01-02T09:28:00.0	2008 minutes	09:28:00	18.45	-11.5129	1	F1.1
2021-11-06 09:29:00	F1	1	1	0	1	5.2	4.1	1.008		2 days	1.7847	1.7847	NA	1	1e-05	2022-01-02T09:29:00.0	2009 minutes	09:29:00	18.4667	-11.5129	1	F1.1
2021-11-06 09:30:00	F1	1	1	0	1	5.2	4.1	1.008		2 days	1.0465	1.0465	NA	1	1e-05	2022-01-02T09:30:00.0	2010 minutes	09:30:00	18.4833	-11.5129	1	F1.1
2021-11-06 09:31:00	F1	1	1	0	1	5.2	4.1	1.008		2 days	0.361254	0.361254	NA	0	0.99999	2022-01-02T09:31:00.0	2011 minutes	09:31:00	18.5	11.5129	1	F1.1
2021-11-06 09:32:00	F1	1	1	0	1	5.2	4.1	1.008		2 days	1.32597	1.32597	NA	1	1e-05	2022-01-02T09:32:00.0	2012 minutes	09:32:00	18.5167	-11.5129	1	F1.1
2021-11-06 09:33:00	F1	1	1	0	1	5.2	4.1	1.008		2 days	1.25229	1.25229	NA	1	1e-05	2022-01-02T09:33:00.0	2013 minutes	09:33:00	18.5333	-11.5129	1	F1.1
2021-11-06 09:34:00	F1	1	1	0	1	5.2	4.1	1.008		2 days	0.441606	0.441606	NA	0	0.99999	2022-01-02T09:34:00.0	2014 minutes	09:34:00	18.55	11.5129	1	F1.1
2021-11-06 09:35:00	F1	1	1	0	1	5.2	4.1	1.008		2 days	1.04667	1.04667	NA	1	1e-05	2022-01-02T09:35:00.0	2015 minutes	09:35:00	18.5667	-11.5129	1	F1.1
2021-11-06 09:36:00	F1	1	1	0	1	5.2	4.1	1.008		2 days	1.75008	1.75008	NA	1	1e-05	2022-01-02T09:36:00.0	2016 minutes	09:36:00	18.5833	-11.5129	1	F1.1
2021-11-06 09:37:00	F1	1	1	0	1	5.2	4.1	1.008		2 days	0.560658	0.560658	NA	0	0.99999	2022-01-02T09:37:00.0	2017 minutes	09:37:00	18.6	11.5129	1	F1.1
2021-11-06 09:38:00	F1	1	1	0	1	5.2	4.1	1.008		2 days	0.437021	0.437021	NA	0	0.99999	2022-01-02T09:38:00.0	2018 minutes	09:38:00	18.6167	11.5129	1	F1.1
2021-11-06 09:39:00	F1	1	1	0	1	5.2	4.1	1.008		2 days	0.566114	0.566114	NA	0	0.99999	2022-01-02T09:39:00.0	2019 minutes	09:39:00	18.6333	11.5129	1	F1.1
2021-11-06 09:40:00	F1	1	1	0	1	5.2	4.1	1.008		2 days	1.29699	1.29699	NA	1	1e-05	2022-01-02T09:40:00.0	2020 minutes	09:40:00	18.65	-11.5129	1	F1.1
2021-11-06 09:41:00	F1	1	1	0	1	5.2	4.1	1.008		2 days	1.72815	1.72815	NA	1	1e-05	2022-01-02T09:41:00.0	2021 minutes	09:41:00	18.6667	-11.5129	1	F1.1
2021-11-06 09:42:00	F1	1	1	0	1	5.2	4.1	1.008		2 days	1.05553	1.05553	NA	1	1e-05	2022-01-02T09:42:00.0	2022 minutes	09:42:00	18.6833	-11.5129	1	F1.1
2021-11-06 09:43:00	F1	1	1	0	1	5.2	4.1	1.008		2 days	0.444337	0.444337	NA	0	0.99999	2022-01-02T09:43:00.0	2023 minutes	09:43:00	18.7	11.5129	1	F1.1
2021-11-06 09:44:00	F1	1	1	0	1	5.2	4.1	1.008		2 days	0.626675	0.626675	NA	1	1e-05	2022-01-02T09:44:00.0	2024 minutes	09:44:00	18.7167	-11.5129	1	F1.1
2021-11-06 09:45:00	F1	1	1	0	1	5.2	4.1	1.008		2 days	1.11025	1.11025	NA	1	1e-05	2022-01-02T09:45:00.0	2025 minutes	09:45:00	18.7333	-11.5129	1	F1.1
2021-11-06 09:46:00	F1	1	1	0	1	5.2	4.1	1.008		2 days	0.40773	0.40773	NA	0	0.99999	2022-01-02T09:46:00.0	2026 minutes	09:46:00	18.75	11.5129	1	F1.1
2021-11-06 09:47:00	F1	1	1	0	1	5.2	4.1	1.008		2 days	1.56224	1.56224	NA	1	1e-05	2022-01-02T09:47:00.0	2027 minutes	09:47:00	18.7667	-11.5129	1	F1.1
2021-11-06 09:48:00	F1	1	1	0	1	5.2	4.1	1.008		2 days	1.74923	1.74923	NA	1	1e-05	2022-01-02T09:48:00.0	2028 minutes	09:48:00	18.7833	-11.5129	1	F1.1
2021-11-06 09:49:00	F1	1	1	0	1	5.2	4.1	1.008		2 days	2.03383	2.03383	NA	1	1e-05	2022-01-02T09:49:00.0	2029 minutes	09:49:00	18.8	-11.5129	1	F1.1
2021-11-06 09:50:00	F1	1	1	0	1	5.2	4.1	1.008		2 days	0.377951	0.377951	NA	0	0.99999	2022-01-02T09:50:00.0	2030 minutes	09:50:00	18.8167	11.5129	1	F1.1
2021-11-06 09:51:00	F1	1	1	0	1	5.2	4.1	1.008		2 days	1.38966	1.38966	NA	1	1e-05	2022-01-02T09:51:00.0	2031 minutes	09:51:00	18.8333	-11.5129	1	F1.1
2021-11-06 09:52:00	F1	1	1	0	1	5.2	4.1	1.008		2 days	2.80729	2.80729	NA	1	1e-05	2022-01-02T09:52:00.0	2032 minutes	09:52:00	18.85	-11.5129	1	F1.1
2021-11-06 09:53:00	F1	1	1	0	1	5.2	4.1	1.008		2 days	0.330994	0.330994	NA	0	0.99999	2022-01-02T09:53:00.0	2033 minutes	09:53:00	18.8667	11.5129	1	F1.1
2021-11-06 09:54:00	F1	1	1	0	1	5.2	4.1	1.008		2 days	2.17237	2.17237	NA	1	1e-05	2022-01-02T09:54:00.0	2034 minutes	09:54:00	18.8833	-11.5129	1	F1.1
2021-11-06 09:55:00	F1	1	1	0	1	5.2	4.1	1.008		2 days	0.905254	0.905254	NA	1	1e-05	2022-01-02T09:55:00.0	2035 minutes	09:55:00	18.9	-11.5129	1	F1.1
2021-11-06 09:56:00	F1	1	1	0	1	5.2	4.1	1.008		2 days	1.08486	1.08486	NA	1	1e-05	2022-01-02T09:56:00.0	2036 minutes	09:56:00	18.9167	-11.5129	1	F1.1
2021-11-06 09:57:00	F1	1	1	0	1	5.2	4.1	1.008		2 days	1.14076	1.14076	NA	1	1e-05	2022-01-02T09:57:00.0	2037 minutes	09:57:00	18.9333	-11.5129	1	F1.1
2021-11-06 09:58:00	F1	1	1	0	1	5.2	4.1	1.008		2 days	0.320308	0.320308	NA	0	0.99999	2022-01-02T09:58:00.0	2038 minutes	09:58:00	18.95	11.5129	1	F1.1
2021-11-06 09:59:00	F1	1	1	0	1	5.2	4.1	1.008		2 days	1.25065	1.25065	NA	1	1e-05	2022-01-02T09:59:00.0	2039 minutes	09:59:00	18.9667	-11.5129	1	F1.1
2021-11-06 10:00:00	F1	1	1	0	1	5.2	4.1	1.008		2 days	0.897342	0.897342	NA	1	1e-05	2022-01-02T10:00:00.0	2040 minutes	10:00:00	18.9833	-11.5129	1	F1.1
2021-11-06 10:01:00	F1	1	1	0	1	5.2	4.1	1.008		2 days	0.410419	0.410419	NA	0	0.99999	2022-01-02T10:01:00.0	2041 minutes	10:01:00	19	11.5129	1	F1.1
2021-11-06 10:02:00	F1	1	1	0	1	5.2	4.1	1.008		2 days	0.172579	0.172579	NA	0	0.99999	2022-01-02T10:02:00.0	2042 minutes	10:02:00	19.0167	11.5129	1	F1.1
2021-11-06 10:03:00	F1	1	1	0	1	5.2	4.1	1.008		2 days	0.294462	0.294462	NA	0	0.99999	2022-01-02T10:03:00.0	2043 minutes	10:03:00	19.0333	11.5129	1	F1.1
2021-11-06 10:04:00	F1	1	1	0	1	5.2	4.1	1.008		2 days	1.1936	1.1936	NA	1	1e-05	2022-01-02T10:04:00.0	2044 minutes	10:04:00	19.05	-11.5129	1	F1.1
2021-11-06 10:05:00	F1	1	1	0	1	5.2	4.1	1.008		2 days	0.226114	0.226114	NA	0	0.99999	2022-01-02T10:05:00.0	2045 minutes	10:05:00	19.0667	11.5129	1	F1.1
2021-11-06 10:06:00	F1	1	1	0	1	5.2	4.1	1.008		2 days	4.29584	4.29584	NA	1	1e-05	2022-01-02T10:06:00.0	2046 minutes	10:06:00	19.0833	-11.5129	1	F1.1
2021-11-06 10:07:00	F1	1	1	0	1	5.2	4.1	1.008		2 days	1.9164	1.9164	NA	1	1e-05	2022-01-02T10:07:00.0	2047 minutes	10:07:00	19.1	-11.5129	1	F1.1
2021-11-06 10:08:00	F1	1	1	0	1	5.2	4.1	1.008		2 days	0.864215	0.864215	NA	1	1e-05	2022-01-02T10:08:00.0	2048 minutes	10:08:00	19.1167	-11.5129	1	F1.1
2021-11-06 10:09:00	F1	1	1	0	1	5.2	4.1	1.008		2 days	0.361978	0.361978	NA	0	0.99999	2022-01-02T10:09:00.0	2049 minutes	10:09:00	19.1333	11.5129	1	F1.1
2021-11-06 10:10:00	F1	1	1	0	1	5.2	4.1	1.008		2 days	1.05195	1.05195	NA	1	1e-05	2022-01-02T10:10:00.0	2050 minutes	10:10:00	19.15	-11.5129	1	F1.1
2021-11-06 10:11:00	F1	1	1	0	1	5.2	4.1	1.008		2 days	0.89562	0.89562	NA	1	1e-05	2022-01-02T10:11:00.0	2051 minutes	10:11:00	19.1667	-11.5129	1	F1.1
2021-11-06 10:12:00	F1	1	1	0	1	5.2	4.1	1.008		2 days	0.498133	0.498133	NA	0	0.99999	2022-01-02T10:12:00.0	2052 minutes	10:12:00	19.1833	11.5129	1	F1.1
2021-11-06 10:13:00	F1	1	1	0	1	5.2	4.1	1.008		2 days	0.56281	0.56281	NA	0	0.99999	2022-01-02T10:13:00.0	2053 minutes	10:13:00	19.2	11.5129	1	F1.1
2021-11-06 10:14:00	F1	1	1	0	1	5.2	4.1	1.008		2 days	0.821367	0.821367	NA	1	1e-05	2022-01-02T10:14:00.0	2054 minutes	10:14:00	19.2167	-11.5129	1	F1.1
2021-11-06 10:15:00	F1	1	1	0	1	5.2	4.1	1.008		2 days	0.742519	0.742519	NA	1	1e-05	2022-01-02T10:15:00.0	2055 minutes	10:15:00	19.2333	-11.5129	1	F1.1
2021-11-06 10:16:00	F1	1	1	0	1	5.2	4.1	1.008		2 days	0.750318	0.750318	NA	1	1e-05	2022-01-02T10:16:00.0	2056 minutes	10:16:00	19.25	-11.5129	1	F1.1
2021-11-06 10:17:00	F1	1	1	0	1	5.2	4.1	1.008		2 days	1.28068	1.28068	NA	1	1e-05	2022-01-02T10:17:00.0	2057 minutes	10:17:00	19.2667	-11.5129	1	F1.1
2021-11-06 10:18:00	F1	1	1	0	1	5.2	4.1	1.008		2 days	0.810666	0.810666	NA	1	1e-05	2022-01-02T10:18:00.0	2058 minutes	10:18:00	19.2833	-11.5129	1	F1.1
2021-11-06 10:19:00	F1	1	1	0	1	5.2	4.1	1.008		2 days	1.64185	1.64185	NA	1	1e-05	2022-01-02T10:19:00.0	2059 minutes	10:19:00	19.3	-11.5129	1	F1.1
2021-11-06 10:20:00	F1	1	1	0	1	5.2	4.1	1.008		2 days	1.33488	1.33488	NA	1	1e-05	2022-01-02T10:20:00.0	2060 minutes	10:20:00	19.3167	-11.5129	1	F1.1
2021-11-06 10:21:00	F1	1	1	0	1	5.2	4.1	1.008		2 days	1.73741	1.73741	NA	1	1e-05	2022-01-02T10:21:00.0	2061 minutes	10:21:00	19.3333	-11.5129	1	F1.1
2021-11-06 10:22:00	F1	1	1	0	1	5.2	4.1	1.008		2 days	1.68591	1.68591	NA	1	1e-05	2022-01-02T10:22:00.0	2062 minutes	10:22:00	19.35	-11.5129	1	F1.1
2021-11-06 10:23:00	F1	1	1	0	1	5.2	4.1	1.008		2 days	1.18057	1.18057	NA	1	1e-05	2022-01-02T10:23:00.0	2063 minutes	10:23:00	19.3667	-11.5129	1	F1.1
2021-11-06 10:24:00	F1	1	1	0	1	5.2	4.1	1.008		2 days	1.30014	1.30014	NA	1	1e-05	2022-01-02T10:24:00.0	2064 minutes	10:24:00	19.3833	-11.5129	1	F1.1
2021-11-06 10:25:00	F1	1	1	0	1	5.2	4.1	1.008		2 days	0.707458	0.707458	NA	1	1e-05	2022-01-02T10:25:00.0	2065 minutes	10:25:00	19.4	-11.5129	1	F1.1
2021-11-06 10:26:00	F1	1	1	0	1	5.2	4.1	1.008		2 days	1.9619	1.9619	NA	1	1e-05	2022-01-02T10:26:00.0	2066 minutes	10:26:00	19.4167	-11.5129	1	F1.1
2021-11-06 10:27:00	F1	1	1	0	1	5.2	4.1	1.008		2 days	0.897565	0.897565	NA	1	1e-05	2022-01-02T10:27:00.0	2067 minutes	10:27:00	19.4333	-11.5129	1	F1.1
2021-11-06 10:28:00	F1	1	1	0	1	5.2	4.1	1.008		2 days	0.816236	0.816236	NA	1	1e-05	2022-01-02T10:28:00.0	2068 minutes	10:28:00	19.45	-11.5129	1	F1.1
2021-11-06 10:29:00	F1	1	1	0	1	5.2	4.1	1.008		2 days	1.28155	1.28155	NA	1	1e-05	2022-01-02T10:29:00.0	2069 minutes	10:29:00	19.4667	-11.5129	1	F1.1
2021-11-06 10:30:00	F1	1	1	0	1	5.2	4.1	1.008		2 days	0.744002	0.744002	NA	1	1e-05	2022-01-02T10:30:00.0	2070 minutes	10:30:00	19.4833	-11.5129	1	F1.1
2021-11-06 10:31:00	F1	1	1	0	1	5.2	4.1	1.008		2 days	1.05467	1.05467	NA	1	1e-05	2022-01-02T10:31:00.0	2071 minutes	10:31:00	19.5	-11.5129	1	F1.1
2021-11-06 10:32:00	F1	1	1	0	1	5.2	4.1	1.008		2 days	0.863022	0.863022	NA	1	1e-05	2022-01-02T10:32:00.0	2072 minutes	10:32:00	19.5167	-11.5129	1	F1.1
2021-11-06 10:33:00	F1	1	1	0	1	5.2	4.1	1.008		2 days	1.78996	1.78996	NA	1	1e-05	2022-01-02T10:33:00.0	2073 minutes	10:33:00	19.5333	-11.5129	1	F1.1
2021-11-06 10:34:00	F1	1	1	0	1	5.2	4.1	1.008		2 days	1.09685	1.09685	NA	1	1e-05	2022-01-02T10:34:00.0	2074 minutes	10:34:00	19.55	-11.5129	1	F1.1
2021-11-06 10:35:00	F1	1	1	0	1	5.2	4.1	1.008		2 days	6.38377	6.38377	NA	1	1e-05	2022-01-02T10:35:00.0	2075 minutes	10:35:00	19.5667	-11.5129	1	F1.1
2021-11-06 10:36:00	F1	1	1	0	1	5.2	4.1	1.008		2 days	0.415288	0.415288	NA	0	0.99999	2022-01-02T10:36:00.0	2076 minutes	10:36:00	19.5833	11.5129	1	F1.1
2021-11-06 10:37:00	F1	1	1	0	1	5.2	4.1	1.008		2 days	0.972654	0.972654	NA	1	1e-05	2022-01-02T10:37:00.0	2077 minutes	10:37:00	19.6	-11.5129	1	F1.1
2021-11-06 10:38:00	F1	1	1	0	1	5.2	4.1	1.008		2 days	0.909508	0.909508	NA	1	1e-05	2022-01-02T10:38:00.0	2078 minutes	10:38:00	19.6167	-11.5129	1	F1.1
2021-11-06 10:39:00	F1	1	1	0	1	5.2	4.1	1.008		2 days	0.441858	0.441858	NA	0	0.99999	2022-01-02T10:39:00.0	2079 minutes	10:39:00	19.6333	11.5129	1	F1.1
2021-11-06 10:40:00	F1	1	1	0	1	5.2	4.1	1.008		2 days	1.27757	1.27757	NA	1	1e-05	2022-01-02T10:40:00.0	2080 minutes	10:40:00	19.65	-11.5129	1	F1.1
2021-11-06 10:41:00	F1	1	1	0	1	5.2	4.1	1.008		2 days	0.984086	0.984086	NA	1	1e-05	2022-01-02T10:41:00.0	2081 minutes	10:41:00	19.6667	-11.5129	1	F1.1
2021-11-06 10:42:00	F1	1	1	0	1	5.2	4.1	1.008		2 days	0.952714	0.952714	NA	1	1e-05	2022-01-02T10:42:00.0	2082 minutes	10:42:00	19.6833	-11.5129	1	F1.1
2021-11-06 10:43:00	F1	1	1	0	1	5.2	4.1	1.008		2 days	1.73866	1.73866	NA	1	1e-05	2022-01-02T10:43:00.0	2083 minutes	10:43:00	19.7	-11.5129	1	F1.1
2021-11-06 10:44:00	F1	1	1	0	1	5.2	4.1	1.008		2 days	3.51933	3.51933	NA	1	1e-05	2022-01-02T10:44:00.0	2084 minutes	10:44:00	19.7167	-11.5129	1	F1.1
2021-11-06 10:45:00	F1	1	1	0	1	5.2	4.1	1.008		2 days	1.72038	1.72038	NA	1	1e-05	2022-01-02T10:45:00.0	2085 minutes	10:45:00	19.7333	-11.5129	1	F1.1
2021-11-06 10:46:00	F1	1	1	0	1	5.2	4.1	1.008		2 days	1.36958	1.36958	NA	1	1e-05	2022-01-02T10:46:00.0	2086 minutes	10:46:00	19.75	-11.5129	1	F1.1
2021-11-06 10:47:00	F1	1	1	0	1	5.2	4.1	1.008		2 days	1.17898	1.17898	NA	1	1e-05	2022-01-02T10:47:00.0	2087 minutes	10:47:00	19.7667	-11.5129	1	F1.1
2021-11-06 10:48:00	F1	1	1	0	1	5.2	4.1	1.008		2 days	2.22385	2.22385	NA	1	1e-05	2022-01-02T10:48:00.0	2088 minutes	10:48:00	19.7833	-11.5129	1	F1.1
2021-11-06 10:49:00	F1	1	1	0	1	5.2	4.1	1.008		2 days	2.80399	2.80399	NA	1	1e-05	2022-01-02T10:49:00.0	2089 minutes	10:49:00	19.8	-11.5129	1	F1.1
2021-11-06 10:50:00	F1	1	1	0	1	5.2	4.1	1.008		2 days	0.662434	0.662434	NA	1	1e-05	2022-01-02T10:50:00.0	2090 minutes	10:50:00	19.8167	-11.5129	1	F1.1
2021-11-06 10:51:00	F1	1	1	0	1	5.2	4.1	1.008		2 days	1.55326	1.55326	NA	1	1e-05	2022-01-02T10:51:00.0	2091 minutes	10:51:00	19.8333	-11.5129	1	F1.1
2021-11-06 10:52:00	F1	1	1	0	1	5.2	4.1	1.008		2 days	0.538392	0.538392	NA	0	0.99999	2022-01-02T10:52:00.0	2092 minutes	10:52:00	19.85	11.5129	1	F1.1
2021-11-06 10:53:00	F1	1	1	0	1	5.2	4.1	1.008		2 days	1.48578	1.48578	NA	1	1e-05	2022-01-02T10:53:00.0	2093 minutes	10:53:00	19.8667	-11.5129	1	F1.1
2021-11-06 10:54:00	F1	1	1	0	1	5.2	4.1	1.008		2 days	0.592816	0.592816	NA	0	0.99999	2022-01-02T10:54:00.0	2094 minutes	10:54:00	19.8833	11.5129	1	F1.1
2021-11-06 10:55:00	F1	1	1	0	1	5.2	4.1	1.008		2 days	1.38155	1.38155	NA	1	1e-05	2022-01-02T10:55:00.0	2095 minutes	10:55:00	19.9	-11.5129	1	F1.1
2021-11-06 10:56:00	F1	1	1	0	1	5.2	4.1	1.008		2 days	0.579092	0.579092	NA	0	0.99999	2022-01-02T10:56:00.0	2096 minutes	10:56:00	19.9167	11.5129	1	F1.1
2021-11-06 10:57:00	F1	1	1	0	1	5.2	4.1	1.008		2 days	1.18696	1.18696	NA	1	1e-05	2022-01-02T10:57:00.0	2097 minutes	10:57:00	19.9333	-11.5129	1	F1.1
2021-11-06 10:58:00	F1	1	1	0	1	5.2	4.1	1.008		2 days	0.750582	0.750582	NA	1	1e-05	2022-01-02T10:58:00.0	2098 minutes	10:58:00	19.95	-11.5129	1	F1.1
2021-11-06 10:59:00	F1	1	1	0	1	5.2	4.1	1.008		2 days	0.368869	0.368869	NA	0	0.99999	2022-01-02T10:59:00.0	2099 minutes	10:59:00	19.9667	11.5129	1	F1.1
2021-11-06 11:00:00	F1	1	1	0	1	5.2	4.1	1.008		2 days	0.371565	0.371565	NA	0	0.99999	2022-01-02T11:00:00.0	2100 minutes	11:00:00	19.9833	11.5129	1	F1.1
2021-11-06 11:01:00	F1	1	1	0	1	5.2	4.1	1.008		2 days	0.617674	0.617674	NA	1	1e-05	2022-01-02T11:01:00.0	2101 minutes	11:01:00	20	-11.5129	1	F1.1
2021-11-06 11:02:00	F1	1	1	0	1	5.2	4.1	1.008		2 days	0.359575	0.359575	NA	0	0.99999	2022-01-02T11:02:00.0	2102 minutes	11:02:00	20.0167	11.5129	1	F1.1
2021-11-06 11:03:00	F1	1	1	0	1	5.2	4.1	1.008		2 days	0.0593635	0.0593635	NA	0	0.99999	2022-01-02T11:03:00.0	2103 minutes	11:03:00	20.0333	11.5129	1	F1.1
2021-11-06 11:04:00	F1	1	1	0	1	5.2	4.1	1.008		2 days	0.661296	0.661296	NA	1	1e-05	2022-01-02T11:04:00.0	2104 minutes	11:04:00	20.05	-11.5129	1	F1.1
2021-11-06 11:05:00	F1	1	1	0	1	5.2	4.1	1.008		2 days	1.99016	1.99016	NA	1	1e-05	2022-01-02T11:05:00.0	2105 minutes	11:05:00	20.0667	-11.5129	1	F1.1
2021-11-06 11:06:00	F1	1	1	0	1	5.2	4.1	1.008		2 days	0.648772	0.648772	NA	1	1e-05	2022-01-02T11:06:00.0	2106 minutes	11:06:00	20.0833	-11.5129	1	F1.1
2021-11-06 11:07:00	F1	1	1	0	1	5.2	4.1	1.008		2 days	1.86317	1.86317	NA	1	1e-05	2022-01-02T11:07:00.0	2107 minutes	11:07:00	20.1	-11.5129	1	F1.1
2021-11-06 11:08:00	F1	1	1	0	1	5.2	4.1	1.008		2 days	0.572548	0.572548	NA	0	0.99999	2022-01-02T11:08:00.0	2108 minutes	11:08:00	20.1167	11.5129	1	F1.1
2021-11-06 11:09:00	F1	1	1	0	1	5.2	4.1	1.008		2 days	1.30009	1.30009	NA	1	1e-05	2022-01-02T11:09:00.0	2109 minutes	11:09:00	20.1333	-11.5129	1	F1.1
2021-11-06 11:10:00	F1	1	1	0	1	5.2	4.1	1.008		2 days	0.696919	0.696919	NA	1	1e-05	2022-01-02T11:10:00.0	2110 minutes	11:10:00	20.15	-11.5129	1	F1.1
2021-11-06 11:11:00	F1	1	1	0	1	5.2	4.1	1.008		2 days	3.95453	3.95453	NA	1	1e-05	2022-01-02T11:11:00.0	2111 minutes	11:11:00	20.1667	-11.5129	1	F1.1
2021-11-06 11:12:00	F1	1	1	0	1	5.2	4.1	1.008		2 days	0.707988	0.707988	NA	1	1e-05	2022-01-02T11:12:00.0	2112 minutes	11:12:00	20.1833	-11.5129	1	F1.1
2021-11-06 11:13:00	F1	1	1	0	1	5.2	4.1	1.008		2 days	1.50699	1.50699	NA	1	1e-05	2022-01-02T11:13:00.0	2113 minutes	11:13:00	20.2	-11.5129	1	F1.1
2021-11-06 11:14:00	F1	1	1	0	1	5.2	4.1	1.008		2 days	1.35322	1.35322	NA	1	1e-05	2022-01-02T11:14:00.0	2114 minutes	11:14:00	20.2167	-11.5129	1	F1.1
2021-11-06 11:15:00	F1	1	1	0	1	5.2	4.1	1.008		2 days	2.17485	2.17485	NA	1	1e-05	2022-01-02T11:15:00.0	2115 minutes	11:15:00	20.2333	-11.5129	1	F1.1
2021-11-06 11:16:00	F1	1	1	0	1	5.2	4.1	1.008		2 days	1.7754	1.7754	NA	1	1e-05	2022-01-02T11:16:00.0	2116 minutes	11:16:00	20.25	-11.5129	1	F1.1
2021-11-06 11:17:00	F1	1	1	0	1	5.2	4.1	1.008		2 days	0.555596	0.555596	NA	0	0.99999	2022-01-02T11:17:00.0	2117 minutes	11:17:00	20.2667	11.5129	1	F1.1
2021-11-06 11:18:00	F1	1	1	0	1	5.2	4.1	1.008		2 days	3.63945	3.63945	NA	1	1e-05	2022-01-02T11:18:00.0	2118 minutes	11:18:00	20.2833	-11.5129	1	F1.1
2021-11-06 11:19:00	F1	1	1	0	1	5.2	4.1	1.008		2 days	1.11041	1.11041	NA	1	1e-05	2022-01-02T11:19:00.0	2119 minutes	11:19:00	20.3	-11.5129	1	F1.1
2021-11-06 11:20:00	F1	1	1	0	1	5.2	4.1	1.008		2 days	3.15404	3.15404	NA	1	1e-05	2022-01-02T11:20:00.0	2120 minutes	11:20:00	20.3167	-11.5129	1	F1.1
2021-11-06 11:21:00	F1	1	1	0	1	5.2	4.1	1.008		2 days	0.567392	0.567392	NA	0	0.99999	2022-01-02T11:21:00.0	2121 minutes	11:21:00	20.3333	11.5129	1	F1.1
2021-11-06 11:22:00	F1	1	1	0	1	5.2	4.1	1.008		2 days	0.782002	0.782002	NA	1	1e-05	2022-01-02T11:22:00.0	2122 minutes	11:22:00	20.35	-11.5129	1	F1.1
2021-11-06 11:23:00	F1	1	1	0	1	5.2	4.1	1.008		2 days	1.06728	1.06728	NA	1	1e-05	2022-01-02T11:23:00.0	2123 minutes	11:23:00	20.3667	-11.5129	1	F1.1
2021-11-06 11:24:00	F1	1	1	0	1	5.2	4.1	1.008		2 days	2.99414	2.99414	NA	1	1e-05	2022-01-02T11:24:00.0	2124 minutes	11:24:00	20.3833	-11.5129	1	F1.1
2021-11-06 11:25:00	F1	1	1	0	1	5.2	4.1	1.008		2 days	1.87834	1.87834	NA	1	1e-05	2022-01-02T11:25:00.0	2125 minutes	11:25:00	20.4	-11.5129	1	F1.1
2021-11-06 11:26:00	F1	1	1	0	1	5.2	4.1	1.008		2 days	0.160389	0.160389	NA	0	0.99999	2022-01-02T11:26:00.0	2126 minutes	11:26:00	20.4167	11.5129	1	F1.1
2021-11-06 11:27:00	F1	1	1	0	1	5.2	4.1	1.008		2 days	1.12115	1.12115	NA	1	1e-05	2022-01-02T11:27:00.0	2127 minutes	11:27:00	20.4333	-11.5129	1	F1.1
2021-11-06 11:28:00	F1	1	1	0	1	5.2	4.1	1.008		2 days	1.16867	1.16867	NA	1	1e-05	2022-01-02T11:28:00.0	2128 minutes	11:28:00	20.45	-11.5129	1	F1.1
2021-11-06 11:29:00	F1	1	1	0	1	5.2	4.1	1.008		2 days	0.246738	0.246738	NA	0	0.99999	2022-01-02T11:29:00.0	2129 minutes	11:29:00	20.4667	11.5129	1	F1.1
2021-11-06 11:30:00	F1	1	1	0	1	5.2	4.1	1.008		2 days	5.19325	5.19325	NA	1	1e-05	2022-01-02T11:30:00.0	2130 minutes	11:30:00	20.4833	-11.5129	1	F1.1
2021-11-06 11:31:00	F1	1	1	0	1	5.2	4.1	1.008		2 days	2.61186	2.61186	NA	1	1e-05	2022-01-02T11:31:00.0	2131 minutes	11:31:00	20.5	-11.5129	1	F1.1
2021-11-06 11:32:00	F1	1	1	0	1	5.2	4.1	1.008		2 days	1.19625	1.19625	NA	1	1e-05	2022-01-02T11:32:00.0	2132 minutes	11:32:00	20.5167	-11.5129	1	F1.1
2021-11-06 11:33:00	F1	1	1	0	1	5.2	4.1	1.008		2 days	0.374787	0.374787	NA	0	0.99999	2022-01-02T11:33:00.0	2133 minutes	11:33:00	20.5333	11.5129	1	F1.1
2021-11-06 11:34:00	F1	1	1	0	1	5.2	4.1	1.008		2 days	0.896666	0.896666	NA	1	1e-05	2022-01-02T11:34:00.0	2134 minutes	11:34:00	20.55	-11.5129	1	F1.1
2021-11-06 11:35:00	F1	1	1	0	1	5.2	4.1	1.008		2 days	0.883783	0.883783	NA	1	1e-05	2022-01-02T11:35:00.0	2135 minutes	11:35:00	20.5667	-11.5129	1	F1.1
2021-11-06 11:36:00	F1	1	1	0	1	5.2	4.1	1.008		2 days	0.918076	0.918076	NA	1	1e-05	2022-01-02T11:36:00.0	2136 minutes	11:36:00	20.5833	-11.5129	1	F1.1
2021-11-06 11:37:00	F1	1	1	0	1	5.2	4.1	1.008		2 days	0.978288	0.978288	NA	1	1e-05	2022-01-02T11:37:00.0	2137 minutes	11:37:00	20.6	-11.5129	1	F1.1
2021-11-06 11:38:00	F1	1	1	0	1	5.2	4.1	1.008		2 days	1.11563	1.11563	NA	1	1e-05	2022-01-02T11:38:00.0	2138 minutes	11:38:00	20.6167	-11.5129	1	F1.1
2021-11-06 11:39:00	F1	1	1	0	1	5.2	4.1	1.008		2 days	0.762725	0.762725	NA	1	1e-05	2022-01-02T11:39:00.0	2139 minutes	11:39:00	20.6333	-11.5129	1	F1.1
2021-11-06 11:40:00	F1	1	1	0	1	5.2	4.1	1.008		2 days	0.739714	0.739714	NA	1	1e-05	2022-01-02T11:40:00.0	2140 minutes	11:40:00	20.65	-11.5129	1	F1.1
2021-11-06 11:41:00	F1	1	1	0	1	5.2	4.1	1.008		2 days	1.2058	1.2058	NA	1	1e-05	2022-01-02T11:41:00.0	2141 minutes	11:41:00	20.6667	-11.5129	1	F1.1
2021-11-06 11:42:00	F1	1	1	0	1	5.2	4.1	1.008		2 days	2.3	2.3	NA	1	1e-05	2022-01-02T11:42:00.0	2142 minutes	11:42:00	20.6833	-11.5129	1	F1.1
2021-11-06 11:43:00	F1	1	1	0	1	5.2	4.1	1.008		2 days	0.524559	0.524559	NA	0	0.99999	2022-01-02T11:43:00.0	2143 minutes	11:43:00	20.7	11.5129	1	F1.1
2021-11-06 11:44:00	F1	1	1	0	1	5.2	4.1	1.008		2 days	0.892431	0.892431	NA	1	1e-05	2022-01-02T11:44:00.0	2144 minutes	11:44:00	20.7167	-11.5129	1	F1.1
2021-11-06 11:45:00	F1	1	1	0	1	5.2	4.1	1.008		2 days	0.882957	0.882957	NA	1	1e-05	2022-01-02T11:45:00.0	2145 minutes	11:45:00	20.7333	-11.5129	1	F1.1
2021-11-06 11:46:00	F1	1	1	0	1	5.2	4.1	1.008		2 days	2.53763	2.53763	NA	1	1e-05	2022-01-02T11:46:00.0	2146 minutes	11:46:00	20.75	-11.5129	1	F1.1
2021-11-06 11:47:00	F1	1	1	0	1	5.2	4.1	1.008		2 days	0.0905762	0.0905762	NA	0	0.99999	2022-01-02T11:47:00.0	2147 minutes	11:47:00	20.7667	11.5129	1	F1.1
2021-11-06 11:48:00	F1	1	1	0	1	5.2	4.1	1.008		2 days	0.384692	0.384692	NA	0	0.99999	2022-01-02T11:48:00.0	2148 minutes	11:48:00	20.7833	11.5129	1	F1.1
2021-11-06 11:49:00	F1	1	1	0	1	5.2	4.1	1.008		2 days	0.430344	0.430344	NA	0	0.99999	2022-01-02T11:49:00.0	2149 minutes	11:49:00	20.8	11.5129	1	F1.1
2021-11-06 11:50:00	F1	1	1	0	1	5.2	4.1	1.008		2 days	3.80883	3.80883	NA	1	1e-05	2022-01-02T11:50:00.0	2150 minutes	11:50:00	20.8167	-11.5129	1	F1.1
2021-11-06 11:51:00	F1	1	1	0	1	5.2	4.1	1.008		2 days	0.894269	0.894269	NA	1	1e-05	2022-01-02T11:51:00.0	2151 minutes	11:51:00	20.8333	-11.5129	1	F1.1
2021-11-06 11:52:00	F1	1	1	0	1	5.2	4.1	1.008		2 days	1.68529	1.68529	NA	1	1e-05	2022-01-02T11:52:00.0	2152 minutes	11:52:00	20.85	-11.5129	1	F1.1
2021-11-06 11:53:00	F1	1	1	0	1	5.2	4.1	1.008		2 days	1.04265	1.04265	NA	1	1e-05	2022-01-02T11:53:00.0	2153 minutes	11:53:00	20.8667	-11.5129	1	F1.1
2021-11-06 11:54:00	F1	1	1	0	1	5.2	4.1	1.008		2 days	0.545083	0.545083	NA	0	0.99999	2022-01-02T11:54:00.0	2154 minutes	11:54:00	20.8833	11.5129	1	F1.1
2021-11-06 11:55:00	F1	1	1	0	1	5.2	4.1	1.008		2 days	1.62264	1.62264	NA	1	1e-05	2022-01-02T11:55:00.0	2155 minutes	11:55:00	20.9	-11.5129	1	F1.1
2021-11-06 11:56:00	F1	1	1	0	1	5.2	4.1	1.008		2 days	0.605112	0.605112	NA	1	1e-05	2022-01-02T11:56:00.0	2156 minutes	11:56:00	20.9167	-11.5129	1	F1.1
2021-11-06 11:57:00	F1	1	1	0	1	5.2	4.1	1.008		2 days	0.908317	0.908317	NA	1	1e-05	2022-01-02T11:57:00.0	2157 minutes	11:57:00	20.9333	-11.5129	1	F1.1
2021-11-06 11:58:00	F1	1	1	0	1	5.2	4.1	1.008		2 days	0.749597	0.749597	NA	1	1e-05	2022-01-02T11:58:00.0	2158 minutes	11:58:00	20.95	-11.5129	1	F1.1
2021-11-06 11:59:00	F1	1	1	0	1	5.2	4.1	1.008		2 days	1.17315	1.17315	NA	1	1e-05	2022-01-02T11:59:00.0	2159 minutes	11:59:00	20.9667	-11.5129	1	F1.1
2021-11-06 12:00:00	F1	1	1	0	1	5.2	4.1	1.008		2 days	2.55138	2.55138	NA	1	1e-05	2022-01-02T12:00:00.0	2160 minutes	12:00:00	20.9833	-11.5129	1	F1.1
2021-11-06 12:01:00	F1	1	1	0	1	5.2	4.1	1.008		2 days	1.01185	1.01185	NA	1	1e-05	2022-01-02T12:01:00.0	2161 minutes	12:01:00	21	-11.5129	1	F1.1
2021-11-06 12:02:00	F1	1	1	0	1	5.2	4.1	1.008		2 days	0.939641	0.939641	NA	1	1e-05	2022-01-02T12:02:00.0	2162 minutes	12:02:00	21.0167	-11.5129	1	F1.1
2021-11-06 12:03:00	F1	1	1	0	1	5.2	4.1	1.008		2 days	1.55165	1.55165	NA	1	1e-05	2022-01-02T12:03:00.0	2163 minutes	12:03:00	21.0333	-11.5129	1	F1.1
2021-11-06 12:04:00	F1	1	1	0	1	5.2	4.1	1.008		2 days	0.597783	0.597783	NA	0	0.99999	2022-01-02T12:04:00.0	2164 minutes	12:04:00	21.05	11.5129	1	F1.1
2021-11-06 12:05:00	F1	1	1	0	1	5.2	4.1	1.008		2 days	0.509836	0.509836	NA	0	0.99999	2022-01-02T12:05:00.0	2165 minutes	12:05:00	21.0667	11.5129	1	F1.1
2021-11-06 12:06:00	F1	1	1	0	1	5.2	4.1	1.008		2 days	0.706947	0.706947	NA	1	1e-05	2022-01-02T12:06:00.0	2166 minutes	12:06:00	21.0833	-11.5129	1	F1.1
2021-11-06 12:07:00	F1	1	1	0	1	5.2	4.1	1.008		2 days	0.610426	0.610426	NA	1	1e-05	2022-01-02T12:07:00.0	2167 minutes	12:07:00	21.1	-11.5129	1	F1.1
2021-11-06 12:08:00	F1	1	1	0	1	5.2	4.1	1.008		2 days	0.852671	0.852671	NA	1	1e-05	2022-01-02T12:08:00.0	2168 minutes	12:08:00	21.1167	-11.5129	1	F1.1
2021-11-06 12:09:00	F1	1	1	0	1	5.2	4.1	1.008		2 days	1.42101	1.42101	NA	1	1e-05	2022-01-02T12:09:00.0	2169 minutes	12:09:00	21.1333	-11.5129	1	F1.1
2021-11-06 12:10:00	F1	1	1	0	1	5.2	4.1	1.008		2 days	0.796786	0.796786	NA	1	1e-05	2022-01-02T12:10:00.0	2170 minutes	12:10:00	21.15	-11.5129	1	F1.1
2021-11-06 12:11:00	F1	1	1	0	1	5.2	4.1	1.008		2 days	0.137475	0.137475	NA	0	0.99999	2022-01-02T12:11:00.0	2171 minutes	12:11:00	21.1667	11.5129	1	F1.1
2021-11-06 12:12:00	F1	1	1	0	1	5.2	4.1	1.008		2 days	2.17335	2.17335	NA	1	1e-05	2022-01-02T12:12:00.0	2172 minutes	12:12:00	21.1833	-11.5129	1	F1.1
2021-11-06 12:13:00	F1	1	1	0	1	5.2	4.1	1.008		2 days	0.78721	0.78721	NA	1	1e-05	2022-01-02T12:13:00.0	2173 minutes	12:13:00	21.2	-11.5129	1	F1.1
2021-11-06 12:14:00	F1	1	1	0	1	5.2	4.1	1.008		2 days	1.3526	1.3526	NA	1	1e-05	2022-01-02T12:14:00.0	2174 minutes	12:14:00	21.2167	-11.5129	1	F1.1
2021-11-06 12:15:00	F1	1	1	0	1	5.2	4.1	1.008		2 days	1.34577	1.34577	NA	1	1e-05	2022-01-02T12:15:00.0	2175 minutes	12:15:00	21.2333	-11.5129	1	F1.1
2021-11-06 12:16:00	F1	1	1	0	1	5.2	4.1	1.008		2 days	0.397081	0.397081	NA	0	0.99999	2022-01-02T12:16:00.0	2176 minutes	12:16:00	21.25	11.5129	1	F1.1
2021-11-06 12:17:00	F1	1	1	0	1	5.2	4.1	1.008		2 days	1.18487	1.18487	NA	1	1e-05	2022-01-02T12:17:00.0	2177 minutes	12:17:00	21.2667	-11.5129	1	F1.1
2021-11-06 12:18:00	F1	1	1	0	1	5.2	4.1	1.008		2 days	1.15392	1.15392	NA	1	1e-05	2022-01-02T12:18:00.0	2178 minutes	12:18:00	21.2833	-11.5129	1	F1.1
2021-11-06 12:19:00	F1	1	1	0	1	5.2	4.1	1.008		2 days	1.50142	1.50142	NA	1	1e-05	2022-01-02T12:19:00.0	2179 minutes	12:19:00	21.3	-11.5129	1	F1.1
2021-11-06 12:20:00	F1	1	1	0	1	5.2	4.1	1.008		2 days	1.29466	1.29466	NA	1	1e-05	2022-01-02T12:20:00.0	2180 minutes	12:20:00	21.3167	-11.5129	1	F1.1
2021-11-06 12:21:00	F1	1	1	0	1	5.2	4.1	1.008		2 days	0.973993	0.973993	NA	1	1e-05	2022-01-02T12:21:00.0	2181 minutes	12:21:00	21.3333	-11.5129	1	F1.1
2021-11-06 12:22:00	F1	1	1	0	1	5.2	4.1	1.008		2 days	0.854881	0.854881	NA	1	1e-05	2022-01-02T12:22:00.0	2182 minutes	12:22:00	21.35	-11.5129	1	F1.1
2021-11-06 12:23:00	F1	1	1	0	1	5.2	4.1	1.008		2 days	1.38989	1.38989	NA	1	1e-05	2022-01-02T12:23:00.0	2183 minutes	12:23:00	21.3667	-11.5129	1	F1.1
2021-11-06 12:24:00	F1	1	1	0	1	5.2	4.1	1.008		2 days	0.965171	0.965171	NA	1	1e-05	2022-01-02T12:24:00.0	2184 minutes	12:24:00	21.3833	-11.5129	1	F1.1
2021-11-06 12:25:00	F1	1	1	0	1	5.2	4.1	1.008		2 days	2.93761	2.93761	NA	1	1e-05	2022-01-02T12:25:00.0	2185 minutes	12:25:00	21.4	-11.5129	1	F1.1
2021-11-06 12:26:00	F1	1	1	0	1	5.2	4.1	1.008		2 days	0.573749	0.573749	NA	0	0.99999	2022-01-02T12:26:00.0	2186 minutes	12:26:00	21.4167	11.5129	1	F1.1
2021-11-06 12:27:00	F1	1	1	0	1	5.2	4.1	1.008		2 days	1.40104	1.40104	NA	1	1e-05	2022-01-02T12:27:00.0	2187 minutes	12:27:00	21.4333	-11.5129	1	F1.1
2021-11-06 12:28:00	F1	1	1	0	1	5.2	4.1	1.008		2 days	1.43501	1.43501	NA	1	1e-05	2022-01-02T12:28:00.0	2188 minutes	12:28:00	21.45	-11.5129	1	F1.1
2021-11-06 12:29:00	F1	1	1	0	1	5.2	4.1	1.008		2 days	0.831971	0.831971	NA	1	1e-05	2022-01-02T12:29:00.0	2189 minutes	12:29:00	21.4667	-11.5129	1	F1.1
2021-11-06 12:30:00	F1	1	1	0	1	5.2	4.1	1.008		2 days	1.03228	1.03228	NA	1	1e-05	2022-01-02T12:30:00.0	2190 minutes	12:30:00	21.4833	-11.5129	1	F1.1
2021-11-06 12:31:00	F1	1	1	0	1	5.2	4.1	1.008		2 days	1.82531	1.82531	NA	1	1e-05	2022-01-02T12:31:00.0	2191 minutes	12:31:00	21.5	-11.5129	1	F1.1
2021-11-06 12:32:00	F1	1	1	0	1	5.2	4.1	1.008		2 days	1.71005	1.71005	NA	1	1e-05	2022-01-02T12:32:00.0	2192 minutes	12:32:00	21.5167	-11.5129	1	F1.1
2021-11-06 12:33:00	F1	1	1	0	1	5.2	4.1	1.008		2 days	1.79923	1.79923	NA	1	1e-05	2022-01-02T12:33:00.0	2193 minutes	12:33:00	21.5333	-11.5129	1	F1.1
2021-11-06 12:34:00	F1	1	1	0	1	5.2	4.1	1.008		2 days	2.51127	2.51127	NA	1	1e-05	2022-01-02T12:34:00.0	2194 minutes	12:34:00	21.55	-11.5129	1	F1.1
2021-11-06 12:35:00	F1	1	1	0	1	5.2	4.1	1.008		2 days	1.58892	1.58892	NA	1	1e-05	2022-01-02T12:35:00.0	2195 minutes	12:35:00	21.5667	-11.5129	1	F1.1
2021-11-06 12:36:00	F1	1	1	0	1	5.2	4.1	1.008		2 days	1.84342	1.84342	NA	1	1e-05	2022-01-02T12:36:00.0	2196 minutes	12:36:00	21.5833	-11.5129	1	F1.1
2021-11-06 12:37:00	F1	1	1	0	1	5.2	4.1	1.008		2 days	1.14906	1.14906	NA	1	1e-05	2022-01-02T12:37:00.0	2197 minutes	12:37:00	21.6	-11.5129	1	F1.1
2021-11-06 12:38:00	F1	1	1	0	1	5.2	4.1	1.008		2 days	0.942392	0.942392	NA	1	1e-05	2022-01-02T12:38:00.0	2198 minutes	12:38:00	21.6167	-11.5129	1	F1.1
2021-11-06 12:39:00	F1	1	1	0	1	5.2	4.1	1.008		2 days	1.26761	1.26761	NA	1	1e-05	2022-01-02T12:39:00.0	2199 minutes	12:39:00	21.6333	-11.5129	1	F1.1
2021-11-06 12:40:00	F1	1	1	0	1	5.2	4.1	1.008		2 days	2.33213	2.33213	NA	1	1e-05	2022-01-02T12:40:00.0	2200 minutes	12:40:00	21.65	-11.5129	1	F1.1
2021-11-06 12:41:00	F1	1	1	0	1	5.2	4.1	1.008		2 days	3.60904	3.60904	NA	1	1e-05	2022-01-02T12:41:00.0	2201 minutes	12:41:00	21.6667	-11.5129	1	F1.1
2021-11-06 12:42:00	F1	1	1	0	1	5.2	4.1	1.008		2 days	2.57231	2.57231	NA	1	1e-05	2022-01-02T12:42:00.0	2202 minutes	12:42:00	21.6833	-11.5129	1	F1.1
2021-11-06 12:43:00	F1	1	1	0	1	5.2	4.1	1.008		2 days	2.83427	2.83427	NA	1	1e-05	2022-01-02T12:43:00.0	2203 minutes	12:43:00	21.7	-11.5129	1	F1.1
2021-11-06 12:44:00	F1	1	1	0	1	5.2	4.1	1.008		2 days	1.63743	1.63743	NA	1	1e-05	2022-01-02T12:44:00.0	2204 minutes	12:44:00	21.7167	-11.5129	1	F1.1
2021-11-06 12:45:00	F1	1	1	0	1	5.2	4.1	1.008		2 days	1.87975	1.87975	NA	1	1e-05	2022-01-02T12:45:00.0	2205 minutes	12:45:00	21.7333	-11.5129	1	F1.1
2021-11-06 12:46:00	F1	1	1	0	1	5.2	4.1	1.008		2 days	0.319688	0.319688	NA	0	0.99999	2022-01-02T12:46:00.0	2206 minutes	12:46:00	21.75	11.5129	1	F1.1
2021-11-06 12:47:00	F1	1	1	0	1	5.2	4.1	1.008		2 days	3.33332	3.33332	NA	1	1e-05	2022-01-02T12:47:00.0	2207 minutes	12:47:00	21.7667	-11.5129	1	F1.1
2021-11-06 12:48:00	F1	1	1	0	1	5.2	4.1	1.008		2 days	1.65524	1.65524	NA	1	1e-05	2022-01-02T12:48:00.0	2208 minutes	12:48:00	21.7833	-11.5129	1	F1.1
2021-11-06 12:49:00	F1	1	1	0	1	5.2	4.1	1.008		2 days	0.435555	0.435555	NA	0	0.99999	2022-01-02T12:49:00.0	2209 minutes	12:49:00	21.8	11.5129	1	F1.1
2021-11-06 12:50:00	F1	1	1	0	1	5.2	4.1	1.008		2 days	0.431545	0.431545	NA	0	0.99999	2022-01-02T12:50:00.0	2210 minutes	12:50:00	21.8167	11.5129	1	F1.1
2021-11-06 12:51:00	F1	1	1	0	1	5.2	4.1	1.008		2 days	0.5367	0.5367	NA	0	0.99999	2022-01-02T12:51:00.0	2211 minutes	12:51:00	21.8333	11.5129	1	F1.1
2021-11-06 12:52:00	F1	1	1	0	1	5.2	4.1	1.008		2 days	0.756292	0.756292	NA	1	1e-05	2022-01-02T12:52:00.0	2212 minutes	12:52:00	21.85	-11.5129	1	F1.1
2021-11-06 12:53:00	F1	1	1	0	1	5.2	4.1	1.008		2 days	1.23991	1.23991	NA	1	1e-05	2022-01-02T12:53:00.0	2213 minutes	12:53:00	21.8667	-11.5129	1	F1.1
2021-11-06 12:54:00	F1	1	1	0	1	5.2	4.1	1.008		2 days	0.524113	0.524113	NA	0	0.99999	2022-01-02T12:54:00.0	2214 minutes	12:54:00	21.8833	11.5129	1	F1.1
2021-11-06 12:55:00	F1	1	1	0	1	5.2	4.1	1.008		2 days	0.834858	0.834858	NA	1	1e-05	2022-01-02T12:55:00.0	2215 minutes	12:55:00	21.9	-11.5129	1	F1.1
2021-11-06 12:56:00	F1	1	1	0	1	5.2	4.1	1.008		2 days	0.641817	0.641817	NA	1	1e-05	2022-01-02T12:56:00.0	2216 minutes	12:56:00	21.9167	-11.5129	1	F1.1
2021-11-06 12:57:00	F1	1	1	0	1	5.2	4.1	1.008		2 days	0.549891	0.549891	NA	0	0.99999	2022-01-02T12:57:00.0	2217 minutes	12:57:00	21.9333	11.5129	1	F1.1
2021-11-06 12:58:00	F1	1	1	0	1	5.2	4.1	1.008		2 days	3.2913	3.2913	NA	1	1e-05	2022-01-02T12:58:00.0	2218 minutes	12:58:00	21.95	-11.5129	1	F1.1
2021-11-06 12:59:00	F1	1	1	0	1	5.2	4.1	1.008		2 days	2.07542	2.07542	NA	1	1e-05	2022-01-02T12:59:00.0	2219 minutes	12:59:00	21.9667	-11.5129	1	F1.1
2021-11-06 13:00:00	F1	1	1	0	1	5.2	4.1	1.008		2 days	2.02078	2.02078	NA	1	1e-05	2022-01-02T13:00:00.0	2220 minutes	13:00:00	21.9833	-11.5129	1	F1.1
2021-11-06 13:01:00	F1	1	1	0	1	5.2	4.1	1.008		2 days	2.48157	2.48157	NA	1	1e-05	2022-01-02T13:01:00.0	2221 minutes	13:01:00	22	-11.5129	1	F1.1
2021-11-06 13:02:00	F1	1	1	0	1	5.2	4.1	1.008		2 days	0.324496	0.324496	NA	0	0.99999	2022-01-02T13:02:00.0	2222 minutes	13:02:00	22.0167	11.5129	1	F1.1
2021-11-06 13:03:00	F1	1	1	0	1	5.2	4.1	1.008		2 days	0.4032	0.4032	NA	0	0.99999	2022-01-02T13:03:00.0	2223 minutes	13:03:00	22.0333	11.5129	1	F1.1
2021-11-06 13:04:00	F1	1	1	0	1	5.2	4.1	1.008		2 days	0.149311	0.149311	NA	0	0.99999	2022-01-02T13:04:00.0	2224 minutes	13:04:00	22.05	11.5129	1	F1.1
2021-11-06 13:05:00	F1	1	1	0	1	5.2	4.1	1.008		2 days	3.57208	3.57208	NA	1	1e-05	2022-01-02T13:05:00.0	2225 minutes	13:05:00	22.0667	-11.5129	1	F1.1
2021-11-06 13:06:00	F1	1	1	0	1	5.2	4.1	1.008		2 days	3.38877	3.38877	NA	1	1e-05	2022-01-02T13:06:00.0	2226 minutes	13:06:00	22.0833	-11.5129	1	F1.1
2021-11-06 13:07:00	F1	1	1	0	1	5.2	4.1	1.008		2 days	0.36656	0.36656	NA	0	0.99999	2022-01-02T13:07:00.0	2227 minutes	13:07:00	22.1	11.5129	1	F1.1
2021-11-06 13:08:00	F1	1	1	0	1	5.2	4.1	1.008		2 days	2.19869	2.19869	NA	1	1e-05	2022-01-02T13:08:00.0	2228 minutes	13:08:00	22.1167	-11.5129	1	F1.1
2021-11-06 13:09:00	F1	1	1	0	1	5.2	4.1	1.008		2 days	0.635136	0.635136	NA	1	1e-05	2022-01-02T13:09:00.0	2229 minutes	13:09:00	22.1333	-11.5129	1	F1.1
2021-11-06 13:10:00	F1	1	1	0	1	5.2	4.1	1.008		2 days	3.44151	3.44151	NA	1	1e-05	2022-01-02T13:10:00.0	2230 minutes	13:10:00	22.15	-11.5129	1	F1.1
2021-11-06 13:11:00	F1	1	1	0	1	5.2	4.1	1.008		2 days	1.22515	1.22515	NA	1	1e-05	2022-01-02T13:11:00.0	2231 minutes	13:11:00	22.1667	-11.5129	1	F1.1
2021-11-06 13:12:00	F1	1	1	0	1	5.2	4.1	1.008		2 days	0.375224	0.375224	NA	0	0.99999	2022-01-02T13:12:00.0	2232 minutes	13:12:00	22.1833	11.5129	1	F1.1
2021-11-06 13:13:00	F1	1	1	0	1	5.2	4.1	1.008		2 days	0.597853	0.597853	NA	0	0.99999	2022-01-02T13:13:00.0	2233 minutes	13:13:00	22.2	11.5129	1	F1.1
2021-11-06 13:14:00	F1	1	1	0	1	5.2	4.1	1.008		2 days	0.701216	0.701216	NA	1	1e-05	2022-01-02T13:14:00.0	2234 minutes	13:14:00	22.2167	-11.5129	1	F1.1
2021-11-06 13:15:00	F1	1	1	0	1	5.2	4.1	1.008		2 days	0.901109	0.901109	NA	1	1e-05	2022-01-02T13:15:00.0	2235 minutes	13:15:00	22.2333	-11.5129	1	F1.1
2021-11-06 13:16:00	F1	1	1	0	1	5.2	4.1	1.008		2 days	4.83444	4.83444	NA	1	1e-05	2022-01-02T13:16:00.0	2236 minutes	13:16:00	22.25	-11.5129	1	F1.1
2021-11-06 13:17:00	F1	1	1	0	1	5.2	4.1	1.008		2 days	0.382062	0.382062	NA	0	0.99999	2022-01-02T13:17:00.0	2237 minutes	13:17:00	22.2667	11.5129	1	F1.1
2021-11-06 13:18:00	F1	1	1	0	1	5.2	4.1	1.008		2 days	0.380236	0.380236	NA	0	0.99999	2022-01-02T13:18:00.0	2238 minutes	13:18:00	22.2833	11.5129	1	F1.1
2021-11-06 13:19:00	F1	1	1	0	1	5.2	4.1	1.008		2 days	2.98518	2.98518	NA	1	1e-05	2022-01-02T13:19:00.0	2239 minutes	13:19:00	22.3	-11.5129	1	F1.1
2021-11-06 13:20:00	F1	1	1	0	1	5.2	4.1	1.008		2 days	0.576399	0.576399	NA	0	0.99999	2022-01-02T13:20:00.0	2240 minutes	13:20:00	22.3167	11.5129	1	F1.1
2021-11-06 13:21:00	F1	1	1	0	1	5.2	4.1	1.008		2 days	2.32512	2.32512	NA	1	1e-05	2022-01-02T13:21:00.0	2241 minutes	13:21:00	22.3333	-11.5129	1	F1.1
2021-11-06 13:22:00	F1	1	1	0	1	5.2	4.1	1.008		2 days	0.69835	0.69835	NA	1	1e-05	2022-01-02T13:22:00.0	2242 minutes	13:22:00	22.35	-11.5129	1	F1.1
2021-11-06 13:23:00	F1	1	1	0	1	5.2	4.1	1.008		2 days	2.33695	2.33695	NA	1	1e-05	2022-01-02T13:23:00.0	2243 minutes	13:23:00	22.3667	-11.5129	1	F1.1
2021-11-06 13:24:00	F1	1	1	0	1	5.2	4.1	1.008		2 days	0.779115	0.779115	NA	1	1e-05	2022-01-02T13:24:00.0	2244 minutes	13:24:00	22.3833	-11.5129	1	F1.1
2021-11-06 13:25:00	F1	1	1	0	1	5.2	4.1	1.008		2 days	0.614209	0.614209	NA	1	1e-05	2022-01-02T13:25:00.0	2245 minutes	13:25:00	22.4	-11.5129	1	F1.1
2021-11-06 13:26:00	F1	1	1	0	1	5.2	4.1	1.008		2 days	0.573109	0.573109	NA	0	0.99999	2022-01-02T13:26:00.0	2246 minutes	13:26:00	22.4167	11.5129	1	F1.1
2021-11-06 13:27:00	F1	1	1	0	1	5.2	4.1	1.008		2 days	0.323204	0.323204	NA	0	0.99999	2022-01-02T13:27:00.0	2247 minutes	13:27:00	22.4333	11.5129	1	F1.1
2021-11-06 13:28:00	F1	1	1	0	1	5.2	4.1	1.008		2 days	0.641893	0.641893	NA	1	1e-05	2022-01-02T13:28:00.0	2248 minutes	13:28:00	22.45	-11.5129	1	F1.1
2021-11-06 13:29:00	F1	1	1	0	1	5.2	4.1	1.008		2 days	1.37296	1.37296	NA	1	1e-05	2022-01-02T13:29:00.0	2249 minutes	13:29:00	22.4667	-11.5129	1	F1.1
2021-11-06 13:30:00	F1	1	1	0	1	5.2	4.1	1.008		2 days	0.378373	0.378373	NA	0	0.99999	2022-01-02T13:30:00.0	2250 minutes	13:30:00	22.4833	11.5129	1	F1.1
2021-11-06 13:31:00	F1	1	1	0	1	5.2	4.1	1.008		2 days	0.954854	0.954854	NA	1	1e-05	2022-01-02T13:31:00.0	2251 minutes	13:31:00	22.5	-11.5129	1	F1.1
2021-11-06 13:32:00	F1	1	1	0	1	5.2	4.1	1.008		2 days	0.326783	0.326783	NA	0	0.99999	2022-01-02T13:32:00.0	2252 minutes	13:32:00	22.5167	11.5129	1	F1.1
2021-11-06 13:33:00	F1	1	1	0	1	5.2	4.1	1.008		2 days	1.76017	1.76017	NA	1	1e-05	2022-01-02T13:33:00.0	2253 minutes	13:33:00	22.5333	-11.5129	1	F1.1
2021-11-06 13:34:00	F1	1	1	0	1	5.2	4.1	1.008		2 days	0.440051	0.440051	NA	0	0.99999	2022-01-02T13:34:00.0	2254 minutes	13:34:00	22.55	11.5129	1	F1.1
2021-11-06 13:35:00	F1	1	1	0	1	5.2	4.1	1.008		2 days	1.90932	1.90932	NA	1	1e-05	2022-01-02T13:35:00.0	2255 minutes	13:35:00	22.5667	-11.5129	1	F1.1
2021-11-06 13:36:00	F1	1	1	0	1	5.2	4.1	1.008		2 days	1.52219	1.52219	NA	1	1e-05	2022-01-02T13:36:00.0	2256 minutes	13:36:00	22.5833	-11.5129	1	F1.1
2021-11-06 13:37:00	F1	1	1	0	1	5.2	4.1	1.008		2 days	2.67155	2.67155	NA	1	1e-05	2022-01-02T13:37:00.0	2257 minutes	13:37:00	22.6	-11.5129	1	F1.1
2021-11-06 13:38:00	F1	1	1	0	1	5.2	4.1	1.008		2 days	2.34513	2.34513	NA	1	1e-05	2022-01-02T13:38:00.0	2258 minutes	13:38:00	22.6167	-11.5129	1	F1.1
2021-11-06 13:39:00	F1	1	1	0	1	5.2	4.1	1.008		2 days	1.07328	1.07328	NA	1	1e-05	2022-01-02T13:39:00.0	2259 minutes	13:39:00	22.6333	-11.5129	1	F1.1
2021-11-06 13:40:00	F1	1	1	0	1	5.2	4.1	1.008		2 days	3.90953	3.90953	NA	1	1e-05	2022-01-02T13:40:00.0	2260 minutes	13:40:00	22.65	-11.5129	1	F1.1
2021-11-06 13:41:00	F1	1	1	0	1	5.2	4.1	1.008		2 days	2.09347	2.09347	NA	1	1e-05	2022-01-02T13:41:00.0	2261 minutes	13:41:00	22.6667	-11.5129	1	F1.1
2021-11-06 13:42:00	F1	1	1	0	1	5.2	4.1	1.008		2 days	1.33962	1.33962	NA	1	1e-05	2022-01-02T13:42:00.0	2262 minutes	13:42:00	22.6833	-11.5129	1	F1.1
2021-11-06 13:43:00	F1	1	1	0	1	5.2	4.1	1.008		2 days	1.78623	1.78623	NA	1	1e-05	2022-01-02T13:43:00.0	2263 minutes	13:43:00	22.7	-11.5129	1	F1.1
2021-11-06 13:44:00	F1	1	1	0	1	5.2	4.1	1.008		2 days	0.6783	0.6783	NA	1	1e-05	2022-01-02T13:44:00.0	2264 minutes	13:44:00	22.7167	-11.5129	1	F1.1
2021-11-06 13:45:00	F1	1	1	0	1	5.2	4.1	1.008		2 days	4.89126	4.89126	NA	1	1e-05	2022-01-02T13:45:00.0	2265 minutes	13:45:00	22.7333	-11.5129	1	F1.1
2021-11-06 13:46:00	F1	1	1	0	1	5.2	4.1	1.008		2 days	3.50617	3.50617	NA	1	1e-05	2022-01-02T13:46:00.0	2266 minutes	13:46:00	22.75	-11.5129	1	F1.1
2021-11-06 13:47:00	F1	1	1	0	1	5.2	4.1	1.008		2 days	2.17683	2.17683	NA	1	1e-05	2022-01-02T13:47:00.0	2267 minutes	13:47:00	22.7667	-11.5129	1	F1.1
2021-11-06 13:48:00	F1	1	1	0	1	5.2	4.1	1.008		2 days	0.87894	0.87894	NA	1	1e-05	2022-01-02T13:48:00.0	2268 minutes	13:48:00	22.7833	-11.5129	1	F1.1
2021-11-06 13:49:00	F1	1	1	0	1	5.2	4.1	1.008		2 days	1.46778	1.46778	NA	1	1e-05	2022-01-02T13:49:00.0	2269 minutes	13:49:00	22.8	-11.5129	1	F1.1
2021-11-06 13:50:00	F1	1	1	0	1	5.2	4.1	1.008		2 days	1.22437	1.22437	NA	1	1e-05	2022-01-02T13:50:00.0	2270 minutes	13:50:00	22.8167	-11.5129	1	F1.1
2021-11-06 13:51:00	F1	1	1	0	1	5.2	4.1	1.008		2 days	0.853396	0.853396	NA	1	1e-05	2022-01-02T13:51:00.0	2271 minutes	13:51:00	22.8333	-11.5129	1	F1.1
2021-11-06 13:52:00	F1	1	1	0	1	5.2	4.1	1.008		2 days	1.14445	1.14445	NA	1	1e-05	2022-01-02T13:52:00.0	2272 minutes	13:52:00	22.85	-11.5129	1	F1.1
2021-11-06 13:53:00	F1	1	1	0	1	5.2	4.1	1.008		2 days	3.52202	3.52202	NA	1	1e-05	2022-01-02T13:53:00.0	2273 minutes	13:53:00	22.8667	-11.5129	1	F1.1
2021-11-06 13:54:00	F1	1	1	0	1	5.2	4.1	1.008		2 days	1.07518	1.07518	NA	1	1e-05	2022-01-02T13:54:00.0	2274 minutes	13:54:00	22.8833	-11.5129	1	F1.1
2021-11-06 13:55:00	F1	1	1	0	1	5.2	4.1	1.008		2 days	1.83712	1.83712	NA	1	1e-05	2022-01-02T13:55:00.0	2275 minutes	13:55:00	22.9	-11.5129	1	F1.1
2021-11-06 13:56:00	F1	1	1	0	1	5.2	4.1	1.008		2 days	1.85767	1.85767	NA	1	1e-05	2022-01-02T13:56:00.0	2276 minutes	13:56:00	22.9167	-11.5129	1	F1.1
2021-11-06 13:57:00	F1	1	1	0	1	5.2	4.1	1.008		2 days	0.558513	0.558513	NA	0	0.99999	2022-01-02T13:57:00.0	2277 minutes	13:57:00	22.9333	11.5129	1	F1.1
2021-11-06 13:58:00	F1	1	1	0	1	5.2	4.1	1.008		2 days	3.5602	3.5602	NA	1	1e-05	2022-01-02T13:58:00.0	2278 minutes	13:58:00	22.95	-11.5129	1	F1.1
2021-11-06 13:59:00	F1	1	1	0	1	5.2	4.1	1.008		2 days	4.64884	4.64884	NA	1	1e-05	2022-01-02T13:59:00.0	2279 minutes	13:59:00	22.9667	-11.5129	1	F1.1
2021-11-06 14:00:00	F1	1	1	0	1	5.2	4.1	1.008		2 days	1.9029	1.9029	NA	1	1e-05	2022-01-02T14:00:00.0	2280 minutes	14:00:00	22.9833	-11.5129	1	F1.1
2021-11-06 14:01:00	F1	1	1	0	1	5.2	4.1	1.008		2 days	2.44827	2.44827	NA	1	1e-05	2022-01-02T14:01:00.0	2281 minutes	14:01:00	23	-11.5129	1	F1.1
2021-11-06 14:02:00	F1	1	1	0	1	5.2	4.1	1.008		2 days	0.940985	0.940985	NA	1	1e-05	2022-01-02T14:02:00.0	2282 minutes	14:02:00	23.0167	-11.5129	1	F1.1
2021-11-06 14:03:00	F1	1	1	0	1	5.2	4.1	1.008		2 days	1.94152	1.94152	NA	1	1e-05	2022-01-02T14:03:00.0	2283 minutes	14:03:00	23.0333	-11.5129	1	F1.1
2021-11-06 14:04:00	F1	1	1	0	1	5.2	4.1	1.008		2 days	1.12764	1.12764	NA	1	1e-05	2022-01-02T14:04:00.0	2284 minutes	14:04:00	23.05	-11.5129	1	F1.1
2021-11-06 14:05:00	F1	1	1	0	1	5.2	4.1	1.008		2 days	0.956584	0.956584	NA	1	1e-05	2022-01-02T14:05:00.0	2285 minutes	14:05:00	23.0667	-11.5129	1	F1.1
2021-11-06 14:06:00	F1	1	1	0	1	5.2	4.1	1.008		2 days	0.569436	0.569436	NA	0	0.99999	2022-01-02T14:06:00.0	2286 minutes	14:06:00	23.0833	11.5129	1	F1.1
2021-11-06 14:07:00	F1	1	1	0	1	5.2	4.1	1.008		2 days	1.43268	1.43268	NA	1	1e-05	2022-01-02T14:07:00.0	2287 minutes	14:07:00	23.1	-11.5129	1	F1.1
2021-11-06 14:08:00	F1	1	1	0	1	5.2	4.1	1.008		2 days	0.543972	0.543972	NA	0	0.99999	2022-01-02T14:08:00.0	2288 minutes	14:08:00	23.1167	11.5129	1	F1.1
2021-11-06 14:09:00	F1	1	1	0	1	5.2	4.1	1.008		2 days	0.645987	0.645987	NA	1	1e-05	2022-01-02T14:09:00.0	2289 minutes	14:09:00	23.1333	-11.5129	1	F1.1
2021-11-06 14:10:00	F1	1	1	0	1	5.2	4.1	1.008		2 days	0.936076	0.936076	NA	1	1e-05	2022-01-02T14:10:00.0	2290 minutes	14:10:00	23.15	-11.5129	1	F1.1
2021-11-06 14:11:00	F1	1	1	0	1	5.2	4.1	1.008		2 days	1.31532	1.31532	NA	1	1e-05	2022-01-02T14:11:00.0	2291 minutes	14:11:00	23.1667	-11.5129	1	F1.1
2021-11-06 14:12:00	F1	1	1	0	1	5.2	4.1	1.008		2 days	2.19754	2.19754	NA	1	1e-05	2022-01-02T14:12:00.0	2292 minutes	14:12:00	23.1833	-11.5129	1	F1.1
2021-11-06 14:13:00	F1	1	1	0	1	5.2	4.1	1.008		2 days	1.80465	1.80465	NA	1	1e-05	2022-01-02T14:13:00.0	2293 minutes	14:13:00	23.2	-11.5129	1	F1.1
2021-11-06 14:14:00	F1	1	1	0	1	5.2	4.1	1.008		2 days	0.471299	0.471299	NA	0	0.99999	2022-01-02T14:14:00.0	2294 minutes	14:14:00	23.2167	11.5129	1	F1.1
2021-11-06 14:15:00	F1	1	1	0	1	5.2	4.1	1.008		2 days	0.205329	0.205329	NA	0	0.99999	2022-01-02T14:15:00.0	2295 minutes	14:15:00	23.2333	11.5129	1	F1.1
2021-11-06 14:16:00	F1	1	1	0	1	5.2	4.1	1.008		2 days	0.17052	0.17052	NA	0	0.99999	2022-01-02T14:16:00.0	2296 minutes	14:16:00	23.25	11.5129	1	F1.1
2021-11-06 14:17:00	F1	1	1	0	1	5.2	4.1	1.008		2 days	0.165892	0.165892	NA	0	0.99999	2022-01-02T14:17:00.0	2297 minutes	14:17:00	23.2667	11.5129	1	F1.1
2021-11-06 14:18:00	F1	1	1	0	1	5.2	4.1	1.008		2 days	2.09501	2.09501	NA	1	1e-05	2022-01-02T14:18:00.0	2298 minutes	14:18:00	23.2833	-11.5129	1	F1.1
2021-11-06 14:19:00	F1	1	1	0	1	5.2	4.1	1.008		2 days	0.243494	0.243494	NA	0	0.99999	2022-01-02T14:19:00.0	2299 minutes	14:19:00	23.3	11.5129	1	F1.1
2021-11-06 14:20:00	F1	1	1	0	1	5.2	4.1	1.008		2 days	0.410081	0.410081	NA	0	0.99999	2022-01-02T14:20:00.0	2300 minutes	14:20:00	23.3167	11.5129	1	F1.1
2021-11-06 14:21:00	F1	1	1	0	1	5.2	4.1	1.008		2 days	0.323134	0.323134	NA	0	0.99999	2022-01-02T14:21:00.0	2301 minutes	14:21:00	23.3333	11.5129	1	F1.1
2021-11-06 14:22:00	F1	1	1	0	1	5.2	4.1	1.008		2 days	0.855819	0.855819	NA	1	1e-05	2022-01-02T14:22:00.0	2302 minutes	14:22:00	23.35	-11.5129	1	F1.1
2021-11-06 14:23:00	F1	1	1	0	1	5.2	4.1	1.008		2 days	0.257815	0.257815	NA	0	0.99999	2022-01-02T14:23:00.0	2303 minutes	14:23:00	23.3667	11.5129	1	F1.1
2021-11-06 14:24:00	F1	1	1	0	1	5.2	4.1	1.008		2 days	0.290318	0.290318	NA	0	0.99999	2022-01-02T14:24:00.0	2304 minutes	14:24:00	23.3833	11.5129	1	F1.1
2021-11-06 14:25:00	F1	1	1	0	1	5.2	4.1	1.008		2 days	0.437947	0.437947	NA	0	0.99999	2022-01-02T14:25:00.0	2305 minutes	14:25:00	23.4	11.5129	1	F1.1
2021-11-06 14:26:00	F1	1	1	0	1	5.2	4.1	1.008		2 days	0.914856	0.914856	NA	1	1e-05	2022-01-02T14:26:00.0	2306 minutes	14:26:00	23.4167	-11.5129	1	F1.1
2021-11-06 14:27:00	F1	1	1	0	1	5.2	4.1	1.008		2 days	0.266448	0.266448	NA	0	0.99999	2022-01-02T14:27:00.0	2307 minutes	14:27:00	23.4333	11.5129	1	F1.1
2021-11-06 14:28:00	F1	1	1	0	1	5.2	4.1	1.008		2 days	0.495634	0.495634	NA	0	0.99999	2022-01-02T14:28:00.0	2308 minutes	14:28:00	23.45	11.5129	1	F1.1
2021-11-06 14:29:00	F1	1	1	0	1	5.2	4.1	1.008		2 days	0.284067	0.284067	NA	0	0.99999	2022-01-02T14:29:00.0	2309 minutes	14:29:00	23.4667	11.5129	1	F1.1
2021-11-06 14:30:00	F1	1	1	0	1	5.2	4.1	1.008		2 days	1.89419	1.89419	NA	1	1e-05	2022-01-02T14:30:00.0	2310 minutes	14:30:00	23.4833	-11.5129	1	F1.1
2021-11-06 14:31:00	F1	1	1	0	1	5.2	4.1	1.008		2 days	0.267432	0.267432	NA	0	0.99999	2022-01-02T14:31:00.0	2311 minutes	14:31:00	23.5	11.5129	1	F1.1
2021-11-06 14:32:00	F1	1	1	0	1	5.2	4.1	1.008		2 days	3.10072	3.10072	NA	1	1e-05	2022-01-02T14:32:00.0	2312 minutes	14:32:00	23.5167	-11.5129	1	F1.1
2021-11-06 14:33:00	F1	1	1	0	1	5.2	4.1	1.008		2 days	2.5083	2.5083	NA	1	1e-05	2022-01-02T14:33:00.0	2313 minutes	14:33:00	23.5333	-11.5129	1	F1.1
2021-11-06 14:34:00	F1	1	1	0	1	5.2	4.1	1.008		2 days	1.75702	1.75702	NA	1	1e-05	2022-01-02T14:34:00.0	2314 minutes	14:34:00	23.55	-11.5129	1	F1.1
2021-11-06 14:35:00	F1	1	1	0	1	5.2	4.1	1.008		2 days	0.441819	0.441819	NA	0	0.99999	2022-01-02T14:35:00.0	2315 minutes	14:35:00	23.5667	11.5129	1	F1.1
2021-11-06 14:36:00	F1	1	1	0	1	5.2	4.1	1.008		2 days	1.34869	1.34869	NA	1	1e-05	2022-01-02T14:36:00.0	2316 minutes	14:36:00	23.5833	-11.5129	1	F1.1
2021-11-06 14:37:00	F1	1	1	0	1	5.2	4.1	1.008		2 days	0.709547	0.709547	NA	1	1e-05	2022-01-02T14:37:00.0	2317 minutes	14:37:00	23.6	-11.5129	1	F1.1
2021-11-06 14:38:00	F1	1	1	0	1	5.2	4.1	1.008		2 days	0.405478	0.405478	NA	0	0.99999	2022-01-02T14:38:00.0	2318 minutes	14:38:00	23.6167	11.5129	1	F1.1
2021-11-06 14:39:00	F1	1	1	0	1	5.2	4.1	1.008		2 days	0.624638	0.624638	NA	1	1e-05	2022-01-02T14:39:00.0	2319 minutes	14:39:00	23.6333	-11.5129	1	F1.1
2021-11-06 14:40:00	F1	1	1	0	1	5.2	4.1	1.008		2 days	0.584812	0.584812	NA	0	0.99999	2022-01-02T14:40:00.0	2320 minutes	14:40:00	23.65	11.5129	1	F1.1
2021-11-06 14:41:00	F1	1	1	0	1	5.2	4.1	1.008		2 days	1.15835	1.15835	NA	1	1e-05	2022-01-02T14:41:00.0	2321 minutes	14:41:00	23.6667	-11.5129	1	F1.1
2021-11-06 14:42:00	F1	1	1	0	1	5.2	4.1	1.008		2 days	1.44215	1.44215	NA	1	1e-05	2022-01-02T14:42:00.0	2322 minutes	14:42:00	23.6833	-11.5129	1	F1.1
2021-11-06 14:43:00	F1	1	1	0	1	5.2	4.1	1.008		2 days	0.29911	0.29911	NA	0	0.99999	2022-01-02T14:43:00.0	2323 minutes	14:43:00	23.7	11.5129	1	F1.1
2021-11-06 14:44:00	F1	1	1	0	1	5.2	4.1	1.008		2 days	1.25442	1.25442	NA	1	1e-05	2022-01-02T14:44:00.0	2324 minutes	14:44:00	23.7167	-11.5129	1	F1.1
2021-11-06 14:45:00	F1	1	1	0	1	5.2	4.1	1.008		2 days	3.33814	3.33814	NA	1	1e-05	2022-01-02T14:45:00.0	2325 minutes	14:45:00	23.7333	-11.5129	1	F1.1
2021-11-06 14:46:00	F1	1	1	0	1	5.2	4.1	1.008		2 days	1.16304	1.16304	NA	1	1e-05	2022-01-02T14:46:00.0	2326 minutes	14:46:00	23.75	-11.5129	1	F1.1
2021-11-06 14:47:00	F1	1	1	0	1	5.2	4.1	1.008		2 days	0.518057	0.518057	NA	0	0.99999	2022-01-02T14:47:00.0	2327 minutes	14:47:00	23.7667	11.5129	1	F1.1
2021-11-06 14:48:00	F1	1	1	0	1	5.2	4.1	1.008		2 days	0.796672	0.796672	NA	1	1e-05	2022-01-02T14:48:00.0	2328 minutes	14:48:00	23.7833	-11.5129	1	F1.1
2021-11-06 14:49:00	F1	1	1	0	1	5.2	4.1	1.008		2 days	0.907953	0.907953	NA	1	1e-05	2022-01-02T14:49:00.0	2329 minutes	14:49:00	23.8	-11.5129	1	F1.1
2021-11-06 14:50:00	F1	1	1	0	1	5.2	4.1	1.008		2 days	0.164925	0.164925	NA	0	0.99999	2022-01-02T14:50:00.0	2330 minutes	14:50:00	23.8167	11.5129	1	F1.1
2021-11-06 14:51:00	F1	1	1	0	1	5.2	4.1	1.008		2 days	0.971741	0.971741	NA	1	1e-05	2022-01-02T14:51:00.0	2331 minutes	14:51:00	23.8333	-11.5129	1	F1.1
2021-11-06 14:52:00	F1	1	1	0	1	5.2	4.1	1.008		2 days	1.00461	1.00461	NA	1	1e-05	2022-01-02T14:52:00.0	2332 minutes	14:52:00	23.85	-11.5129	1	F1.1
2021-11-06 14:53:00	F1	1	1	0	1	5.2	4.1	1.008		2 days	0.443897	0.443897	NA	0	0.99999	2022-01-02T14:53:00.0	2333 minutes	14:53:00	23.8667	11.5129	1	F1.1
2021-11-06 14:54:00	F1	1	1	0	1	5.2	4.1	1.008		2 days	0.435194	0.435194	NA	0	0.99999	2022-01-02T14:54:00.0	2334 minutes	14:54:00	23.8833	11.5129	1	F1.1
2021-11-06 14:55:00	F1	1	1	0	1	5.2	4.1	1.008		2 days	1.6929	1.6929	NA	1	1e-05	2022-01-02T14:55:00.0	2335 minutes	14:55:00	23.9	-11.5129	1	F1.1
2021-11-06 14:56:00	F1	1	1	0	1	5.2	4.1	1.008		2 days	0.924437	0.924437	NA	1	1e-05	2022-01-02T14:56:00.0	2336 minutes	14:56:00	23.9167	-11.5129	1	F1.1
2021-11-06 14:57:00	F1	1	1	0	1	5.2	4.1	1.008		2 days	0.518458	0.518458	NA	0	0.99999	2022-01-02T14:57:00.0	2337 minutes	14:57:00	23.9333	11.5129	1	F1.1
2021-11-06 14:58:00	F1	1	1	0	1	5.2	4.1	1.008		2 days	1.31709	1.31709	NA	1	1e-05	2022-01-02T14:58:00.0	2338 minutes	14:58:00	23.95	-11.5129	1	F1.1
2021-11-06 14:59:00	F1	1	1	0	1	5.2	4.1	1.008		2 days	0.380345	0.380345	NA	0	0.99999	2022-01-02T14:59:00.0	2339 minutes	14:59:00	23.9667	11.5129	1	F1.1
2021-11-06 15:00:00	F1	1	1	0	1	5.2	4.1	1.008		2 days	0.246209	0.246209	NA	0	0.99999	2022-01-02T15:00:00.0	2340 minutes	15:00:00	23.9833	11.5129	1	F1.1
2021-11-06 15:01:00	F1	1	1	0	1	5.2	4.1	1.008		2 days	0.543009	0.543009	NA	0	0.99999	2022-01-02T15:01:00.0	2341 minutes	15:01:00	24	11.5129	1	F1.1
2021-11-06 15:02:00	F1	1	1	0	1	5.2	4.1	1.008		2 days	0.669715	0.669715	NA	1	1e-05	2022-01-02T15:02:00.0	2342 minutes	15:02:00	24.0167	-11.5129	1	F1.1
2021-11-06 15:03:00	F1	1	1	0	1	5.2	4.1	1.008		2 days	0.788066	0.788066	NA	1	1e-05	2022-01-02T15:03:00.0	2343 minutes	15:03:00	24.0333	-11.5129	1	F1.1
2021-11-06 15:04:00	F1	1	1	0	1	5.2	4.1	1.008		2 days	1.16173	1.16173	NA	1	1e-05	2022-01-02T15:04:00.0	2344 minutes	15:04:00	24.05	-11.5129	1	F1.1
2021-11-06 15:05:00	F1	1	1	0	1	5.2	4.1	1.008		2 days	1.07106	1.07106	NA	1	1e-05	2022-01-02T15:05:00.0	2345 minutes	15:05:00	24.0667	-11.5129	1	F1.1
2021-11-06 15:06:00	F1	1	1	0	1	5.2	4.1	1.008		2 days	0.165248	0.165248	NA	0	0.99999	2022-01-02T15:06:00.0	2346 minutes	15:06:00	24.0833	11.5129	1	F1.1
2021-11-06 15:07:00	F1	1	1	0	1	5.2	4.1	1.008		2 days	1.7855	1.7855	NA	1	1e-05	2022-01-02T15:07:00.0	2347 minutes	15:07:00	24.1	-11.5129	1	F1.1
2021-11-06 15:08:00	F1	1	1	0	1	5.2	4.1	1.008		2 days	1.16953	1.16953	NA	1	1e-05	2022-01-02T15:08:00.0	2348 minutes	15:08:00	24.1167	-11.5129	1	F1.1
2021-11-06 15:09:00	F1	1	1	0	1	5.2	4.1	1.008		2 days	0.466171	0.466171	NA	0	0.99999	2022-01-02T15:09:00.0	2349 minutes	15:09:00	24.1333	11.5129	1	F1.1
2021-11-06 15:10:00	F1	1	1	0	1	5.2	4.1	1.008		2 days	0.886085	0.886085	NA	1	1e-05	2022-01-02T15:10:00.0	2350 minutes	15:10:00	24.15	-11.5129	1	F1.1
2021-11-06 15:11:00	F1	1	1	0	1	5.2	4.1	1.008		2 days	0.538522	0.538522	NA	0	0.99999	2022-01-02T15:11:00.0	2351 minutes	15:11:00	24.1667	11.5129	1	F1.1
2021-11-06 15:12:00	F1	1	1	0	1	5.2	4.1	1.008		2 days	1.99264	1.99264	NA	1	1e-05	2022-01-02T15:12:00.0	2352 minutes	15:12:00	24.1833	-11.5129	1	F1.1
2021-11-06 15:13:00	F1	1	1	0	1	5.2	4.1	1.008		2 days	0.951303	0.951303	NA	1	1e-05	2022-01-02T15:13:00.0	2353 minutes	15:13:00	24.2	-11.5129	1	F1.1
2021-11-06 15:14:00	F1	1	1	0	1	5.2	4.1	1.008		2 days	0.783862	0.783862	NA	1	1e-05	2022-01-02T15:14:00.0	2354 minutes	15:14:00	24.2167	-11.5129	1	F1.1
2021-11-06 15:15:00	F1	1	1	0	1	5.2	4.1	1.008		2 days	0.982308	0.982308	NA	1	1e-05	2022-01-02T15:15:00.0	2355 minutes	15:15:00	24.2333	-11.5129	1	F1.1
2021-11-06 15:16:00	F1	1	1	0	1	5.2	4.1	1.008		2 days	1.19371	1.19371	NA	1	1e-05	2022-01-02T15:16:00.0	2356 minutes	15:16:00	24.25	-11.5129	1	F1.1
2021-11-06 15:17:00	F1	1	1	0	1	5.2	4.1	1.008		2 days	2.17759	2.17759	NA	1	1e-05	2022-01-02T15:17:00.0	2357 minutes	15:17:00	24.2667	-11.5129	1	F1.1
2021-11-06 15:18:00	F1	1	1	0	1	5.2	4.1	1.008		2 days	2.05808	2.05808	NA	1	1e-05	2022-01-02T15:18:00.0	2358 minutes	15:18:00	24.2833	-11.5129	1	F1.1
2021-11-06 15:19:00	F1	1	1	0	1	5.2	4.1	1.008		2 days	2.31366	2.31366	NA	1	1e-05	2022-01-02T15:19:00.0	2359 minutes	15:19:00	24.3	-11.5129	1	F1.1
2021-11-06 15:20:00	F1	1	1	0	1	5.2	4.1	1.008		2 days	2.27473	2.27473	NA	1	1e-05	2022-01-02T15:20:00.0	2360 minutes	15:20:00	24.3167	-11.5129	1	F1.1
2021-11-06 15:21:00	F1	1	1	0	1	5.2	4.1	1.008		2 days	0.962714	0.962714	NA	1	1e-05	2022-01-02T15:21:00.0	2361 minutes	15:21:00	24.3333	-11.5129	1	F1.1
2021-11-06 15:22:00	F1	1	1	0	1	5.2	4.1	1.008		2 days	3.60696	3.60696	NA	1	1e-05	2022-01-02T15:22:00.0	2362 minutes	15:22:00	24.35	-11.5129	1	F1.1
2021-11-06 15:23:00	F1	1	1	0	1	5.2	4.1	1.008		2 days	0.860909	0.860909	NA	1	1e-05	2022-01-02T15:23:00.0	2363 minutes	15:23:00	24.3667	-11.5129	1	F1.1
2021-11-06 15:24:00	F1	1	1	0	1	5.2	4.1	1.008		2 days	1.10196	1.10196	NA	1	1e-05	2022-01-02T15:24:00.0	2364 minutes	15:24:00	24.3833	-11.5129	1	F1.1
2021-11-06 15:25:00	F1	1	1	0	1	5.2	4.1	1.008		2 days	0.567028	0.567028	NA	0	0.99999	2022-01-02T15:25:00.0	2365 minutes	15:25:00	24.4	11.5129	1	F1.1
2021-11-06 15:26:00	F1	1	1	0	1	5.2	4.1	1.008		2 days	1.78444	1.78444	NA	1	1e-05	2022-01-02T15:26:00.0	2366 minutes	15:26:00	24.4167	-11.5129	1	F1.1
2021-11-06 15:27:00	F1	1	1	0	1	5.2	4.1	1.008		2 days	1.02547	1.02547	NA	1	1e-05	2022-01-02T15:27:00.0	2367 minutes	15:27:00	24.4333	-11.5129	1	F1.1
2021-11-06 15:28:00	F1	1	1	0	1	5.2	4.1	1.008		2 days	0.673591	0.673591	NA	1	1e-05	2022-01-02T15:28:00.0	2368 minutes	15:28:00	24.45	-11.5129	1	F1.1
2021-11-06 15:29:00	F1	1	1	0	1	5.2	4.1	1.008		2 days	1.20506	1.20506	NA	1	1e-05	2022-01-02T15:29:00.0	2369 minutes	15:29:00	24.4667	-11.5129	1	F1.1
2021-11-06 15:30:00	F1	1	1	0	1	5.2	4.1	1.008		2 days	0.575179	0.575179	NA	0	0.99999	2022-01-02T15:30:00.0	2370 minutes	15:30:00	24.4833	11.5129	1	F1.1
2021-11-06 15:31:00	F1	1	1	0	1	5.2	4.1	1.008		2 days	1.23842	1.23842	NA	1	1e-05	2022-01-02T15:31:00.0	2371 minutes	15:31:00	24.5	-11.5129	1	F1.1
2021-11-06 15:32:00	F1	1	1	0	1	5.2	4.1	1.008		2 days	1.53298	1.53298	NA	1	1e-05	2022-01-02T15:32:00.0	2372 minutes	15:32:00	24.5167	-11.5129	1	F1.1
2021-11-06 15:33:00	F1	1	1	0	1	5.2	4.1	1.008		2 days	0.452493	0.452493	NA	0	0.99999	2022-01-02T15:33:00.0	2373 minutes	15:33:00	24.5333	11.5129	1	F1.1
2021-11-06 15:34:00	F1	1	1	0	1	5.2	4.1	1.008		2 days	1.22876	1.22876	NA	1	1e-05	2022-01-02T15:34:00.0	2374 minutes	15:34:00	24.55	-11.5129	1	F1.1
2021-11-06 15:35:00	F1	1	1	0	1	5.2	4.1	1.008		2 days	0.412908	0.412908	NA	0	0.99999	2022-01-02T15:35:00.0	2375 minutes	15:35:00	24.5667	11.5129	1	F1.1
2021-11-06 15:36:00	F1	1	1	0	1	5.2	4.1	1.008		2 days	2.29681	2.29681	NA	1	1e-05	2022-01-02T15:36:00.0	2376 minutes	15:36:00	24.5833	-11.5129	1	F1.1
2021-11-06 15:37:00	F1	1	1	0	1	5.2	4.1	1.008		2 days	0.748919	0.748919	NA	1	1e-05	2022-01-02T15:37:00.0	2377 minutes	15:37:00	24.6	-11.5129	1	F1.1
2021-11-06 15:38:00	F1	1	1	0	1	5.2	4.1	1.008		2 days	1.80465	1.80465	NA	1	1e-05	2022-01-02T15:38:00.0	2378 minutes	15:38:00	24.6167	-11.5129	1	F1.1
2021-11-06 15:39:00	F1	1	1	0	1	5.2	4.1	1.008		2 days	1.35067	1.35067	NA	1	1e-05	2022-01-02T15:39:00.0	2379 minutes	15:39:00	24.6333	-11.5129	1	F1.1
2021-11-06 15:40:00	F1	1	1	0	1	5.2	4.1	1.008		2 days	0.770026	0.770026	NA	1	1e-05	2022-01-02T15:40:00.0	2380 minutes	15:40:00	24.65	-11.5129	1	F1.1
2021-11-06 15:41:00	F1	1	1	0	1	5.2	4.1	1.008		2 days	1.69573	1.69573	NA	1	1e-05	2022-01-02T15:41:00.0	2381 minutes	15:41:00	24.6667	-11.5129	1	F1.1
2021-11-06 15:42:00	F1	1	1	0	1	5.2	4.1	1.008		2 days	1.94831	1.94831	NA	1	1e-05	2022-01-02T15:42:00.0	2382 minutes	15:42:00	24.6833	-11.5129	1	F1.1
2021-11-06 15:43:00	F1	1	1	0	1	5.2	4.1	1.008		2 days	0.564594	0.564594	NA	0	0.99999	2022-01-02T15:43:00.0	2383 minutes	15:43:00	24.7	11.5129	1	F1.1
2021-11-06 15:44:00	F1	1	1	0	1	5.2	4.1	1.008		2 days	0.578624	0.578624	NA	0	0.99999	2022-01-02T15:44:00.0	2384 minutes	15:44:00	24.7167	11.5129	1	F1.1
2021-11-06 15:45:00	F1	1	1	0	1	5.2	4.1	1.008		2 days	0.470253	0.470253	NA	0	0.99999	2022-01-02T15:45:00.0	2385 minutes	15:45:00	24.7333	11.5129	1	F1.1
2021-11-06 15:46:00	F1	1	1	0	1	5.2	4.1	1.008		2 days	1.32568	1.32568	NA	1	1e-05	2022-01-02T15:46:00.0	2386 minutes	15:46:00	24.75	-11.5129	1	F1.1
2021-11-06 15:47:00	F1	1	1	0	1	5.2	4.1	1.008		2 days	1.95355	1.95355	NA	1	1e-05	2022-01-02T15:47:00.0	2387 minutes	15:47:00	24.7667	-11.5129	1	F1.1
2021-11-06 15:48:00	F1	1	1	0	1	5.2	4.1	1.008		2 days	0.658507	0.658507	NA	1	1e-05	2022-01-02T15:48:00.0	2388 minutes	15:48:00	24.7833	-11.5129	1	F1.1
2021-11-06 15:49:00	F1	1	1	0	1	5.2	4.1	1.008		2 days	0.807206	0.807206	NA	1	1e-05	2022-01-02T15:49:00.0	2389 minutes	15:49:00	24.8	-11.5129	1	F1.1
2021-11-06 15:50:00	F1	1	1	0	1	5.2	4.1	1.008		2 days	3.57334	3.57334	NA	1	1e-05	2022-01-02T15:50:00.0	2390 minutes	15:50:00	24.8167	-11.5129	1	F1.1
2021-11-06 15:51:00	F1	1	1	0	1	5.2	4.1	1.008		2 days	1.22769	1.22769	NA	1	1e-05	2022-01-02T15:51:00.0	2391 minutes	15:51:00	24.8333	-11.5129	1	F1.1
2021-11-06 15:52:00	F1	1	1	0	1	5.2	4.1	1.008		2 days	0.616177	0.616177	NA	1	1e-05	2022-01-02T15:52:00.0	2392 minutes	15:52:00	24.85	-11.5129	1	F1.1
2021-11-06 15:53:00	F1	1	1	0	1	5.2	4.1	1.008		2 days	1.63223	1.63223	NA	1	1e-05	2022-01-02T15:53:00.0	2393 minutes	15:53:00	24.8667	-11.5129	1	F1.1
2021-11-06 15:54:00	F1	1	1	0	1	5.2	4.1	1.008		2 days	0.61051	0.61051	NA	1	1e-05	2022-01-02T15:54:00.0	2394 minutes	15:54:00	24.8833	-11.5129	1	F1.1
2021-11-06 15:55:00	F1	1	1	0	1	5.2	4.1	1.008		2 days	1.30551	1.30551	NA	1	1e-05	2022-01-02T15:55:00.0	2395 minutes	15:55:00	24.9	-11.5129	1	F1.1
2021-11-06 15:56:00	F1	1	1	0	1	5.2	4.1	1.008		2 days	2.65038	2.65038	NA	1	1e-05	2022-01-02T15:56:00.0	2396 minutes	15:56:00	24.9167	-11.5129	1	F1.1
2021-11-06 15:57:00	F1	1	1	0	1	5.2	4.1	1.008		2 days	1.25446	1.25446	NA	1	1e-05	2022-01-02T15:57:00.0	2397 minutes	15:57:00	24.9333	-11.5129	1	F1.1
2021-11-06 15:58:00	F1	1	1	0	1	5.2	4.1	1.008		2 days	1.4901	1.4901	NA	1	1e-05	2022-01-02T15:58:00.0	2398 minutes	15:58:00	24.95	-11.5129	1	F1.1
2021-11-06 15:59:00	F1	1	1	0	1	5.2	4.1	1.008		2 days	0.563397	0.563397	NA	0	0.99999	2022-01-02T15:59:00.0	2399 minutes	15:59:00	24.9667	11.5129	1	F1.1
2021-11-06 16:00:00	F1	1	1	0	1	5.2	4.1	1.008		2 days	1.4456	1.4456	NA	1	1e-05	2022-01-02T16:00:00.0	2400 minutes	16:00:00	24.9833	-11.5129	1	F1.1
2021-11-06 16:01:00	F1	1	1	0	1	5.2	4.1	1.008		2 days	1.70866	1.70866	NA	1	1e-05	2022-01-02T16:01:00.0	2401 minutes	16:01:00	25	-11.5129	1	F1.1
2021-11-06 16:02:00	F1	1	1	0	1	5.2	4.1	1.008		2 days	1.09391	1.09391	NA	1	1e-05	2022-01-02T16:02:00.0	2402 minutes	16:02:00	25.0167	-11.5129	1	F1.1
2021-11-06 16:03:00	F1	1	1	0	1	5.2	4.1	1.008		2 days	1.69687	1.69687	NA	1	1e-05	2022-01-02T16:03:00.0	2403 minutes	16:03:00	25.0333	-11.5129	1	F1.1
2021-11-06 16:04:00	F1	1	1	0	1	5.2	4.1	1.008		2 days	1.35437	1.35437	NA	1	1e-05	2022-01-02T16:04:00.0	2404 minutes	16:04:00	25.05	-11.5129	1	F1.1
2021-11-06 16:05:00	F1	1	1	0	1	5.2	4.1	1.008		2 days	2.63677	2.63677	NA	1	1e-05	2022-01-02T16:05:00.0	2405 minutes	16:05:00	25.0667	-11.5129	1	F1.1
2021-11-06 16:06:00	F1	1	1	0	1	5.2	4.1	1.008		2 days	1.30651	1.30651	NA	1	1e-05	2022-01-02T16:06:00.0	2406 minutes	16:06:00	25.0833	-11.5129	1	F1.1
2021-11-06 16:07:00	F1	1	1	0	1	5.2	4.1	1.008		2 days	2.65709	2.65709	NA	1	1e-05	2022-01-02T16:07:00.0	2407 minutes	16:07:00	25.1	-11.5129	1	F1.1
2021-11-06 16:08:00	F1	1	1	0	1	5.2	4.1	1.008		2 days	0.628894	0.628894	NA	1	1e-05	2022-01-02T16:08:00.0	2408 minutes	16:08:00	25.1167	-11.5129	1	F1.1
2021-11-06 16:09:00	F1	1	1	0	1	5.2	4.1	1.008		2 days	1.71451	1.71451	NA	1	1e-05	2022-01-02T16:09:00.0	2409 minutes	16:09:00	25.1333	-11.5129	1	F1.1
2021-11-06 16:10:00	F1	1	1	0	1	5.2	4.1	1.008		2 days	0.820125	0.820125	NA	1	1e-05	2022-01-02T16:10:00.0	2410 minutes	16:10:00	25.15	-11.5129	1	F1.1
2021-11-06 16:11:00	F1	1	1	0	1	5.2	4.1	1.008		2 days	1.89265	1.89265	NA	1	1e-05	2022-01-02T16:11:00.0	2411 minutes	16:11:00	25.1667	-11.5129	1	F1.1
2021-11-06 16:12:00	F1	1	1	0	1	5.2	4.1	1.008		2 days	1.68498	1.68498	NA	1	1e-05	2022-01-02T16:12:00.0	2412 minutes	16:12:00	25.1833	-11.5129	1	F1.1
2021-11-06 16:13:00	F1	1	1	0	1	5.2	4.1	1.008		2 days	0.558385	0.558385	NA	0	0.99999	2022-01-02T16:13:00.0	2413 minutes	16:13:00	25.2	11.5129	1	F1.1
2021-11-06 16:14:00	F1	1	1	0	1	5.2	4.1	1.008		2 days	1.80778	1.80778	NA	1	1e-05	2022-01-02T16:14:00.0	2414 minutes	16:14:00	25.2167	-11.5129	1	F1.1
2021-11-06 16:15:00	F1	1	1	0	1	5.2	4.1	1.008		2 days	0.864901	0.864901	NA	1	1e-05	2022-01-02T16:15:00.0	2415 minutes	16:15:00	25.2333	-11.5129	1	F1.1
2021-11-06 16:16:00	F1	1	1	0	1	5.2	4.1	1.008		2 days	2.18086	2.18086	NA	1	1e-05	2022-01-02T16:16:00.0	2416 minutes	16:16:00	25.25	-11.5129	1	F1.1
2021-11-06 16:17:00	F1	1	1	0	1	5.2	4.1	1.008		2 days	0.804858	0.804858	NA	1	1e-05	2022-01-02T16:17:00.0	2417 minutes	16:17:00	25.2667	-11.5129	1	F1.1
2021-11-06 16:18:00	F1	1	1	0	1	5.2	4.1	1.008		2 days	2.38699	2.38699	NA	1	1e-05	2022-01-02T16:18:00.0	2418 minutes	16:18:00	25.2833	-11.5129	1	F1.1
2021-11-06 16:19:00	F1	1	1	0	1	5.2	4.1	1.008		2 days	1.41328	1.41328	NA	1	1e-05	2022-01-02T16:19:00.0	2419 minutes	16:19:00	25.3	-11.5129	1	F1.1
2021-11-06 16:20:00	F1	1	1	0	1	5.2	4.1	1.008		2 days	1.0206	1.0206	NA	1	1e-05	2022-01-02T16:20:00.0	2420 minutes	16:20:00	25.3167	-11.5129	1	F1.1
2021-11-06 16:21:00	F1	1	1	0	1	5.2	4.1	1.008		2 days	0.46635	0.46635	NA	0	0.99999	2022-01-02T16:21:00.0	2421 minutes	16:21:00	25.3333	11.5129	1	F1.1
2021-11-06 16:22:00	F1	1	1	0	1	5.2	4.1	1.008		2 days	2.7013	2.7013	NA	1	1e-05	2022-01-02T16:22:00.0	2422 minutes	16:22:00	25.35	-11.5129	1	F1.1
2021-11-06 16:23:00	F1	1	1	0	1	5.2	4.1	1.008		2 days	0.472236	0.472236	NA	0	0.99999	2022-01-02T16:23:00.0	2423 minutes	16:23:00	25.3667	11.5129	1	F1.1
2021-11-06 16:24:00	F1	1	1	0	1	5.2	4.1	1.008		2 days	0.679907	0.679907	NA	1	1e-05	2022-01-02T16:24:00.0	2424 minutes	16:24:00	25.3833	-11.5129	1	F1.1
2021-11-06 16:25:00	F1	1	1	0	1	5.2	4.1	1.008		2 days	0.473105	0.473105	NA	0	0.99999	2022-01-02T16:25:00.0	2425 minutes	16:25:00	25.4	11.5129	1	F1.1
2021-11-06 16:26:00	F1	1	1	0	1	5.2	4.1	1.008		2 days	0.731819	0.731819	NA	1	1e-05	2022-01-02T16:26:00.0	2426 minutes	16:26:00	25.4167	-11.5129	1	F1.1
2021-11-06 16:27:00	F1	1	1	0	1	5.2	4.1	1.008		2 days	0.829827	0.829827	NA	1	1e-05	2022-01-02T16:27:00.0	2427 minutes	16:27:00	25.4333	-11.5129	1	F1.1
2021-11-06 16:28:00	F1	1	1	0	1	5.2	4.1	1.008		2 days	0.940025	0.940025	NA	1	1e-05	2022-01-02T16:28:00.0	2428 minutes	16:28:00	25.45	-11.5129	1	F1.1
2021-11-06 16:29:00	F1	1	1	0	1	5.2	4.1	1.008		2 days	0.688684	0.688684	NA	1	1e-05	2022-01-02T16:29:00.0	2429 minutes	16:29:00	25.4667	-11.5129	1	F1.1
2021-11-06 16:30:00	F1	1	1	0	1	5.2	4.1	1.008		2 days	0.683531	0.683531	NA	1	1e-05	2022-01-02T16:30:00.0	2430 minutes	16:30:00	25.4833	-11.5129	1	F1.1
2021-11-06 16:31:00	F1	1	1	0	1	5.2	4.1	1.008		2 days	2.32464	2.32464	NA	1	1e-05	2022-01-02T16:31:00.0	2431 minutes	16:31:00	25.5	-11.5129	1	F1.1
2021-11-06 16:32:00	F1	1	1	0	1	5.2	4.1	1.008		2 days	0.220584	0.220584	NA	0	0.99999	2022-01-02T16:32:00.0	2432 minutes	16:32:00	25.5167	11.5129	1	F1.1
2021-11-06 16:33:00	F1	1	1	0	1	5.2	4.1	1.008		2 days	0.56738	0.56738	NA	0	0.99999	2022-01-02T16:33:00.0	2433 minutes	16:33:00	25.5333	11.5129	1	F1.1
2021-11-06 16:34:00	F1	1	1	0	1	5.2	4.1	1.008		2 days	0.0263633	0.0263633	NA	0	0.99999	2022-01-02T16:34:00.0	2434 minutes	16:34:00	25.55	11.5129	1	F1.1
2021-11-06 16:35:00	F1	1	1	0	1	5.2	4.1	1.008		2 days	0.125411	0.125411	NA	0	0.99999	2022-01-02T16:35:00.0	2435 minutes	16:35:00	25.5667	11.5129	1	F1.1
2021-11-06 16:36:00	F1	1	1	0	1	5.2	4.1	1.008		2 days	0.539687	0.539687	NA	0	0.99999	2022-01-02T16:36:00.0	2436 minutes	16:36:00	25.5833	11.5129	1	F1.1
2021-11-06 16:37:00	F1	1	1	0	1	5.2	4.1	1.008		2 days	0.286378	0.286378	NA	0	0.99999	2022-01-02T16:37:00.0	2437 minutes	16:37:00	25.6	11.5129	1	F1.1
2021-11-06 16:38:00	F1	1	1	0	1	5.2	4.1	1.008		2 days	0.859689	0.859689	NA	1	1e-05	2022-01-02T16:38:00.0	2438 minutes	16:38:00	25.6167	-11.5129	1	F1.1
2021-11-06 16:39:00	F1	1	1	0	1	5.2	4.1	1.008		2 days	0.880228	0.880228	NA	1	1e-05	2022-01-02T16:39:00.0	2439 minutes	16:39:00	25.6333	-11.5129	1	F1.1
2021-11-06 16:40:00	F1	1	1	0	1	5.2	4.1	1.008		2 days	0.65037	0.65037	NA	1	1e-05	2022-01-02T16:40:00.0	2440 minutes	16:40:00	25.65	-11.5129	1	F1.1
2021-11-06 16:41:00	F1	1	1	0	1	5.2	4.1	1.008		2 days	0.304411	0.304411	NA	0	0.99999	2022-01-02T16:41:00.0	2441 minutes	16:41:00	25.6667	11.5129	1	F1.1
2021-11-06 16:42:00	F1	1	1	0	1	5.2	4.1	1.008		2 days	0.222464	0.222464	NA	0	0.99999	2022-01-02T16:42:00.0	2442 minutes	16:42:00	25.6833	11.5129	1	F1.1
2021-11-06 16:43:00	F1	1	1	0	1	5.2	4.1	1.008		2 days	1.09375	1.09375	NA	1	1e-05	2022-01-02T16:43:00.0	2443 minutes	16:43:00	25.7	-11.5129	1	F1.1
2021-11-06 16:44:00	F1	1	1	0	1	5.2	4.1	1.008		2 days	0.509396	0.509396	NA	0	0.99999	2022-01-02T16:44:00.0	2444 minutes	16:44:00	25.7167	11.5129	1	F1.1
2021-11-06 16:45:00	F1	1	1	0	1	5.2	4.1	1.008		2 days	0.429455	0.429455	NA	0	0.99999	2022-01-02T16:45:00.0	2445 minutes	16:45:00	25.7333	11.5129	1	F1.1
2021-11-06 16:46:00	F1	1	1	0	1	5.2	4.1	1.008		2 days	0.303633	0.303633	NA	0	0.99999	2022-01-02T16:46:00.0	2446 minutes	16:46:00	25.75	11.5129	1	F1.1
2021-11-06 16:47:00	F1	1	1	0	1	5.2	4.1	1.008		2 days	0.473358	0.473358	NA	0	0.99999	2022-01-02T16:47:00.0	2447 minutes	16:47:00	25.7667	11.5129	1	F1.1
2021-11-06 16:48:00	F1	1	1	0	1	5.2	4.1	1.008		2 days	0.25526	0.25526	NA	0	0.99999	2022-01-02T16:48:00.0	2448 minutes	16:48:00	25.7833	11.5129	1	F1.1
2021-11-06 16:49:00	F1	1	1	0	1	5.2	4.1	1.008		2 days	0.413757	0.413757	NA	0	0.99999	2022-01-02T16:49:00.0	2449 minutes	16:49:00	25.8	11.5129	1	F1.1
2021-11-06 16:50:00	F1	1	1	0	1	5.2	4.1	1.008		2 days	1.02668	1.02668	NA	1	1e-05	2022-01-02T16:50:00.0	2450 minutes	16:50:00	25.8167	-11.5129	1	F1.1
2021-11-06 16:51:00	F1	1	1	0	1	5.2	4.1	1.008		2 days	0.267366	0.267366	NA	0	0.99999	2022-01-02T16:51:00.0	2451 minutes	16:51:00	25.8333	11.5129	1	F1.1
2021-11-06 16:52:00	F1	1	1	0	1	5.2	4.1	1.008		2 days	0.313456	0.313456	NA	0	0.99999	2022-01-02T16:52:00.0	2452 minutes	16:52:00	25.85	11.5129	1	F1.1
2021-11-06 16:53:00	F1	1	1	0	1	5.2	4.1	1.008		2 days	0.321189	0.321189	NA	0	0.99999	2022-01-02T16:53:00.0	2453 minutes	16:53:00	25.8667	11.5129	1	F1.1
2021-11-06 16:54:00	F1	1	1	0	1	5.2	4.1	1.008		2 days	0.313397	0.313397	NA	0	0.99999	2022-01-02T16:54:00.0	2454 minutes	16:54:00	25.8833	11.5129	1	F1.1
2021-11-06 16:55:00	F1	1	1	0	1	5.2	4.1	1.008		2 days	0.207531	0.207531	NA	0	0.99999	2022-01-02T16:55:00.0	2455 minutes	16:55:00	25.9	11.5129	1	F1.1
2021-11-06 16:56:00	F1	1	1	0	1	5.2	4.1	1.008		2 days	0.776927	0.776927	NA	1	1e-05	2022-01-02T16:56:00.0	2456 minutes	16:56:00	25.9167	-11.5129	1	F1.1
2021-11-06 16:57:00	F1	1	1	0	1	5.2	4.1	1.008		2 days	0.130444	0.130444	NA	0	0.99999	2022-01-02T16:57:00.0	2457 minutes	16:57:00	25.9333	11.5129	1	F1.1
2021-11-06 16:58:00	F1	1	1	0	1	5.2	4.1	1.008		2 days	0.704559	0.704559	NA	1	1e-05	2022-01-02T16:58:00.0	2458 minutes	16:58:00	25.95	-11.5129	1	F1.1
2021-11-06 16:59:00	F1	1	1	0	1	5.2	4.1	1.008		2 days	0.347067	0.347067	NA	0	0.99999	2022-01-02T16:59:00.0	2459 minutes	16:59:00	25.9667	11.5129	1	F1.1
2021-11-06 17:00:00	F1	1	1	0	1	5.2	4.1	1.008		2 days	0.616488	0.616488	NA	1	1e-05	2022-01-02T17:00:00.0	2460 minutes	17:00:00	25.9833	-11.5129	1	F1.1
2021-11-06 17:01:00	F1	1	1	0	1	5.2	4.1	1.008		2 days	0.244712	0.244712	NA	0	0.99999	2022-01-02T17:01:00.0	2461 minutes	17:01:00	26	11.5129	1	F1.1
2021-11-06 17:02:00	F1	1	1	0	1	5.2	4.1	1.008		2 days	0.361189	0.361189	NA	0	0.99999	2022-01-02T17:02:00.0	2462 minutes	17:02:00	26.0167	11.5129	1	F1.1
2021-11-06 17:03:00	F1	1	1	0	1	5.2	4.1	1.008		2 days	0.478889	0.478889	NA	0	0.99999	2022-01-02T17:03:00.0	2463 minutes	17:03:00	26.0333	11.5129	1	F1.1
2021-11-06 17:04:00	F1	1	1	0	1	5.2	4.1	1.008		2 days	0.272385	0.272385	NA	0	0.99999	2022-01-02T17:04:00.0	2464 minutes	17:04:00	26.05	11.5129	1	F1.1
2021-11-06 17:05:00	F1	1	1	0	1	5.2	4.1	1.008		2 days	0.305573	0.305573	NA	0	0.99999	2022-01-02T17:05:00.0	2465 minutes	17:05:00	26.0667	11.5129	1	F1.1
2021-11-06 17:06:00	F1	1	1	0	1	5.2	4.1	1.008		2 days	0.156832	0.156832	NA	0	0.99999	2022-01-02T17:06:00.0	2466 minutes	17:06:00	26.0833	11.5129	1	F1.1
2021-11-06 17:07:00	F1	1	1	0	1	5.2	4.1	1.008		2 days	0.369521	0.369521	NA	0	0.99999	2022-01-02T17:07:00.0	2467 minutes	17:07:00	26.1	11.5129	1	F1.1
2021-11-06 17:08:00	F1	1	1	0	1	5.2	4.1	1.008		2 days	0.72613	0.72613	NA	1	1e-05	2022-01-02T17:08:00.0	2468 minutes	17:08:00	26.1167	-11.5129	1	F1.1
2021-11-06 17:09:00	F1	1	1	0	1	5.2	4.1	1.008		2 days	0.144748	0.144748	NA	0	0.99999	2022-01-02T17:09:00.0	2469 minutes	17:09:00	26.1333	11.5129	1	F1.1
2021-11-06 17:10:00	F1	1	1	0	1	5.2	4.1	1.008		2 days	0.317943	0.317943	NA	0	0.99999	2022-01-02T17:10:00.0	2470 minutes	17:10:00	26.15	11.5129	1	F1.1
2021-11-06 17:11:00	F1	1	1	0	1	5.2	4.1	1.008		2 days	0.431254	0.431254	NA	0	0.99999	2022-01-02T17:11:00.0	2471 minutes	17:11:00	26.1667	11.5129	1	F1.1
2021-11-06 17:12:00	F1	1	1	0	1	5.2	4.1	1.008		2 days	0.132372	0.132372	NA	0	0.99999	2022-01-02T17:12:00.0	2472 minutes	17:12:00	26.1833	11.5129	1	F1.1
2021-11-06 17:13:00	F1	1	1	0	1	5.2	4.1	1.008		2 days	0.487626	0.487626	NA	0	0.99999	2022-01-02T17:13:00.0	2473 minutes	17:13:00	26.2	11.5129	1	F1.1
2021-11-06 17:14:00	F1	1	1	0	1	5.2	4.1	1.008		NA	NA	NA	NA	NA	NA	NA	NA	NA	NA	NA	1	F1.1
2021-11-06 17:15:00	F1	1	1	0	1	5.2	4.1	1.008		2 days	0.520509	0.520509	NA	0	0.99999	2022-01-02T17:15:00.0	2475 minutes	17:15:00	26.2333	11.5129	1	F1.1
2021-11-06 17:16:00	F1	1	1	0	1	5.2	4.1	1.008		2 days	4.40313	4.40313	NA	1	1e-05	2022-01-02T17:16:00.0	2476 minutes	17:16:00	26.25	-11.5129	1	F1.1
2021-11-06 17:17:00	F1	1	1	0	1	5.2	4.1	1.008		2 days	1.19468	1.19468	NA	1	1e-05	2022-01-02T17:17:00.0	2477 minutes	17:17:00	26.2667	-11.5129	1	F1.1
2021-11-06 17:18:00	F1	1	1	0	1	5.2	4.1	1.008		2 days	1.00505	1.00505	NA	1	1e-05	2022-01-02T17:18:00.0	2478 minutes	17:18:00	26.2833	-11.5129	1	F1.1
2021-11-06 17:19:00	F1	1	1	0	1	5.2	4.1	1.008		2 days	0.455233	0.455233	NA	0	0.99999	2022-01-02T17:19:00.0	2479 minutes	17:19:00	26.3	11.5129	1	F1.1
2021-11-06 17:20:00	F1	1	1	0	1	5.2	4.1	1.008		2 days	0.786343	0.786343	NA	1	1e-05	2022-01-02T17:20:00.0	2480 minutes	17:20:00	26.3167	-11.5129	1	F1.1
2021-11-06 17:21:00	F1	1	1	0	1	5.2	4.1	1.008		2 days	2.76329	2.76329	NA	1	1e-05	2022-01-02T17:21:00.0	2481 minutes	17:21:00	26.3333	-11.5129	1	F1.1
2021-11-06 17:22:00	F1	1	1	0	1	5.2	4.1	1.008		2 days	0.374529	0.374529	NA	0	0.99999	2022-01-02T17:22:00.0	2482 minutes	17:22:00	26.35	11.5129	1	F1.1
2021-11-06 17:23:00	F1	1	1	0	1	5.2	4.1	1.008		2 days	1.10642	1.10642	NA	1	1e-05	2022-01-02T17:23:00.0	2483 minutes	17:23:00	26.3667	-11.5129	1	F1.1
2021-11-06 17:24:00	F1	1	1	0	1	5.2	4.1	1.008		2 days	0.323063	0.323063	NA	0	0.99999	2022-01-02T17:24:00.0	2484 minutes	17:24:00	26.3833	11.5129	1	F1.1
2021-11-06 17:25:00	F1	1	1	0	1	5.2	4.1	1.008		2 days	0.951644	0.951644	NA	1	1e-05	2022-01-02T17:25:00.0	2485 minutes	17:25:00	26.4	-11.5129	1	F1.1
2021-11-06 17:26:00	F1	1	1	0	1	5.2	4.1	1.008		2 days	0.20631	0.20631	NA	0	0.99999	2022-01-02T17:26:00.0	2486 minutes	17:26:00	26.4167	11.5129	1	F1.1
2021-11-06 17:27:00	F1	1	1	0	1	5.2	4.1	1.008		2 days	1.18772	1.18772	NA	1	1e-05	2022-01-02T17:27:00.0	2487 minutes	17:27:00	26.4333	-11.5129	1	F1.1
2021-11-06 17:28:00	F1	1	1	0	1	5.2	4.1	1.008		2 days	1.33311	1.33311	NA	1	1e-05	2022-01-02T17:28:00.0	2488 minutes	17:28:00	26.45	-11.5129	1	F1.1
2021-11-06 17:29:00	F1	1	1	0	1	5.2	4.1	1.008		2 days	1.12805	1.12805	NA	1	1e-05	2022-01-02T17:29:00.0	2489 minutes	17:29:00	26.4667	-11.5129	1	F1.1
2021-11-06 17:30:00	F1	1	1	0	1	5.2	4.1	1.008		2 days	0.620517	0.620517	NA	1	1e-05	2022-01-02T17:30:00.0	2490 minutes	17:30:00	26.4833	-11.5129	1	F1.1
2021-11-06 17:31:00	F1	1	1	0	1	5.2	4.1	1.008		2 days	0.397363	0.397363	NA	0	0.99999	2022-01-02T17:31:00.0	2491 minutes	17:31:00	26.5	11.5129	1	F1.1
2021-11-06 17:32:00	F1	1	1	0	1	5.2	4.1	1.008		2 days	0.372698	0.372698	NA	0	0.99999	2022-01-02T17:32:00.0	2492 minutes	17:32:00	26.5167	11.5129	1	F1.1
2021-11-06 17:33:00	F1	1	1	0	1	5.2	4.1	1.008		2 days	0.745591	0.745591	NA	1	1e-05	2022-01-02T17:33:00.0	2493 minutes	17:33:00	26.5333	-11.5129	1	F1.1
2021-11-06 17:34:00	F1	1	1	0	1	5.2	4.1	1.008		2 days	0.217619	0.217619	NA	0	0.99999	2022-01-02T17:34:00.0	2494 minutes	17:34:00	26.55	11.5129	1	F1.1
2021-11-06 17:35:00	F1	1	1	0	1	5.2	4.1	1.008		2 days	0.354238	0.354238	NA	0	0.99999	2022-01-02T17:35:00.0	2495 minutes	17:35:00	26.5667	11.5129	1	F1.1
2021-11-06 17:36:00	F1	1	1	0	1	5.2	4.1	1.008		2 days	0.833585	0.833585	NA	1	1e-05	2022-01-02T17:36:00.0	2496 minutes	17:36:00	26.5833	-11.5129	1	F1.1
2021-11-06 17:37:00	F1	1	1	0	1	5.2	4.1	1.008		2 days	0.434599	0.434599	NA	0	0.99999	2022-01-02T17:37:00.0	2497 minutes	17:37:00	26.6	11.5129	1	F1.1
2021-11-06 17:38:00	F1	1	1	0	1	5.2	4.1	1.008		2 days	0.182435	0.182435	NA	0	0.99999	2022-01-02T17:38:00.0	2498 minutes	17:38:00	26.6167	11.5129	1	F1.1
2021-11-06 17:39:00	F1	1	1	0	1	5.2	4.1	1.008		2 days	0.3045	0.3045	NA	0	0.99999	2022-01-02T17:39:00.0	2499 minutes	17:39:00	26.6333	11.5129	1	F1.1
2021-11-06 17:40:00	F1	1	1	0	1	5.2	4.1	1.008		2 days	0.425948	0.425948	NA	0	0.99999	2022-01-02T17:40:00.0	2500 minutes	17:40:00	26.65	11.5129	1	F1.1
2021-11-06 17:41:00	F1	1	1	0	1	5.2	4.1	1.008		2 days	1.74316	1.74316	NA	1	1e-05	2022-01-02T17:41:00.0	2501 minutes	17:41:00	26.6667	-11.5129	1	F1.1
2021-11-06 17:42:00	F1	1	1	0	1	5.2	4.1	1.008		2 days	0.325173	0.325173	NA	0	0.99999	2022-01-02T17:42:00.0	2502 minutes	17:42:00	26.6833	11.5129	1	F1.1
2021-11-06 17:43:00	F1	1	1	0	1	5.2	4.1	1.008		2 days	2.55526	2.55526	NA	1	1e-05	2022-01-02T17:43:00.0	2503 minutes	17:43:00	26.7	-11.5129	1	F1.1
2021-11-06 17:44:00	F1	1	1	0	1	5.2	4.1	1.008		2 days	0.547275	0.547275	NA	0	0.99999	2022-01-02T17:44:00.0	2504 minutes	17:44:00	26.7167	11.5129	1	F1.1
2021-11-06 17:45:00	F1	1	1	0	1	5.2	4.1	1.008		2 days	0.230205	0.230205	NA	0	0.99999	2022-01-02T17:45:00.0	2505 minutes	17:45:00	26.7333	11.5129	1	F1.1
2021-11-06 17:46:00	F1	1	1	0	1	5.2	4.1	1.008		2 days	1.14057	1.14057	NA	1	1e-05	2022-01-02T17:46:00.0	2506 minutes	17:46:00	26.75	-11.5129	1	F1.1
2021-11-06 17:47:00	F1	1	1	0	1	5.2	4.1	1.008		2 days	1.14499	1.14499	NA	1	1e-05	2022-01-02T17:47:00.0	2507 minutes	17:47:00	26.7667	-11.5129	1	F1.1
2021-11-06 17:48:00	F1	1	1	0	1	5.2	4.1	1.008		2 days	3.21241	3.21241	NA	1	1e-05	2022-01-02T17:48:00.0	2508 minutes	17:48:00	26.7833	-11.5129	1	F1.1
2021-11-06 17:49:00	F1	1	1	0	1	5.2	4.1	1.008		2 days	0.423134	0.423134	NA	0	0.99999	2022-01-02T17:49:00.0	2509 minutes	17:49:00	26.8	11.5129	1	F1.1
2021-11-06 17:50:00	F1	1	1	0	1	5.2	4.1	1.008		2 days	0.397358	0.397358	NA	0	0.99999	2022-01-02T17:50:00.0	2510 minutes	17:50:00	26.8167	11.5129	1	F1.1
2021-11-06 17:51:00	F1	1	1	0	1	5.2	4.1	1.008		2 days	0.29776	0.29776	NA	0	0.99999	2022-01-02T17:51:00.0	2511 minutes	17:51:00	26.8333	11.5129	1	F1.1
2021-11-06 17:52:00	F1	1	1	0	1	5.2	4.1	1.008		2 days	0.23318	0.23318	NA	0	0.99999	2022-01-02T17:52:00.0	2512 minutes	17:52:00	26.85	11.5129	1	F1.1
2021-11-06 17:53:00	F1	1	1	0	1	5.2	4.1	1.008		2 days	0.386596	0.386596	NA	0	0.99999	2022-01-02T17:53:00.0	2513 minutes	17:53:00	26.8667	11.5129	1	F1.1
2021-11-06 17:54:00	F1	1	1	0	1	5.2	4.1	1.008		2 days	0.345042	0.345042	NA	0	0.99999	2022-01-02T17:54:00.0	2514 minutes	17:54:00	26.8833	11.5129	1	F1.1
2021-11-06 17:55:00	F1	1	1	0	1	5.2	4.1	1.008		2 days	0.457614	0.457614	NA	0	0.99999	2022-01-02T17:55:00.0	2515 minutes	17:55:00	26.9	11.5129	1	F1.1
2021-11-06 17:56:00	F1	1	1	0	1	5.2	4.1	1.008		2 days	1.35113	1.35113	NA	1	1e-05	2022-01-02T17:56:00.0	2516 minutes	17:56:00	26.9167	-11.5129	1	F1.1
2021-11-06 17:57:00	F1	1	1	0	1	5.2	4.1	1.008		2 days	0.300348	0.300348	NA	0	0.99999	2022-01-02T17:57:00.0	2517 minutes	17:57:00	26.9333	11.5129	1	F1.1
2021-11-06 17:58:00	F1	1	1	0	1	5.2	4.1	1.008		2 days	0.339377	0.339377	NA	0	0.99999	2022-01-02T17:58:00.0	2518 minutes	17:58:00	26.95	11.5129	1	F1.1
2021-11-06 17:59:00	F1	1	1	0	1	5.2	4.1	1.008		2 days	1.35667	1.35667	NA	1	1e-05	2022-01-02T17:59:00.0	2519 minutes	17:59:00	26.9667	-11.5129	1	F1.1
2021-11-06 18:00:00	F1	1	1	0	1	5.2	4.1	1.008		2 days	0.12571	0.12571	NA	0	0.99999	2022-01-02T18:00:00.0	2520 minutes	18:00:00	26.9833	11.5129	1	F1.1
2021-11-06 18:01:00	F1	1	1	0	1	5.2	4.1	1.008		2 days	0.0632563	0.0632563	NA	0	0.99999	2022-01-02T18:01:00.0	2521 minutes	18:01:00	27	11.5129	1	F1.1
2021-11-06 18:02:00	F1	1	1	0	1	5.2	4.1	1.008		2 days	0.46566	0.46566	NA	0	0.99999	2022-01-02T18:02:00.0	2522 minutes	18:02:00	27.0167	11.5129	1	F1.1
2021-11-06 18:03:00	F1	1	1	0	1	5.2	4.1	1.008		2 days	1.3086	1.3086	NA	1	1e-05	2022-01-02T18:03:00.0	2523 minutes	18:03:00	27.0333	-11.5129	1	F1.1
2021-11-06 18:04:00	F1	1	1	0	1	5.2	4.1	1.008		2 days	0.673937	0.673937	NA	1	1e-05	2022-01-02T18:04:00.0	2524 minutes	18:04:00	27.05	-11.5129	1	F1.1
2021-11-06 18:05:00	F1	1	1	0	1	5.2	4.1	1.008		2 days	1.09704	1.09704	NA	1	1e-05	2022-01-02T18:05:00.0	2525 minutes	18:05:00	27.0667	-11.5129	1	F1.1
2021-11-06 18:06:00	F1	1	1	0	1	5.2	4.1	1.008		2 days	0.114557	0.114557	NA	0	0.99999	2022-01-02T18:06:00.0	2526 minutes	18:06:00	27.0833	11.5129	1	F1.1
2021-11-06 18:07:00	F1	1	1	0	1	5.2	4.1	1.008		2 days	0.219722	0.219722	NA	0	0.99999	2022-01-02T18:07:00.0	2527 minutes	18:07:00	27.1	11.5129	1	F1.1
2021-11-06 18:08:00	F1	1	1	0	1	5.2	4.1	1.008		2 days	0.485747	0.485747	NA	0	0.99999	2022-01-02T18:08:00.0	2528 minutes	18:08:00	27.1167	11.5129	1	F1.1
2021-11-06 18:09:00	F1	1	1	0	1	5.2	4.1	1.008		2 days	0.372308	0.372308	NA	0	0.99999	2022-01-02T18:09:00.0	2529 minutes	18:09:00	27.1333	11.5129	1	F1.1
2021-11-06 18:10:00	F1	1	1	0	1	5.2	4.1	1.008		2 days	0.166657	0.166657	NA	0	0.99999	2022-01-02T18:10:00.0	2530 minutes	18:10:00	27.15	11.5129	1	F1.1
2021-11-06 18:11:00	F1	1	1	0	1	5.2	4.1	1.008		2 days	0.131648	0.131648	NA	0	0.99999	2022-01-02T18:11:00.0	2531 minutes	18:11:00	27.1667	11.5129	1	F1.1
2021-11-06 18:12:00	F1	1	1	0	1	5.2	4.1	1.008		2 days	1.11699	1.11699	NA	1	1e-05	2022-01-02T18:12:00.0	2532 minutes	18:12:00	27.1833	-11.5129	1	F1.1
2021-11-06 18:13:00	F1	1	1	0	1	5.2	4.1	1.008		2 days	0.312823	0.312823	NA	0	0.99999	2022-01-02T18:13:00.0	2533 minutes	18:13:00	27.2	11.5129	1	F1.1
2021-11-06 18:14:00	F1	1	1	0	1	5.2	4.1	1.008		2 days	0.36313	0.36313	NA	0	0.99999	2022-01-02T18:14:00.0	2534 minutes	18:14:00	27.2167	11.5129	1	F1.1
2021-11-06 18:15:00	F1	1	1	0	1	5.2	4.1	1.008		2 days	0.643528	0.643528	NA	1	1e-05	2022-01-02T18:15:00.0	2535 minutes	18:15:00	27.2333	-11.5129	1	F1.1
2021-11-06 18:16:00	F1	1	1	0	1	5.2	4.1	1.008		2 days	0.137672	0.137672	NA	0	0.99999	2022-01-02T18:16:00.0	2536 minutes	18:16:00	27.25	11.5129	1	F1.1
2021-11-06 18:17:00	F1	1	1	0	1	5.2	4.1	1.008		2 days	0.911616	0.911616	NA	1	1e-05	2022-01-02T18:17:00.0	2537 minutes	18:17:00	27.2667	-11.5129	1	F1.1
2021-11-06 18:18:00	F1	1	1	0	1	5.2	4.1	1.008		2 days	1.28571	1.28571	NA	1	1e-05	2022-01-02T18:18:00.0	2538 minutes	18:18:00	27.2833	-11.5129	1	F1.1
2021-11-06 18:19:00	F1	1	1	0	1	5.2	4.1	1.008		2 days	0.295169	0.295169	NA	0	0.99999	2022-01-02T18:19:00.0	2539 minutes	18:19:00	27.3	11.5129	1	F1.1
2021-11-06 18:20:00	F1	1	1	0	1	5.2	4.1	1.008		2 days	0.40022	0.40022	NA	0	0.99999	2022-01-02T18:20:00.0	2540 minutes	18:20:00	27.3167	11.5129	1	F1.1
2021-11-06 18:21:00	F1	1	1	0	1	5.2	4.1	1.008		2 days	0.317885	0.317885	NA	0	0.99999	2022-01-02T18:21:00.0	2541 minutes	18:21:00	27.3333	11.5129	1	F1.1
2021-11-06 18:22:00	F1	1	1	0	1	5.2	4.1	1.008		2 days	0.11159	0.11159	NA	0	0.99999	2022-01-02T18:22:00.0	2542 minutes	18:22:00	27.35	11.5129	1	F1.1
2021-11-06 18:23:00	F1	1	1	0	1	5.2	4.1	1.008		2 days	1.07854	1.07854	NA	1	1e-05	2022-01-02T18:23:00.0	2543 minutes	18:23:00	27.3667	-11.5129	1	F1.1
2021-11-06 18:24:00	F1	1	1	0	1	5.2	4.1	1.008		2 days	0.371555	0.371555	NA	0	0.99999	2022-01-02T18:24:00.0	2544 minutes	18:24:00	27.3833	11.5129	1	F1.1
2021-11-06 18:25:00	F1	1	1	0	1	5.2	4.1	1.008		2 days	0.297936	0.297936	NA	0	0.99999	2022-01-02T18:25:00.0	2545 minutes	18:25:00	27.4	11.5129	1	F1.1
2021-11-06 18:26:00	F1	1	1	0	1	5.2	4.1	1.008		2 days	0.158806	0.158806	NA	0	0.99999	2022-01-02T18:26:00.0	2546 minutes	18:26:00	27.4167	11.5129	1	F1.1
2021-11-06 18:27:00	F1	1	1	0	1	5.2	4.1	1.008		2 days	2.01462	2.01462	NA	1	1e-05	2022-01-02T18:27:00.0	2547 minutes	18:27:00	27.4333	-11.5129	1	F1.1
2021-11-06 18:28:00	F1	1	1	0	1	5.2	4.1	1.008		2 days	0.405808	0.405808	NA	0	0.99999	2022-01-02T18:28:00.0	2548 minutes	18:28:00	27.45	11.5129	1	F1.1
2021-11-06 18:29:00	F1	1	1	0	1	5.2	4.1	1.008		2 days	0.754869	0.754869	NA	1	1e-05	2022-01-02T18:29:00.0	2549 minutes	18:29:00	27.4667	-11.5129	1	F1.1
2021-11-06 18:30:00	F1	1	1	0	1	5.2	4.1	1.008		2 days	2.44665	2.44665	NA	1	1e-05	2022-01-02T18:30:00.0	2550 minutes	18:30:00	27.4833	-11.5129	1	F1.1
2021-11-06 18:31:00	F1	1	1	0	1	5.2	4.1	1.008		2 days	1.38672	1.38672	NA	1	1e-05	2022-01-02T18:31:00.0	2551 minutes	18:31:00	27.5	-11.5129	1	F1.1
2021-11-06 18:32:00	F1	1	1	0	1	5.2	4.1	1.008		2 days	3.176	3.176	NA	1	1e-05	2022-01-02T18:32:00.0	2552 minutes	18:32:00	27.5167	-11.5129	1	F1.1
2021-11-06 18:33:00	F1	1	1	0	1	5.2	4.1	1.008		2 days	0.265756	0.265756	NA	0	0.99999	2022-01-02T18:33:00.0	2553 minutes	18:33:00	27.5333	11.5129	1	F1.1
2021-11-06 18:34:00	F1	1	1	0	1	5.2	4.1	1.008		2 days	5.3088	5.3088	NA	1	1e-05	2022-01-02T18:34:00.0	2554 minutes	18:34:00	27.55	-11.5129	1	F1.1
2021-11-06 18:35:00	F1	1	1	0	1	5.2	4.1	1.008		2 days	0.69979	0.69979	NA	1	1e-05	2022-01-02T18:35:00.0	2555 minutes	18:35:00	27.5667	-11.5129	1	F1.1
2021-11-06 18:36:00	F1	1	1	0	1	5.2	4.1	1.008		2 days	0.200965	0.200965	NA	0	0.99999	2022-01-02T18:36:00.0	2556 minutes	18:36:00	27.5833	11.5129	1	F1.1
2021-11-06 18:37:00	F1	1	1	0	1	5.2	4.1	1.008		2 days	0.266338	0.266338	NA	0	0.99999	2022-01-02T18:37:00.0	2557 minutes	18:37:00	27.6	11.5129	1	F1.1
2021-11-06 18:38:00	F1	1	1	0	1	5.2	4.1	1.008		2 days	0.305029	0.305029	NA	0	0.99999	2022-01-02T18:38:00.0	2558 minutes	18:38:00	27.6167	11.5129	1	F1.1
2021-11-06 18:39:00	F1	1	1	0	1	5.2	4.1	1.008		2 days	0.201713	0.201713	NA	0	0.99999	2022-01-02T18:39:00.0	2559 minutes	18:39:00	27.6333	11.5129	1	F1.1
2021-11-06 18:40:00	F1	1	1	0	1	5.2	4.1	1.008		2 days	2.31571	2.31571	NA	1	1e-05	2022-01-02T18:40:00.0	2560 minutes	18:40:00	27.65	-11.5129	1	F1.1
2021-11-06 18:41:00	F1	1	1	0	1	5.2	4.1	1.008		2 days	0.995168	0.995168	NA	1	1e-05	2022-01-02T18:41:00.0	2561 minutes	18:41:00	27.6667	-11.5129	1	F1.1
2021-11-06 18:42:00	F1	1	1	0	1	5.2	4.1	1.008		2 days	0.292009	0.292009	NA	0	0.99999	2022-01-02T18:42:00.0	2562 minutes	18:42:00	27.6833	11.5129	1	F1.1
2021-11-06 18:43:00	F1	1	1	0	1	5.2	4.1	1.008		2 days	0.295246	0.295246	NA	0	0.99999	2022-01-02T18:43:00.0	2563 minutes	18:43:00	27.7	11.5129	1	F1.1
2021-11-06 18:44:00	F1	1	1	0	1	5.2	4.1	1.008		2 days	0.596353	0.596353	NA	0	0.99999	2022-01-02T18:44:00.0	2564 minutes	18:44:00	27.7167	11.5129	1	F1.1
2021-11-06 18:45:00	F1	1	1	0	1	5.2	4.1	1.008		2 days	3.18705	3.18705	NA	1	1e-05	2022-01-02T18:45:00.0	2565 minutes	18:45:00	27.7333	-11.5129	1	F1.1
2021-11-06 18:46:00	F1	1	1	0	1	5.2	4.1	1.008		2 days	0.44751	0.44751	NA	0	0.99999	2022-01-02T18:46:00.0	2566 minutes	18:46:00	27.75	11.5129	1	F1.1
2021-11-06 18:47:00	F1	1	1	0	1	5.2	4.1	1.008		2 days	0.384207	0.384207	NA	0	0.99999	2022-01-02T18:47:00.0	2567 minutes	18:47:00	27.7667	11.5129	1	F1.1
2021-11-06 18:48:00	F1	1	1	0	1	5.2	4.1	1.008		2 days	0.324635	0.324635	NA	0	0.99999	2022-01-02T18:48:00.0	2568 minutes	18:48:00	27.7833	11.5129	1	F1.1
2021-11-06 18:49:00	F1	1	1	0	1	5.2	4.1	1.008		2 days	0.268883	0.268883	NA	0	0.99999	2022-01-02T18:49:00.0	2569 minutes	18:49:00	27.8	11.5129	1	F1.1
2021-11-06 18:50:00	F1	1	1	0	1	5.2	4.1	1.008		2 days	1.20903	1.20903	NA	1	1e-05	2022-01-02T18:50:00.0	2570 minutes	18:50:00	27.8167	-11.5129	1	F1.1
2021-11-06 18:51:00	F1	1	1	0	1	5.2	4.1	1.008		2 days	1.16559	1.16559	NA	1	1e-05	2022-01-02T18:51:00.0	2571 minutes	18:51:00	27.8333	-11.5129	1	F1.1
2021-11-06 18:52:00	F1	1	1	0	1	5.2	4.1	1.008		2 days	0.269999	0.269999	NA	0	0.99999	2022-01-02T18:52:00.0	2572 minutes	18:52:00	27.85	11.5129	1	F1.1
2021-11-06 18:53:00	F1	1	1	0	1	5.2	4.1	1.008		2 days	0.293447	0.293447	NA	0	0.99999	2022-01-02T18:53:00.0	2573 minutes	18:53:00	27.8667	11.5129	1	F1.1
2021-11-06 18:54:00	F1	1	1	0	1	5.2	4.1	1.008		2 days	0.390659	0.390659	NA	0	0.99999	2022-01-02T18:54:00.0	2574 minutes	18:54:00	27.8833	11.5129	1	F1.1
2021-11-06 18:55:00	F1	1	1	0	1	5.2	4.1	1.008		2 days	0.403952	0.403952	NA	0	0.99999	2022-01-02T18:55:00.0	2575 minutes	18:55:00	27.9	11.5129	1	F1.1
2021-11-06 18:56:00	F1	1	1	0	1	5.2	4.1	1.008		2 days	0.356165	0.356165	NA	0	0.99999	2022-01-02T18:56:00.0	2576 minutes	18:56:00	27.9167	11.5129	1	F1.1
2021-11-06 18:57:00	F1	1	1	0	1	5.2	4.1	1.008		2 days	0.367047	0.367047	NA	0	0.99999	2022-01-02T18:57:00.0	2577 minutes	18:57:00	27.9333	11.5129	1	F1.1
2021-11-06 18:58:00	F1	1	1	0	1	5.2	4.1	1.008		2 days	0.116993	0.116993	NA	0	0.99999	2022-01-02T18:58:00.0	2578 minutes	18:58:00	27.95	11.5129	1	F1.1
2021-11-06 18:59:00	F1	1	1	0	1	5.2	4.1	1.008		2 days	0.23185	0.23185	NA	0	0.99999	2022-01-02T18:59:00.0	2579 minutes	18:59:00	27.9667	11.5129	1	F1.1
2021-11-06 19:00:00	F1	1	1	0	1	5.2	4.1	1.008		2 days	0.241423	0.241423	NA	0	0.99999	2022-01-02T19:00:00.0	2580 minutes	19:00:00	27.9833	11.5129	1	F1.1
2021-11-06 19:01:00	F1	1	1	0	1	5.2	4.1	1.008		2 days	1.01962	1.01962	NA	1	1e-05	2022-01-02T19:01:00.0	2581 minutes	19:01:00	28	-11.5129	1	F1.1
2021-11-06 19:02:00	F1	1	1	0	1	5.2	4.1	1.008		2 days	0.250854	0.250854	NA	0	0.99999	2022-01-02T19:02:00.0	2582 minutes	19:02:00	28.0167	11.5129	1	F1.1
2021-11-06 19:03:00	F1	1	1	0	1	5.2	4.1	1.008		2 days	0.381513	0.381513	NA	0	0.99999	2022-01-02T19:03:00.0	2583 minutes	19:03:00	28.0333	11.5129	1	F1.1
2021-11-06 19:04:00	F1	1	1	0	1	5.2	4.1	1.008		2 days	0.36931	0.36931	NA	0	0.99999	2022-01-02T19:04:00.0	2584 minutes	19:04:00	28.05	11.5129	1	F1.1
2021-11-06 19:05:00	F1	1	1	0	1	5.2	4.1	1.008		2 days	0.319755	0.319755	NA	0	0.99999	2022-01-02T19:05:00.0	2585 minutes	19:05:00	28.0667	11.5129	1	F1.1
2021-11-06 19:06:00	F1	1	1	0	1	5.2	4.1	1.008		2 days	0.196053	0.196053	NA	0	0.99999	2022-01-02T19:06:00.0	2586 minutes	19:06:00	28.0833	11.5129	1	F1.1
2021-11-06 19:07:00	F1	1	1	0	1	5.2	4.1	1.008		2 days	0.204233	0.204233	NA	0	0.99999	2022-01-02T19:07:00.0	2587 minutes	19:07:00	28.1	11.5129	1	F1.1
2021-11-06 19:08:00	F1	1	1	0	1	5.2	4.1	1.008		2 days	0.421689	0.421689	NA	0	0.99999	2022-01-02T19:08:00.0	2588 minutes	19:08:00	28.1167	11.5129	1	F1.1
2021-11-06 19:09:00	F1	1	1	0	1	5.2	4.1	1.008		2 days	0.378662	0.378662	NA	0	0.99999	2022-01-02T19:09:00.0	2589 minutes	19:09:00	28.1333	11.5129	1	F1.1
2021-11-06 19:10:00	F1	1	1	0	1	5.2	4.1	1.008		2 days	0.324607	0.324607	NA	0	0.99999	2022-01-02T19:10:00.0	2590 minutes	19:10:00	28.15	11.5129	1	F1.1
2021-11-06 19:11:00	F1	1	1	0	1	5.2	4.1	1.008		2 days	0.202222	0.202222	NA	0	0.99999	2022-01-02T19:11:00.0	2591 minutes	19:11:00	28.1667	11.5129	1	F1.1
2021-11-06 19:12:00	F1	1	1	0	1	5.2	4.1	1.008		2 days	0.347897	0.347897	NA	0	0.99999	2022-01-02T19:12:00.0	2592 minutes	19:12:00	28.1833	11.5129	1	F1.1
2021-11-06 19:13:00	F1	1	1	0	1	5.2	4.1	1.008		2 days	0.368363	0.368363	NA	0	0.99999	2022-01-02T19:13:00.0	2593 minutes	19:13:00	28.2	11.5129	1	F1.1
2021-11-06 19:14:00	F1	1	1	0	1	5.2	4.1	1.008		2 days	0.346698	0.346698	NA	0	0.99999	2022-01-02T19:14:00.0	2594 minutes	19:14:00	28.2167	11.5129	1	F1.1
2021-11-06 19:15:00	F1	1	1	0	1	5.2	4.1	1.008		2 days	1.29334	1.29334	NA	1	1e-05	2022-01-02T19:15:00.0	2595 minutes	19:15:00	28.2333	-11.5129	1	F1.1
2021-11-06 19:16:00	F1	1	1	0	1	5.2	4.1	1.008		2 days	0.288391	0.288391	NA	0	0.99999	2022-01-02T19:16:00.0	2596 minutes	19:16:00	28.25	11.5129	1	F1.1
2021-11-06 19:17:00	F1	1	1	0	1	5.2	4.1	1.008		2 days	1.67615	1.67615	NA	1	1e-05	2022-01-02T19:17:00.0	2597 minutes	19:17:00	28.2667	-11.5129	1	F1.1
2021-11-06 19:18:00	F1	1	1	0	1	5.2	4.1	1.008		2 days	0.458055	0.458055	NA	0	0.99999	2022-01-02T19:18:00.0	2598 minutes	19:18:00	28.2833	11.5129	1	F1.1
2021-11-06 19:19:00	F1	1	1	0	1	5.2	4.1	1.008		2 days	1.18075	1.18075	NA	1	1e-05	2022-01-02T19:19:00.0	2599 minutes	19:19:00	28.3	-11.5129	1	F1.1
2021-11-06 19:20:00	F1	1	1	0	1	5.2	4.1	1.008		2 days	0.866768	0.866768	NA	1	1e-05	2022-01-02T19:20:00.0	2600 minutes	19:20:00	28.3167	-11.5129	1	F1.1
2021-11-06 19:21:00	F1	1	1	0	1	5.2	4.1	1.008		2 days	0.931639	0.931639	NA	1	1e-05	2022-01-02T19:21:00.0	2601 minutes	19:21:00	28.3333	-11.5129	1	F1.1
2021-11-06 19:22:00	F1	1	1	0	1	5.2	4.1	1.008		2 days	1.7896	1.7896	NA	1	1e-05	2022-01-02T19:22:00.0	2602 minutes	19:22:00	28.35	-11.5129	1	F1.1
2021-11-06 19:23:00	F1	1	1	0	1	5.2	4.1	1.008		2 days	1.15337	1.15337	NA	1	1e-05	2022-01-02T19:23:00.0	2603 minutes	19:23:00	28.3667	-11.5129	1	F1.1
2021-11-06 19:24:00	F1	1	1	0	1	5.2	4.1	1.008		2 days	0.681269	0.681269	NA	1	1e-05	2022-01-02T19:24:00.0	2604 minutes	19:24:00	28.3833	-11.5129	1	F1.1
2021-11-06 19:25:00	F1	1	1	0	1	5.2	4.1	1.008		2 days	0.233392	0.233392	NA	0	0.99999	2022-01-02T19:25:00.0	2605 minutes	19:25:00	28.4	11.5129	1	F1.1
2021-11-06 19:26:00	F1	1	1	0	1	5.2	4.1	1.008		2 days	0.969793	0.969793	NA	1	1e-05	2022-01-02T19:26:00.0	2606 minutes	19:26:00	28.4167	-11.5129	1	F1.1
2021-11-06 19:27:00	F1	1	1	0	1	5.2	4.1	1.008		2 days	1.13278	1.13278	NA	1	1e-05	2022-01-02T19:27:00.0	2607 minutes	19:27:00	28.4333	-11.5129	1	F1.1
2021-11-06 19:28:00	F1	1	1	0	1	5.2	4.1	1.008		2 days	0.93099	0.93099	NA	1	1e-05	2022-01-02T19:28:00.0	2608 minutes	19:28:00	28.45	-11.5129	1	F1.1
2021-11-06 19:29:00	F1	1	1	0	1	5.2	4.1	1.008		2 days	1.64769	1.64769	NA	1	1e-05	2022-01-02T19:29:00.0	2609 minutes	19:29:00	28.4667	-11.5129	1	F1.1
2021-11-06 19:30:00	F1	1	1	0	1	5.2	4.1	1.008		2 days	0.363761	0.363761	NA	0	0.99999	2022-01-02T19:30:00.0	2610 minutes	19:30:00	28.4833	11.5129	1	F1.1
2021-11-06 19:31:00	F1	1	1	0	1	5.2	4.1	1.008		2 days	0.957974	0.957974	NA	1	1e-05	2022-01-02T19:31:00.0	2611 minutes	19:31:00	28.5	-11.5129	1	F1.1
2021-11-06 19:32:00	F1	1	1	0	1	5.2	4.1	1.008		2 days	0.164039	0.164039	NA	0	0.99999	2022-01-02T19:32:00.0	2612 minutes	19:32:00	28.5167	11.5129	1	F1.1
2021-11-06 19:33:00	F1	1	1	0	1	5.2	4.1	1.008		2 days	0.264578	0.264578	NA	0	0.99999	2022-01-02T19:33:00.0	2613 minutes	19:33:00	28.5333	11.5129	1	F1.1
2021-11-06 19:34:00	F1	1	1	0	1	5.2	4.1	1.008		2 days	0.968887	0.968887	NA	1	1e-05	2022-01-02T19:34:00.0	2614 minutes	19:34:00	28.55	-11.5129	1	F1.1
2021-11-06 19:35:00	F1	1	1	0	1	5.2	4.1	1.008		2 days	1.94103	1.94103	NA	1	1e-05	2022-01-02T19:35:00.0	2615 minutes	19:35:00	28.5667	-11.5129	1	F1.1
2021-11-06 19:36:00	F1	1	1	0	1	5.2	4.1	1.008		2 days	0.899579	0.899579	NA	1	1e-05	2022-01-02T19:36:00.0	2616 minutes	19:36:00	28.5833	-11.5129	1	F1.1
2021-11-06 19:37:00	F1	1	1	0	1	5.2	4.1	1.008		2 days	1.4919	1.4919	NA	1	1e-05	2022-01-02T19:37:00.0	2617 minutes	19:37:00	28.6	-11.5129	1	F1.1
2021-11-06 19:38:00	F1	1	1	0	1	5.2	4.1	1.008		2 days	0.59859	0.59859	NA	0	0.99999	2022-01-02T19:38:00.0	2618 minutes	19:38:00	28.6167	11.5129	1	F1.1
2021-11-06 19:39:00	F1	1	1	0	1	5.2	4.1	1.008		2 days	0.205579	0.205579	NA	0	0.99999	2022-01-02T19:39:00.0	2619 minutes	19:39:00	28.6333	11.5129	1	F1.1
2021-11-06 19:40:00	F1	1	1	0	1	5.2	4.1	1.008		2 days	0.134031	0.134031	NA	0	0.99999	2022-01-02T19:40:00.0	2620 minutes	19:40:00	28.65	11.5129	1	F1.1
2021-11-06 19:41:00	F1	1	1	0	1	5.2	4.1	1.008		2 days	0.228171	0.228171	NA	0	0.99999	2022-01-02T19:41:00.0	2621 minutes	19:41:00	28.6667	11.5129	1	F1.1
2021-11-06 19:42:00	F1	1	1	0	1	5.2	4.1	1.008		2 days	0.283821	0.283821	NA	0	0.99999	2022-01-02T19:42:00.0	2622 minutes	19:42:00	28.6833	11.5129	1	F1.1
2021-11-06 19:43:00	F1	1	1	0	1	5.2	4.1	1.008		2 days	1.07306	1.07306	NA	1	1e-05	2022-01-02T19:43:00.0	2623 minutes	19:43:00	28.7	-11.5129	1	F1.1
2021-11-06 19:44:00	F1	1	1	0	1	5.2	4.1	1.008		2 days	0.399809	0.399809	NA	0	0.99999	2022-01-02T19:44:00.0	2624 minutes	19:44:00	28.7167	11.5129	1	F1.1
2021-11-06 19:45:00	F1	1	1	0	1	5.2	4.1	1.008		2 days	0.199347	0.199347	NA	0	0.99999	2022-01-02T19:45:00.0	2625 minutes	19:45:00	28.7333	11.5129	1	F1.1
2021-11-06 19:46:00	F1	1	1	0	1	5.2	4.1	1.008		2 days	0.228876	0.228876	NA	0	0.99999	2022-01-02T19:46:00.0	2626 minutes	19:46:00	28.75	11.5129	1	F1.1
2021-11-06 19:47:00	F1	1	1	0	1	5.2	4.1	1.008		2 days	0.273232	0.273232	NA	0	0.99999	2022-01-02T19:47:00.0	2627 minutes	19:47:00	28.7667	11.5129	1	F1.1
2021-11-06 19:48:00	F1	1	1	0	1	5.2	4.1	1.008		2 days	0.82666	0.82666	NA	1	1e-05	2022-01-02T19:48:00.0	2628 minutes	19:48:00	28.7833	-11.5129	1	F1.1
2021-11-06 19:49:00	F1	1	1	0	1	5.2	4.1	1.008		2 days	2.21357	2.21357	NA	1	1e-05	2022-01-02T19:49:00.0	2629 minutes	19:49:00	28.8	-11.5129	1	F1.1
2021-11-06 19:50:00	F1	1	1	0	1	5.2	4.1	1.008		2 days	0.187815	0.187815	NA	0	0.99999	2022-01-02T19:50:00.0	2630 minutes	19:50:00	28.8167	11.5129	1	F1.1
2021-11-06 19:51:00	F1	1	1	0	1	5.2	4.1	1.008		2 days	0.235147	0.235147	NA	0	0.99999	2022-01-02T19:51:00.0	2631 minutes	19:51:00	28.8333	11.5129	1	F1.1
2021-11-06 19:52:00	F1	1	1	0	1	5.2	4.1	1.008		2 days	0.142271	0.142271	NA	0	0.99999	2022-01-02T19:52:00.0	2632 minutes	19:52:00	28.85	11.5129	1	F1.1
2021-11-06 19:53:00	F1	1	1	0	1	5.2	4.1	1.008		2 days	0.255934	0.255934	NA	0	0.99999	2022-01-02T19:53:00.0	2633 minutes	19:53:00	28.8667	11.5129	1	F1.1
2021-11-06 19:54:00	F1	1	1	0	1	5.2	4.1	1.008		2 days	4.82137	4.82137	NA	1	1e-05	2022-01-02T19:54:00.0	2634 minutes	19:54:00	28.8833	-11.5129	1	F1.1
2021-11-06 19:55:00	F1	1	1	0	1	5.2	4.1	1.008		2 days	0.090182	0.090182	NA	0	0.99999	2022-01-02T19:55:00.0	2635 minutes	19:55:00	28.9	11.5129	1	F1.1
2021-11-06 19:56:00	F1	1	1	0	1	5.2	4.1	1.008		2 days	0.220019	0.220019	NA	0	0.99999	2022-01-02T19:56:00.0	2636 minutes	19:56:00	28.9167	11.5129	1	F1.1
2021-11-06 19:57:00	F1	1	1	0	1	5.2	4.1	1.008		2 days	1.07345	1.07345	NA	1	1e-05	2022-01-02T19:57:00.0	2637 minutes	19:57:00	28.9333	-11.5129	1	F1.1
2021-11-06 19:58:00	F1	1	1	0	1	5.2	4.1	1.008		2 days	0.19987	0.19987	NA	0	0.99999	2022-01-02T19:58:00.0	2638 minutes	19:58:00	28.95	11.5129	1	F1.1
2021-11-06 19:59:00	F1	1	1	0	1	5.2	4.1	1.008		2 days	2.40306	2.40306	NA	1	1e-05	2022-01-02T19:59:00.0	2639 minutes	19:59:00	28.9667	-11.5129	1	F1.1
2021-11-06 20:00:00	F1	1	1	0	1	5.2	4.1	1.008		2 days	1.23861	1.23861	NA	1	1e-05	2022-01-02T20:00:00.0	2640 minutes	20:00:00	28.9833	-11.5129	1	F1.1
2021-11-06 20:01:00	F1	1	1	0	1	5.2	4.1	1.008		2 days	2.99269	2.99269	NA	1	1e-05	2022-01-02T20:01:00.0	2641 minutes	20:01:00	29	-11.5129	1	F1.1
2021-11-06 20:02:00	F1	1	1	0	1	5.2	4.1	1.008		2 days	0.300198	0.300198	NA	0	0.99999	2022-01-02T20:02:00.0	2642 minutes	20:02:00	29.0167	11.5129	1	F1.1
2021-11-06 20:03:00	F1	1	1	0	1	5.2	4.1	1.008		2 days	0.244829	0.244829	NA	0	0.99999	2022-01-02T20:03:00.0	2643 minutes	20:03:00	29.0333	11.5129	1	F1.1
2021-11-06 20:04:00	F1	1	1	0	1	5.2	4.1	1.008		2 days	1.09198	1.09198	NA	1	1e-05	2022-01-02T20:04:00.0	2644 minutes	20:04:00	29.05	-11.5129	1	F1.1
2021-11-06 20:05:00	F1	1	1	0	1	5.2	4.1	1.008		2 days	0.317534	0.317534	NA	0	0.99999	2022-01-02T20:05:00.0	2645 minutes	20:05:00	29.0667	11.5129	1	F1.1
2021-11-06 20:06:00	F1	1	1	0	1	5.2	4.1	1.008		2 days	0.555663	0.555663	NA	0	0.99999	2022-01-02T20:06:00.0	2646 minutes	20:06:00	29.0833	11.5129	1	F1.1
2021-11-06 20:07:00	F1	1	1	0	1	5.2	4.1	1.008		2 days	0.551112	0.551112	NA	0	0.99999	2022-01-02T20:07:00.0	2647 minutes	20:07:00	29.1	11.5129	1	F1.1
2021-11-06 20:08:00	F1	1	1	0	1	5.2	4.1	1.008		2 days	0.265539	0.265539	NA	0	0.99999	2022-01-02T20:08:00.0	2648 minutes	20:08:00	29.1167	11.5129	1	F1.1
2021-11-06 20:09:00	F1	1	1	0	1	5.2	4.1	1.008		2 days	0.212173	0.212173	NA	0	0.99999	2022-01-02T20:09:00.0	2649 minutes	20:09:00	29.1333	11.5129	1	F1.1
2021-11-06 20:10:00	F1	1	1	0	1	5.2	4.1	1.008		2 days	1.02543	1.02543	NA	1	1e-05	2022-01-02T20:10:00.0	2650 minutes	20:10:00	29.15	-11.5129	1	F1.1
2021-11-06 20:11:00	F1	1	1	0	1	5.2	4.1	1.008		2 days	0.890843	0.890843	NA	1	1e-05	2022-01-02T20:11:00.0	2651 minutes	20:11:00	29.1667	-11.5129	1	F1.1
2021-11-06 20:12:00	F1	1	1	0	1	5.2	4.1	1.008		2 days	1.83115	1.83115	NA	1	1e-05	2022-01-02T20:12:00.0	2652 minutes	20:12:00	29.1833	-11.5129	1	F1.1
2021-11-06 20:13:00	F1	1	1	0	1	5.2	4.1	1.008		2 days	0.277106	0.277106	NA	0	0.99999	2022-01-02T20:13:00.0	2653 minutes	20:13:00	29.2	11.5129	1	F1.1
2021-11-06 20:14:00	F1	1	1	0	1	5.2	4.1	1.008		2 days	0.183191	0.183191	NA	0	0.99999	2022-01-02T20:14:00.0	2654 minutes	20:14:00	29.2167	11.5129	1	F1.1
2021-11-06 20:15:00	F1	1	1	0	1	5.2	4.1	1.008		2 days	0.241049	0.241049	NA	0	0.99999	2022-01-02T20:15:00.0	2655 minutes	20:15:00	29.2333	11.5129	1	F1.1
2021-11-06 20:16:00	F1	1	1	0	1	5.2	4.1	1.008		2 days	0.15964	0.15964	NA	0	0.99999	2022-01-02T20:16:00.0	2656 minutes	20:16:00	29.25	11.5129	1	F1.1
2021-11-06 20:17:00	F1	1	1	0	1	5.2	4.1	1.008		2 days	0.410392	0.410392	NA	0	0.99999	2022-01-02T20:17:00.0	2657 minutes	20:17:00	29.2667	11.5129	1	F1.1
2021-11-06 20:18:00	F1	1	1	0	1	5.2	4.1	1.008		2 days	1.64555	1.64555	NA	1	1e-05	2022-01-02T20:18:00.0	2658 minutes	20:18:00	29.2833	-11.5129	1	F1.1
2021-11-06 20:19:00	F1	1	1	0	1	5.2	4.1	1.008		2 days	0.346224	0.346224	NA	0	0.99999	2022-01-02T20:19:00.0	2659 minutes	20:19:00	29.3	11.5129	1	F1.1
2021-11-06 20:20:00	F1	1	1	0	1	5.2	4.1	1.008		2 days	0.217465	0.217465	NA	0	0.99999	2022-01-02T20:20:00.0	2660 minutes	20:20:00	29.3167	11.5129	1	F1.1
2021-11-06 20:21:00	F1	1	1	0	1	5.2	4.1	1.008		2 days	0.264802	0.264802	NA	0	0.99999	2022-01-02T20:21:00.0	2661 minutes	20:21:00	29.3333	11.5129	1	F1.1
2021-11-06 20:22:00	F1	1	1	0	1	5.2	4.1	1.008		2 days	0.986112	0.986112	NA	1	1e-05	2022-01-02T20:22:00.0	2662 minutes	20:22:00	29.35	-11.5129	1	F1.1
2021-11-06 20:23:00	F1	1	1	0	1	5.2	4.1	1.008		2 days	1.05118	1.05118	NA	1	1e-05	2022-01-02T20:23:00.0	2663 minutes	20:23:00	29.3667	-11.5129	1	F1.1
2021-11-06 20:24:00	F1	1	1	0	1	5.2	4.1	1.008		2 days	0.183349	0.183349	NA	0	0.99999	2022-01-02T20:24:00.0	2664 minutes	20:24:00	29.3833	11.5129	1	F1.1
2021-11-06 20:25:00	F1	1	1	0	1	5.2	4.1	1.008		2 days	0.280168	0.280168	NA	0	0.99999	2022-01-02T20:25:00.0	2665 minutes	20:25:00	29.4	11.5129	1	F1.1
2021-11-06 20:26:00	F1	1	1	0	1	5.2	4.1	1.008		2 days	0.125432	0.125432	NA	0	0.99999	2022-01-02T20:26:00.0	2666 minutes	20:26:00	29.4167	11.5129	1	F1.1
2021-11-06 20:27:00	F1	1	1	0	1	5.2	4.1	1.008		2 days	0.196848	0.196848	NA	0	0.99999	2022-01-02T20:27:00.0	2667 minutes	20:27:00	29.4333	11.5129	1	F1.1
2021-11-06 20:28:00	F1	1	1	0	1	5.2	4.1	1.008		2 days	1.09593	1.09593	NA	1	1e-05	2022-01-02T20:28:00.0	2668 minutes	20:28:00	29.45	-11.5129	1	F1.1
2021-11-06 20:29:00	F1	1	1	0	1	5.2	4.1	1.008		2 days	5.54708	5.54708	NA	1	1e-05	2022-01-02T20:29:00.0	2669 minutes	20:29:00	29.4667	-11.5129	1	F1.1
2021-11-06 20:30:00	F1	1	1	0	1	5.2	4.1	1.008		2 days	0.807836	0.807836	NA	1	1e-05	2022-01-02T20:30:00.0	2670 minutes	20:30:00	29.4833	-11.5129	1	F1.1
2021-11-06 20:31:00	F1	1	1	0	1	5.2	4.1	1.008		2 days	0.173539	0.173539	NA	0	0.99999	2022-01-02T20:31:00.0	2671 minutes	20:31:00	29.5	11.5129	1	F1.1
2021-11-06 20:32:00	F1	1	1	0	1	5.2	4.1	1.008		2 days	3.18862	3.18862	NA	1	1e-05	2022-01-02T20:32:00.0	2672 minutes	20:32:00	29.5167	-11.5129	1	F1.1
2021-11-06 20:33:00	F1	1	1	0	1	5.2	4.1	1.008		2 days	0.133329	0.133329	NA	0	0.99999	2022-01-02T20:33:00.0	2673 minutes	20:33:00	29.5333	11.5129	1	F1.1
2021-11-06 20:34:00	F1	1	1	0	1	5.2	4.1	1.008		2 days	0.129965	0.129965	NA	0	0.99999	2022-01-02T20:34:00.0	2674 minutes	20:34:00	29.55	11.5129	1	F1.1
2021-11-06 20:35:00	F1	1	1	0	1	5.2	4.1	1.008		2 days	0.21194	0.21194	NA	0	0.99999	2022-01-02T20:35:00.0	2675 minutes	20:35:00	29.5667	11.5129	1	F1.1
2021-11-06 20:36:00	F1	1	1	0	1	5.2	4.1	1.008		2 days	0.270243	0.270243	NA	0	0.99999	2022-01-02T20:36:00.0	2676 minutes	20:36:00	29.5833	11.5129	1	F1.1
2021-11-06 20:37:00	F1	1	1	0	1	5.2	4.1	1.008		2 days	0.315689	0.315689	NA	0	0.99999	2022-01-02T20:37:00.0	2677 minutes	20:37:00	29.6	11.5129	1	F1.1
2021-11-06 20:38:00	F1	1	1	0	1	5.2	4.1	1.008		2 days	4.97039	4.97039	NA	1	1e-05	2022-01-02T20:38:00.0	2678 minutes	20:38:00	29.6167	-11.5129	1	F1.1
2021-11-06 20:39:00	F1	1	1	0	1	5.2	4.1	1.008		2 days	2.09364	2.09364	NA	1	1e-05	2022-01-02T20:39:00.0	2679 minutes	20:39:00	29.6333	-11.5129	1	F1.1
2021-11-06 20:40:00	F1	1	1	0	1	5.2	4.1	1.008		2 days	0.199749	0.199749	NA	0	0.99999	2022-01-02T20:40:00.0	2680 minutes	20:40:00	29.65	11.5129	1	F1.1
2021-11-06 20:41:00	F1	1	1	0	1	5.2	4.1	1.008		2 days	2.13744	2.13744	NA	1	1e-05	2022-01-02T20:41:00.0	2681 minutes	20:41:00	29.6667	-11.5129	1	F1.1
2021-11-06 20:42:00	F1	1	1	0	1	5.2	4.1	1.008		2 days	0.226576	0.226576	NA	0	0.99999	2022-01-02T20:42:00.0	2682 minutes	20:42:00	29.6833	11.5129	1	F1.1
2021-11-06 20:43:00	F1	1	1	0	1	5.2	4.1	1.008		2 days	0.172965	0.172965	NA	0	0.99999	2022-01-02T20:43:00.0	2683 minutes	20:43:00	29.7	11.5129	1	F1.1
2021-11-06 20:44:00	F1	1	1	0	1	5.2	4.1	1.008		2 days	1.6147	1.6147	NA	1	1e-05	2022-01-02T20:44:00.0	2684 minutes	20:44:00	29.7167	-11.5129	1	F1.1
2021-11-06 20:45:00	F1	1	1	0	1	5.2	4.1	1.008		2 days	0.188168	0.188168	NA	0	0.99999	2022-01-02T20:45:00.0	2685 minutes	20:45:00	29.7333	11.5129	1	F1.1
2021-11-06 20:46:00	F1	1	1	0	1	5.2	4.1	1.008		2 days	0.375551	0.375551	NA	0	0.99999	2022-01-02T20:46:00.0	2686 minutes	20:46:00	29.75	11.5129	1	F1.1
2021-11-06 20:47:00	F1	1	1	0	1	5.2	4.1	1.008		2 days	0.484545	0.484545	NA	0	0.99999	2022-01-02T20:47:00.0	2687 minutes	20:47:00	29.7667	11.5129	1	F1.1
2021-11-06 20:48:00	F1	1	1	0	1	5.2	4.1	1.008		2 days	0.426834	0.426834	NA	0	0.99999	2022-01-02T20:48:00.0	2688 minutes	20:48:00	29.7833	11.5129	1	F1.1
2021-11-06 20:49:00	F1	1	1	0	1	5.2	4.1	1.008		2 days	0.781568	0.781568	NA	1	1e-05	2022-01-02T20:49:00.0	2689 minutes	20:49:00	29.8	-11.5129	1	F1.1
2021-11-06 20:50:00	F1	1	1	0	1	5.2	4.1	1.008		2 days	0.418074	0.418074	NA	0	0.99999	2022-01-02T20:50:00.0	2690 minutes	20:50:00	29.8167	11.5129	1	F1.1
2021-11-06 20:51:00	F1	1	1	0	1	5.2	4.1	1.008		2 days	0.351666	0.351666	NA	0	0.99999	2022-01-02T20:51:00.0	2691 minutes	20:51:00	29.8333	11.5129	1	F1.1
2021-11-06 20:52:00	F1	1	1	0	1	5.2	4.1	1.008		2 days	0.169117	0.169117	NA	0	0.99999	2022-01-02T20:52:00.0	2692 minutes	20:52:00	29.85	11.5129	1	F1.1
2021-11-06 20:53:00	F1	1	1	0	1	5.2	4.1	1.008		2 days	0.151626	0.151626	NA	0	0.99999	2022-01-02T20:53:00.0	2693 minutes	20:53:00	29.8667	11.5129	1	F1.1
2021-11-06 20:54:00	F1	1	1	0	1	5.2	4.1	1.008		2 days	0.152252	0.152252	NA	0	0.99999	2022-01-02T20:54:00.0	2694 minutes	20:54:00	29.8833	11.5129	1	F1.1
2021-11-06 20:55:00	F1	1	1	0	1	5.2	4.1	1.008		2 days	0.191904	0.191904	NA	0	0.99999	2022-01-02T20:55:00.0	2695 minutes	20:55:00	29.9	11.5129	1	F1.1
2021-11-06 20:56:00	F1	1	1	0	1	5.2	4.1	1.008		2 days	1.41211	1.41211	NA	1	1e-05	2022-01-02T20:56:00.0	2696 minutes	20:56:00	29.9167	-11.5129	1	F1.1
2021-11-06 20:57:00	F1	1	1	0	1	5.2	4.1	1.008		2 days	0.479208	0.479208	NA	0	0.99999	2022-01-02T20:57:00.0	2697 minutes	20:57:00	29.9333	11.5129	1	F1.1
2021-11-06 20:58:00	F1	1	1	0	1	5.2	4.1	1.008		2 days	3.81463	3.81463	NA	1	1e-05	2022-01-02T20:58:00.0	2698 minutes	20:58:00	29.95	-11.5129	1	F1.1
2021-11-06 20:59:00	F1	1	1	0	1	5.2	4.1	1.008		2 days	1.37003	1.37003	NA	1	1e-05	2022-01-02T20:59:00.0	2699 minutes	20:59:00	29.9667	-11.5129	1	F1.1
2021-11-06 21:00:00	F1	1	1	0	1	5.2	4.1	1.008		2 days	0.33442	0.33442	NA	0	0.99999	2022-01-02T21:00:00.0	2700 minutes	21:00:00	29.9833	11.5129	1	F1.1
2021-11-06 21:01:00	F1	1	1	0	1	5.2	4.1	1.008		2 days	0.40218	0.40218	NA	0	0.99999	2022-01-02T21:01:00.0	2701 minutes	21:01:00	30	11.5129	1	F1.1
2021-11-06 21:02:00	F1	1	1	0	1	5.2	4.1	1.008		2 days	0.563886	0.563886	NA	0	0.99999	2022-01-02T21:02:00.0	2702 minutes	21:02:00	30.0167	11.5129	1	F1.1
2021-11-06 21:03:00	F1	1	1	0	1	5.2	4.1	1.008		2 days	0.538051	0.538051	NA	0	0.99999	2022-01-02T21:03:00.0	2703 minutes	21:03:00	30.0333	11.5129	1	F1.1
2021-11-06 21:04:00	F1	1	1	0	1	5.2	4.1	1.008		2 days	1.3475	1.3475	NA	1	1e-05	2022-01-02T21:04:00.0	2704 minutes	21:04:00	30.05	-11.5129	1	F1.1
2021-11-06 21:05:00	F1	1	1	0	1	5.2	4.1	1.008		2 days	0.246602	0.246602	NA	0	0.99999	2022-01-02T21:05:00.0	2705 minutes	21:05:00	30.0667	11.5129	1	F1.1
2021-11-06 21:06:00	F1	1	1	0	1	5.2	4.1	1.008		2 days	0.275703	0.275703	NA	0	0.99999	2022-01-02T21:06:00.0	2706 minutes	21:06:00	30.0833	11.5129	1	F1.1
2021-11-06 21:07:00	F1	1	1	0	1	5.2	4.1	1.008		2 days	0.317868	0.317868	NA	0	0.99999	2022-01-02T21:07:00.0	2707 minutes	21:07:00	30.1	11.5129	1	F1.1
2021-11-06 21:08:00	F1	1	1	0	1	5.2	4.1	1.008		2 days	2.61564	2.61564	NA	1	1e-05	2022-01-02T21:08:00.0	2708 minutes	21:08:00	30.1167	-11.5129	1	F1.1
2021-11-06 21:09:00	F1	1	1	0	1	5.2	4.1	1.008		2 days	0.88223	0.88223	NA	1	1e-05	2022-01-02T21:09:00.0	2709 minutes	21:09:00	30.1333	-11.5129	1	F1.1
2021-11-06 21:10:00	F1	1	1	0	1	5.2	4.1	1.008		2 days	0.859483	0.859483	NA	1	1e-05	2022-01-02T21:10:00.0	2710 minutes	21:10:00	30.15	-11.5129	1	F1.1
2021-11-06 21:11:00	F1	1	1	0	1	5.2	4.1	1.008		2 days	0.876002	0.876002	NA	1	1e-05	2022-01-02T21:11:00.0	2711 minutes	21:11:00	30.1667	-11.5129	1	F1.1
2021-11-06 21:12:00	F1	1	1	0	1	5.2	4.1	1.008		2 days	0.234604	0.234604	NA	0	0.99999	2022-01-02T21:12:00.0	2712 minutes	21:12:00	30.1833	11.5129	1	F1.1
2021-11-06 21:13:00	F1	1	1	0	1	5.2	4.1	1.008		2 days	0.827254	0.827254	NA	1	1e-05	2022-01-02T21:13:00.0	2713 minutes	21:13:00	30.2	-11.5129	1	F1.1
2021-11-06 21:14:00	F1	1	1	0	1	5.2	4.1	1.008		2 days	0.10387	0.10387	NA	0	0.99999	2022-01-02T21:14:00.0	2714 minutes	21:14:00	30.2167	11.5129	1	F1.1
2021-11-06 21:15:00	F1	1	1	0	1	5.2	4.1	1.008		2 days	0.205419	0.205419	NA	0	0.99999	2022-01-02T21:15:00.0	2715 minutes	21:15:00	30.2333	11.5129	1	F1.1
2021-11-06 21:16:00	F1	1	1	0	1	5.2	4.1	1.008		2 days	0.177624	0.177624	NA	0	0.99999	2022-01-02T21:16:00.0	2716 minutes	21:16:00	30.25	11.5129	1	F1.1
2021-11-06 21:17:00	F1	1	1	0	1	5.2	4.1	1.008		2 days	0.393662	0.393662	NA	0	0.99999	2022-01-02T21:17:00.0	2717 minutes	21:17:00	30.2667	11.5129	1	F1.1
2021-11-06 21:18:00	F1	1	1	0	1	5.2	4.1	1.008		2 days	0.878561	0.878561	NA	1	1e-05	2022-01-02T21:18:00.0	2718 minutes	21:18:00	30.2833	-11.5129	1	F1.1
2021-11-06 21:19:00	F1	1	1	0	1	5.2	4.1	1.008		2 days	0.260276	0.260276	NA	0	0.99999	2022-01-02T21:19:00.0	2719 minutes	21:19:00	30.3	11.5129	1	F1.1
2021-11-06 21:20:00	F1	1	1	0	1	5.2	4.1	1.008		2 days	0.365082	0.365082	NA	0	0.99999	2022-01-02T21:20:00.0	2720 minutes	21:20:00	30.3167	11.5129	1	F1.1
2021-11-06 21:21:00	F1	1	1	0	1	5.2	4.1	1.008		2 days	0.265066	0.265066	NA	0	0.99999	2022-01-02T21:21:00.0	2721 minutes	21:21:00	30.3333	11.5129	1	F1.1
2021-11-06 21:22:00	F1	1	1	0	1	5.2	4.1	1.008		2 days	0.935296	0.935296	NA	1	1e-05	2022-01-02T21:22:00.0	2722 minutes	21:22:00	30.35	-11.5129	1	F1.1
2021-11-06 21:23:00	F1	1	1	0	1	5.2	4.1	1.008		2 days	1.05836	1.05836	NA	1	1e-05	2022-01-02T21:23:00.0	2723 minutes	21:23:00	30.3667	-11.5129	1	F1.1
2021-11-06 21:24:00	F1	1	1	0	1	5.2	4.1	1.008		2 days	0.455603	0.455603	NA	0	0.99999	2022-01-02T21:24:00.0	2724 minutes	21:24:00	30.3833	11.5129	1	F1.1
2021-11-06 21:25:00	F1	1	1	0	1	5.2	4.1	1.008		2 days	0.261009	0.261009	NA	0	0.99999	2022-01-02T21:25:00.0	2725 minutes	21:25:00	30.4	11.5129	1	F1.1
2021-11-06 21:26:00	F1	1	1	0	1	5.2	4.1	1.008		2 days	3.17198	3.17198	NA	1	1e-05	2022-01-02T21:26:00.0	2726 minutes	21:26:00	30.4167	-11.5129	1	F1.1
2021-11-06 21:27:00	F1	1	1	0	1	5.2	4.1	1.008		2 days	0.477277	0.477277	NA	0	0.99999	2022-01-02T21:27:00.0	2727 minutes	21:27:00	30.4333	11.5129	1	F1.1
2021-11-06 21:28:00	F1	1	1	0	1	5.2	4.1	1.008		2 days	2.63249	2.63249	NA	1	1e-05	2022-01-02T21:28:00.0	2728 minutes	21:28:00	30.45	-11.5129	1	F1.1
2021-11-06 21:29:00	F1	1	1	0	1	5.2	4.1	1.008		2 days	2.42771	2.42771	NA	1	1e-05	2022-01-02T21:29:00.0	2729 minutes	21:29:00	30.4667	-11.5129	1	F1.1
2021-11-06 21:30:00	F1	1	1	0	1	5.2	4.1	1.008		2 days	2.91696	2.91696	NA	1	1e-05	2022-01-02T21:30:00.0	2730 minutes	21:30:00	30.4833	-11.5129	1	F1.1
2021-11-06 21:31:00	F1	1	1	0	1	5.2	4.1	1.008		2 days	4.33369	4.33369	NA	1	1e-05	2022-01-02T21:31:00.0	2731 minutes	21:31:00	30.5	-11.5129	1	F1.1
2021-11-06 21:32:00	F1	1	1	0	1	5.2	4.1	1.008		2 days	1.80868	1.80868	NA	1	1e-05	2022-01-02T21:32:00.0	2732 minutes	21:32:00	30.5167	-11.5129	1	F1.1
2021-11-06 21:33:00	F1	1	1	0	1	5.2	4.1	1.008		2 days	4.06265	4.06265	NA	1	1e-05	2022-01-02T21:33:00.0	2733 minutes	21:33:00	30.5333	-11.5129	1	F1.1
2021-11-06 21:34:00	F1	1	1	0	1	5.2	4.1	1.008		2 days	0.60363	0.60363	NA	1	1e-05	2022-01-02T21:34:00.0	2734 minutes	21:34:00	30.55	-11.5129	1	F1.1
2021-11-06 21:35:00	F1	1	1	0	1	5.2	4.1	1.008		2 days	0.799171	0.799171	NA	1	1e-05	2022-01-02T21:35:00.0	2735 minutes	21:35:00	30.5667	-11.5129	1	F1.1
2021-11-06 21:36:00	F1	1	1	0	1	5.2	4.1	1.008		2 days	1.23198	1.23198	NA	1	1e-05	2022-01-02T21:36:00.0	2736 minutes	21:36:00	30.5833	-11.5129	1	F1.1
2021-11-06 21:37:00	F1	1	1	0	1	5.2	4.1	1.008		2 days	0.842268	0.842268	NA	1	1e-05	2022-01-02T21:37:00.0	2737 minutes	21:37:00	30.6	-11.5129	1	F1.1
2021-11-06 21:38:00	F1	1	1	0	1	5.2	4.1	1.008		2 days	0.359321	0.359321	NA	0	0.99999	2022-01-02T21:38:00.0	2738 minutes	21:38:00	30.6167	11.5129	1	F1.1
2021-11-06 21:39:00	F1	1	1	0	1	5.2	4.1	1.008		2 days	0.143745	0.143745	NA	0	0.99999	2022-01-02T21:39:00.0	2739 minutes	21:39:00	30.6333	11.5129	1	F1.1
2021-11-06 21:40:00	F1	1	1	0	1	5.2	4.1	1.008		2 days	0.882037	0.882037	NA	1	1e-05	2022-01-02T21:40:00.0	2740 minutes	21:40:00	30.65	-11.5129	1	F1.1
2021-11-06 21:41:00	F1	1	1	0	1	5.2	4.1	1.008		2 days	0.945484	0.945484	NA	1	1e-05	2022-01-02T21:41:00.0	2741 minutes	21:41:00	30.6667	-11.5129	1	F1.1
2021-11-06 21:42:00	F1	1	1	0	1	5.2	4.1	1.008		2 days	0.20426	0.20426	NA	0	0.99999	2022-01-02T21:42:00.0	2742 minutes	21:42:00	30.6833	11.5129	1	F1.1
2021-11-06 21:43:00	F1	1	1	0	1	5.2	4.1	1.008		2 days	0.138364	0.138364	NA	0	0.99999	2022-01-02T21:43:00.0	2743 minutes	21:43:00	30.7	11.5129	1	F1.1
2021-11-06 21:44:00	F1	1	1	0	1	5.2	4.1	1.008		2 days	1.7625	1.7625	NA	1	1e-05	2022-01-02T21:44:00.0	2744 minutes	21:44:00	30.7167	-11.5129	1	F1.1
2021-11-06 21:45:00	F1	1	1	0	1	5.2	4.1	1.008		2 days	0.216608	0.216608	NA	0	0.99999	2022-01-02T21:45:00.0	2745 minutes	21:45:00	30.7333	11.5129	1	F1.1
2021-11-06 21:46:00	F1	1	1	0	1	5.2	4.1	1.008		2 days	0.159182	0.159182	NA	0	0.99999	2022-01-02T21:46:00.0	2746 minutes	21:46:00	30.75	11.5129	1	F1.1
2021-11-06 21:47:00	F1	1	1	0	1	5.2	4.1	1.008		2 days	2.53325	2.53325	NA	1	1e-05	2022-01-02T21:47:00.0	2747 minutes	21:47:00	30.7667	-11.5129	1	F1.1
2021-11-06 21:48:00	F1	1	1	0	1	5.2	4.1	1.008		2 days	1.81653	1.81653	NA	1	1e-05	2022-01-02T21:48:00.0	2748 minutes	21:48:00	30.7833	-11.5129	1	F1.1
2021-11-06 21:49:00	F1	1	1	0	1	5.2	4.1	1.008		2 days	0.610998	0.610998	NA	1	1e-05	2022-01-02T21:49:00.0	2749 minutes	21:49:00	30.8	-11.5129	1	F1.1
2021-11-06 21:50:00	F1	1	1	0	1	5.2	4.1	1.008		2 days	0.220823	0.220823	NA	0	0.99999	2022-01-02T21:50:00.0	2750 minutes	21:50:00	30.8167	11.5129	1	F1.1
2021-11-06 21:51:00	F1	1	1	0	1	5.2	4.1	1.008		2 days	0.183484	0.183484	NA	0	0.99999	2022-01-02T21:51:00.0	2751 minutes	21:51:00	30.8333	11.5129	1	F1.1
2021-11-06 21:52:00	F1	1	1	0	1	5.2	4.1	1.008		2 days	1.31913	1.31913	NA	1	1e-05	2022-01-02T21:52:00.0	2752 minutes	21:52:00	30.85	-11.5129	1	F1.1
2021-11-06 21:53:00	F1	1	1	0	1	5.2	4.1	1.008		2 days	1.39881	1.39881	NA	1	1e-05	2022-01-02T21:53:00.0	2753 minutes	21:53:00	30.8667	-11.5129	1	F1.1
2021-11-06 21:54:00	F1	1	1	0	1	5.2	4.1	1.008		2 days	0.209249	0.209249	NA	0	0.99999	2022-01-02T21:54:00.0	2754 minutes	21:54:00	30.8833	11.5129	1	F1.1
2021-11-06 21:55:00	F1	1	1	0	1	5.2	4.1	1.008		2 days	0.147596	0.147596	NA	0	0.99999	2022-01-02T21:55:00.0	2755 minutes	21:55:00	30.9	11.5129	1	F1.1
2021-11-06 21:56:00	F1	1	1	0	1	5.2	4.1	1.008		2 days	1.57112	1.57112	NA	1	1e-05	2022-01-02T21:56:00.0	2756 minutes	21:56:00	30.9167	-11.5129	1	F1.1
2021-11-06 21:57:00	F1	1	1	0	1	5.2	4.1	1.008		2 days	0.174609	0.174609	NA	0	0.99999	2022-01-02T21:57:00.0	2757 minutes	21:57:00	30.9333	11.5129	1	F1.1
2021-11-06 21:58:00	F1	1	1	0	1	5.2	4.1	1.008		2 days	3.12638	3.12638	NA	1	1e-05	2022-01-02T21:58:00.0	2758 minutes	21:58:00	30.95	-11.5129	1	F1.1
2021-11-06 21:59:00	F1	1	1	0	1	5.2	4.1	1.008		2 days	0.220522	0.220522	NA	0	0.99999	2022-01-02T21:59:00.0	2759 minutes	21:59:00	30.9667	11.5129	1	F1.1
2021-11-06 22:00:00	F1	1	1	0	1	5.2	4.1	1.008		2 days	2.77075	2.77075	NA	1	1e-05	2022-01-02T22:00:00.0	2760 minutes	22:00:00	30.9833	-11.5129	1	F1.1
2021-11-06 22:01:00	F1	1	1	0	1	5.2	4.1	1.008		2 days	0.472058	0.472058	NA	0	0.99999	2022-01-02T22:01:00.0	2761 minutes	22:01:00	31	11.5129	1	F1.1
2021-11-06 22:02:00	F1	1	1	0	1	5.2	4.1	1.008		2 days	1.37222	1.37222	NA	1	1e-05	2022-01-02T22:02:00.0	2762 minutes	22:02:00	31.0167	-11.5129	1	F1.1
2021-11-06 22:03:00	F1	1	1	0	1	5.2	4.1	1.008		2 days	5.33065	5.33065	NA	1	1e-05	2022-01-02T22:03:00.0	2763 minutes	22:03:00	31.0333	-11.5129	1	F1.1
2021-11-06 22:04:00	F1	1	1	0	1	5.2	4.1	1.008		2 days	1.33607	1.33607	NA	1	1e-05	2022-01-02T22:04:00.0	2764 minutes	22:04:00	31.05	-11.5129	1	F1.1
2021-11-06 22:05:00	F1	1	1	0	1	5.2	4.1	1.008		2 days	1.03609	1.03609	NA	1	1e-05	2022-01-02T22:05:00.0	2765 minutes	22:05:00	31.0667	-11.5129	1	F1.1
2021-11-06 22:06:00	F1	1	1	0	1	5.2	4.1	1.008		2 days	0.167565	0.167565	NA	0	0.99999	2022-01-02T22:06:00.0	2766 minutes	22:06:00	31.0833	11.5129	1	F1.1
2021-11-06 22:07:00	F1	1	1	0	1	5.2	4.1	1.008		2 days	0.185688	0.185688	NA	0	0.99999	2022-01-02T22:07:00.0	2767 minutes	22:07:00	31.1	11.5129	1	F1.1
2021-11-06 22:08:00	F1	1	1	0	1	5.2	4.1	1.008		2 days	0.217113	0.217113	NA	0	0.99999	2022-01-02T22:08:00.0	2768 minutes	22:08:00	31.1167	11.5129	1	F1.1
2021-11-06 22:09:00	F1	1	1	0	1	5.2	4.1	1.008		2 days	0.223698	0.223698	NA	0	0.99999	2022-01-02T22:09:00.0	2769 minutes	22:09:00	31.1333	11.5129	1	F1.1
2021-11-06 22:10:00	F1	1	1	0	1	5.2	4.1	1.008		2 days	0.852934	0.852934	NA	1	1e-05	2022-01-02T22:10:00.0	2770 minutes	22:10:00	31.15	-11.5129	1	F1.1
2021-11-06 22:11:00	F1	1	1	0	1	5.2	4.1	1.008		2 days	1.48302	1.48302	NA	1	1e-05	2022-01-02T22:11:00.0	2771 minutes	22:11:00	31.1667	-11.5129	1	F1.1
2021-11-06 22:12:00	F1	1	1	0	1	5.2	4.1	1.008		2 days	2.6085	2.6085	NA	1	1e-05	2022-01-02T22:12:00.0	2772 minutes	22:12:00	31.1833	-11.5129	1	F1.1
2021-11-06 22:13:00	F1	1	1	0	1	5.2	4.1	1.008		2 days	0.190746	0.190746	NA	0	0.99999	2022-01-02T22:13:00.0	2773 minutes	22:13:00	31.2	11.5129	1	F1.1
2021-11-06 22:14:00	F1	1	1	0	1	5.2	4.1	1.008		2 days	0.150906	0.150906	NA	0	0.99999	2022-01-02T22:14:00.0	2774 minutes	22:14:00	31.2167	11.5129	1	F1.1
2021-11-06 22:15:00	F1	1	1	0	1	5.2	4.1	1.008		2 days	0.355644	0.355644	NA	0	0.99999	2022-01-02T22:15:00.0	2775 minutes	22:15:00	31.2333	11.5129	1	F1.1
2021-11-06 22:16:00	F1	1	1	0	1	5.2	4.1	1.008		2 days	1.20049	1.20049	NA	1	1e-05	2022-01-02T22:16:00.0	2776 minutes	22:16:00	31.25	-11.5129	1	F1.1
2021-11-06 22:17:00	F1	1	1	0	1	5.2	4.1	1.008		2 days	0.260656	0.260656	NA	0	0.99999	2022-01-02T22:17:00.0	2777 minutes	22:17:00	31.2667	11.5129	1	F1.1
2021-11-06 22:18:00	F1	1	1	0	1	5.2	4.1	1.008		2 days	0.146058	0.146058	NA	0	0.99999	2022-01-02T22:18:00.0	2778 minutes	22:18:00	31.2833	11.5129	1	F1.1
2021-11-06 22:19:00	F1	1	1	0	1	5.2	4.1	1.008		2 days	0.244592	0.244592	NA	0	0.99999	2022-01-02T22:19:00.0	2779 minutes	22:19:00	31.3	11.5129	1	F1.1
2021-11-06 22:20:00	F1	1	1	0	1	5.2	4.1	1.008		2 days	0.480111	0.480111	NA	0	0.99999	2022-01-02T22:20:00.0	2780 minutes	22:20:00	31.3167	11.5129	1	F1.1
2021-11-06 22:21:00	F1	1	1	0	1	5.2	4.1	1.008		2 days	0.536676	0.536676	NA	0	0.99999	2022-01-02T22:21:00.0	2781 minutes	22:21:00	31.3333	11.5129	1	F1.1
2021-11-06 22:22:00	F1	1	1	0	1	5.2	4.1	1.008		2 days	0.158746	0.158746	NA	0	0.99999	2022-01-02T22:22:00.0	2782 minutes	22:22:00	31.35	11.5129	1	F1.1
2021-11-06 22:23:00	F1	1	1	0	1	5.2	4.1	1.008		2 days	1.50474	1.50474	NA	1	1e-05	2022-01-02T22:23:00.0	2783 minutes	22:23:00	31.3667	-11.5129	1	F1.1
2021-11-06 22:24:00	F1	1	1	0	1	5.2	4.1	1.008		2 days	0.180181	0.180181	NA	0	0.99999	2022-01-02T22:24:00.0	2784 minutes	22:24:00	31.3833	11.5129	1	F1.1
2021-11-06 22:25:00	F1	1	1	0	1	5.2	4.1	1.008		2 days	0.0556226	0.0556226	NA	0	0.99999	2022-01-02T22:25:00.0	2785 minutes	22:25:00	31.4	11.5129	1	F1.1
2021-11-06 22:26:00	F1	1	1	0	1	5.2	4.1	1.008		2 days	0.162532	0.162532	NA	0	0.99999	2022-01-02T22:26:00.0	2786 minutes	22:26:00	31.4167	11.5129	1	F1.1
2021-11-06 22:27:00	F1	1	1	0	1	5.2	4.1	1.008		2 days	0.0107297	0.0107297	NA	0	0.99999	2022-01-02T22:27:00.0	2787 minutes	22:27:00	31.4333	11.5129	1	F1.1
2021-11-06 22:28:00	F1	1	1	0	1	5.2	4.1	1.008		2 days	0.0515057	0.0515057	NA	0	0.99999	2022-01-02T22:28:00.0	2788 minutes	22:28:00	31.45	11.5129	1	F1.1
2021-11-06 22:29:00	F1	1	1	0	1	5.2	4.1	1.008		2 days	0.0477276	0.0477276	NA	0	0.99999	2022-01-02T22:29:00.0	2789 minutes	22:29:00	31.4667	11.5129	1	F1.1
2021-11-06 22:30:00	F1	1	1	0	1	5.2	4.1	1.008		2 days	0.406293	0.406293	NA	0	0.99999	2022-01-02T22:30:00.0	2790 minutes	22:30:00	31.4833	11.5129	1	F1.1
2021-11-06 22:31:00	F1	1	1	0	1	5.2	4.1	1.008		2 days	0.41315	0.41315	NA	0	0.99999	2022-01-02T22:31:00.0	2791 minutes	22:31:00	31.5	11.5129	1	F1.1
2021-11-06 22:32:00	F1	1	1	0	1	5.2	4.1	1.008		2 days	0.0532287	0.0532287	NA	0	0.99999	2022-01-02T22:32:00.0	2792 minutes	22:32:00	31.5167	11.5129	1	F1.1
2021-11-06 22:33:00	F1	1	1	0	1	5.2	4.1	1.008		2 days	0.133341	0.133341	NA	0	0.99999	2022-01-02T22:33:00.0	2793 minutes	22:33:00	31.5333	11.5129	1	F1.1
2021-11-06 22:34:00	F1	1	1	0	1	5.2	4.1	1.008		2 days	0.0117575	0.0117575	NA	0	0.99999	2022-01-02T22:34:00.0	2794 minutes	22:34:00	31.55	11.5129	1	F1.1
2021-11-06 22:35:00	F1	1	1	0	1	5.2	4.1	1.008		2 days	0.0665297	0.0665297	NA	0	0.99999	2022-01-02T22:35:00.0	2795 minutes	22:35:00	31.5667	11.5129	1	F1.1
2021-11-06 22:36:00	F1	1	1	0	1	5.2	4.1	1.008		2 days	0.0415579	0.0415579	NA	0	0.99999	2022-01-02T22:36:00.0	2796 minutes	22:36:00	31.5833	11.5129	1	F1.1
2021-11-06 22:37:00	F1	1	1	0	1	5.2	4.1	1.008		2 days	0.00964068	0.00964068	NA	0	0.99999	2022-01-02T22:37:00.0	2797 minutes	22:37:00	31.6	11.5129	1	F1.1
2021-11-06 22:38:00	F1	1	1	0	1	5.2	4.1	1.008		2 days	0.400327	0.400327	NA	0	0.99999	2022-01-02T22:38:00.0	2798 minutes	22:38:00	31.6167	11.5129	1	F1.1
2021-11-06 22:39:00	F1	1	1	0	1	5.2	4.1	1.008		2 days	0.0627399	0.0627399	NA	0	0.99999	2022-01-02T22:39:00.0	2799 minutes	22:39:00	31.6333	11.5129	1	F1.1
2021-11-06 22:40:00	F1	1	1	0	1	5.2	4.1	1.008		NA	NA	NA	NA	NA	NA	NA	NA	NA	NA	NA	1	F1.1
2021-11-06 22:41:00	F1	1	1	0	1	5.2	4.1	1.008		2 days	0.169858	0.169858	NA	0	0.99999	2022-01-02T22:41:00.0	2801 minutes	22:41:00	31.6667	11.5129	1	F1.1
2021-11-06 22:42:00	F1	1	1	0	1	5.2	4.1	1.008		2 days	0.274957	0.274957	NA	0	0.99999	2022-01-02T22:42:00.0	2802 minutes	22:42:00	31.6833	11.5129	1	F1.1
2021-11-06 22:43:00	F1	1	1	0	1	5.2	4.1	1.008		2 days	0.153659	0.153659	NA	0	0.99999	2022-01-02T22:43:00.0	2803 minutes	22:43:00	31.7	11.5129	1	F1.1
2021-11-06 22:44:00	F1	1	1	0	1	5.2	4.1	1.008		2 days	3.98246	3.98246	NA	1	1e-05	2022-01-02T22:44:00.0	2804 minutes	22:44:00	31.7167	-11.5129	1	F1.1
2021-11-06 22:45:00	F1	1	1	0	1	5.2	4.1	1.008		2 days	0.152117	0.152117	NA	0	0.99999	2022-01-02T22:45:00.0	2805 minutes	22:45:00	31.7333	11.5129	1	F1.1
2021-11-06 22:46:00	F1	1	1	0	1	5.2	4.1	1.008		2 days	0.768827	0.768827	NA	1	1e-05	2022-01-02T22:46:00.0	2806 minutes	22:46:00	31.75	-11.5129	1	F1.1
2021-11-06 22:47:00	F1	1	1	0	1	5.2	4.1	1.008		2 days	0.194597	0.194597	NA	0	0.99999	2022-01-02T22:47:00.0	2807 minutes	22:47:00	31.7667	11.5129	1	F1.1
2021-11-06 22:48:00	F1	1	1	0	1	5.2	4.1	1.008		2 days	4.87583	4.87583	NA	1	1e-05	2022-01-02T22:48:00.0	2808 minutes	22:48:00	31.7833	-11.5129	1	F1.1
2021-11-06 22:49:00	F1	1	1	0	1	5.2	4.1	1.008		2 days	4.31301	4.31301	NA	1	1e-05	2022-01-02T22:49:00.0	2809 minutes	22:49:00	31.8	-11.5129	1	F1.1
2021-11-06 22:50:00	F1	1	1	0	1	5.2	4.1	1.008		2 days	0.153061	0.153061	NA	0	0.99999	2022-01-02T22:50:00.0	2810 minutes	22:50:00	31.8167	11.5129	1	F1.1
2021-11-06 22:51:00	F1	1	1	0	1	5.2	4.1	1.008		2 days	0.00904479	0.00904479	NA	0	0.99999	2022-01-02T22:51:00.0	2811 minutes	22:51:00	31.8333	11.5129	1	F1.1
2021-11-06 22:52:00	F1	1	1	0	1	5.2	4.1	1.008		2 days	0.162347	0.162347	NA	0	0.99999	2022-01-02T22:52:00.0	2812 minutes	22:52:00	31.85	11.5129	1	F1.1
2021-11-06 22:53:00	F1	1	1	0	1	5.2	4.1	1.008		2 days	0.150203	0.150203	NA	0	0.99999	2022-01-02T22:53:00.0	2813 minutes	22:53:00	31.8667	11.5129	1	F1.1
2021-11-06 22:54:00	F1	1	1	0	1	5.2	4.1	1.008		2 days	0.275362	0.275362	NA	0	0.99999	2022-01-02T22:54:00.0	2814 minutes	22:54:00	31.8833	11.5129	1	F1.1
2021-11-06 22:55:00	F1	1	1	0	1	5.2	4.1	1.008		2 days	0.274444	0.274444	NA	0	0.99999	2022-01-02T22:55:00.0	2815 minutes	22:55:00	31.9	11.5129	1	F1.1
2021-11-06 22:56:00	F1	1	1	0	1	5.2	4.1	1.008		2 days	0.184334	0.184334	NA	0	0.99999	2022-01-02T22:56:00.0	2816 minutes	22:56:00	31.9167	11.5129	1	F1.1
2021-11-06 22:57:00	F1	1	1	0	1	5.2	4.1	1.008		2 days	0.186209	0.186209	NA	0	0.99999	2022-01-02T22:57:00.0	2817 minutes	22:57:00	31.9333	11.5129	1	F1.1
2021-11-06 22:58:00	F1	1	1	0	1	5.2	4.1	1.008		2 days	0.209877	0.209877	NA	0	0.99999	2022-01-02T22:58:00.0	2818 minutes	22:58:00	31.95	11.5129	1	F1.1
2021-11-06 22:59:00	F1	1	1	0	1	5.2	4.1	1.008		2 days	0.220212	0.220212	NA	0	0.99999	2022-01-02T22:59:00.0	2819 minutes	22:59:00	31.9667	11.5129	1	F1.1
2021-11-06 23:00:00	F1	1	1	0	1	5.2	4.1	1.008		2 days	0.748643	0.748643	NA	1	1e-05	2022-01-02T23:00:00.0	2820 minutes	23:00:00	31.9833	-11.5129	1	F1.1
2021-11-06 23:01:00	F1	1	1	0	1	5.2	4.1	1.008		2 days	0.752377	0.752377	NA	1	1e-05	2022-01-02T23:01:00.0	2821 minutes	23:01:00	32	-11.5129	1	F1.1
2021-11-06 23:02:00	F1	1	1	0	1	5.2	4.1	1.008		2 days	0.197834	0.197834	NA	0	0.99999	2022-01-02T23:02:00.0	2822 minutes	23:02:00	32.0167	11.5129	1	F1.1
2021-11-06 23:03:00	F1	1	1	0	1	5.2	4.1	1.008		2 days	5.23371	5.23371	NA	1	1e-05	2022-01-02T23:03:00.0	2823 minutes	23:03:00	32.0333	-11.5129	1	F1.1
2021-11-06 23:04:00	F1	1	1	0	1	5.2	4.1	1.008		2 days	2.43397	2.43397	NA	1	1e-05	2022-01-02T23:04:00.0	2824 minutes	23:04:00	32.05	-11.5129	1	F1.1
2021-11-06 23:05:00	F1	1	1	0	1	5.2	4.1	1.008		2 days	10.3331	10.3331	NA	1	1e-05	2022-01-02T23:05:00.0	2825 minutes	23:05:00	32.0667	-11.5129	1	F1.1
2021-11-06 23:06:00	F1	1	1	0	1	5.2	4.1	1.008		2 days	6.07497	6.07497	NA	1	1e-05	2022-01-02T23:06:00.0	2826 minutes	23:06:00	32.0833	-11.5129	1	F1.1
2021-11-06 23:07:00	F1	1	1	0	1	5.2	4.1	1.008		2 days	2.71341	2.71341	NA	1	1e-05	2022-01-02T23:07:00.0	2827 minutes	23:07:00	32.1	-11.5129	1	F1.1
2021-11-06 23:08:00	F1	1	1	0	1	5.2	4.1	1.008		2 days	0.15423	0.15423	NA	0	0.99999	2022-01-02T23:08:00.0	2828 minutes	23:08:00	32.1167	11.5129	1	F1.1
2021-11-06 23:09:00	F1	1	1	0	1	5.2	4.1	1.008		2 days	0.17304	0.17304	NA	0	0.99999	2022-01-02T23:09:00.0	2829 minutes	23:09:00	32.1333	11.5129	1	F1.1
2021-11-06 23:10:00	F1	1	1	0	1	5.2	4.1	1.008		2 days	0.168604	0.168604	NA	0	0.99999	2022-01-02T23:10:00.0	2830 minutes	23:10:00	32.15	11.5129	1	F1.1
2021-11-06 23:11:00	F1	1	1	0	1	5.2	4.1	1.008		2 days	0.236036	0.236036	NA	0	0.99999	2022-01-02T23:11:00.0	2831 minutes	23:11:00	32.1667	11.5129	1	F1.1
2021-11-06 23:12:00	F1	1	1	0	1	5.2	4.1	1.008		2 days	1.9333	1.9333	NA	1	1e-05	2022-01-02T23:12:00.0	2832 minutes	23:12:00	32.1833	-11.5129	1	F1.1
2021-11-06 23:13:00	F1	1	1	0	1	5.2	4.1	1.008		2 days	6.0011	6.0011	NA	1	1e-05	2022-01-02T23:13:00.0	2833 minutes	23:13:00	32.2	-11.5129	1	F1.1
2021-11-06 23:14:00	F1	1	1	0	1	5.2	4.1	1.008		2 days	0.188954	0.188954	NA	0	0.99999	2022-01-02T23:14:00.0	2834 minutes	23:14:00	32.2167	11.5129	1	F1.1
2021-11-06 23:15:00	F1	1	1	0	1	5.2	4.1	1.008		2 days	0.13931	0.13931	NA	0	0.99999	2022-01-02T23:15:00.0	2835 minutes	23:15:00	32.2333	11.5129	1	F1.1
2021-11-06 23:16:00	F1	1	1	0	1	5.2	4.1	1.008		2 days	0.990633	0.990633	NA	1	1e-05	2022-01-02T23:16:00.0	2836 minutes	23:16:00	32.25	-11.5129	1	F1.1
2021-11-06 23:17:00	F1	1	1	0	1	5.2	4.1	1.008		2 days	5.12076	5.12076	NA	1	1e-05	2022-01-02T23:17:00.0	2837 minutes	23:17:00	32.2667	-11.5129	1	F1.1
2021-11-06 23:18:00	F1	1	1	0	1	5.2	4.1	1.008		2 days	1.38901	1.38901	NA	1	1e-05	2022-01-02T23:18:00.0	2838 minutes	23:18:00	32.2833	-11.5129	1	F1.1
2021-11-06 23:19:00	F1	1	1	0	1	5.2	4.1	1.008		2 days	0.344298	0.344298	NA	0	0.99999	2022-01-02T23:19:00.0	2839 minutes	23:19:00	32.3	11.5129	1	F1.1
2021-11-06 23:20:00	F1	1	1	0	1	5.2	4.1	1.008		2 days	4.14706	4.14706	NA	1	1e-05	2022-01-02T23:20:00.0	2840 minutes	23:20:00	32.3167	-11.5129	1	F1.1
2021-11-06 23:21:00	F1	1	1	0	1	5.2	4.1	1.008		2 days	0.414067	0.414067	NA	0	0.99999	2022-01-02T23:21:00.0	2841 minutes	23:21:00	32.3333	11.5129	1	F1.1
2021-11-06 23:22:00	F1	1	1	0	1	5.2	4.1	1.008		2 days	1.02046	1.02046	NA	1	1e-05	2022-01-02T23:22:00.0	2842 minutes	23:22:00	32.35	-11.5129	1	F1.1
2021-11-06 23:23:00	F1	1	1	0	1	5.2	4.1	1.008		2 days	0.485509	0.485509	NA	0	0.99999	2022-01-02T23:23:00.0	2843 minutes	23:23:00	32.3667	11.5129	1	F1.1
2021-11-06 23:24:00	F1	1	1	0	1	5.2	4.1	1.008		2 days	0.381444	0.381444	NA	0	0.99999	2022-01-02T23:24:00.0	2844 minutes	23:24:00	32.3833	11.5129	1	F1.1
2021-11-06 23:25:00	F1	1	1	0	1	5.2	4.1	1.008		2 days	0.560507	0.560507	NA	0	0.99999	2022-01-02T23:25:00.0	2845 minutes	23:25:00	32.4	11.5129	1	F1.1
2021-11-06 23:26:00	F1	1	1	0	1	5.2	4.1	1.008		2 days	0.317255	0.317255	NA	0	0.99999	2022-01-02T23:26:00.0	2846 minutes	23:26:00	32.4167	11.5129	1	F1.1
2021-11-06 23:27:00	F1	1	1	0	1	5.2	4.1	1.008		2 days	0.279759	0.279759	NA	0	0.99999	2022-01-02T23:27:00.0	2847 minutes	23:27:00	32.4333	11.5129	1	F1.1
2021-11-06 23:28:00	F1	1	1	0	1	5.2	4.1	1.008		2 days	0.383961	0.383961	NA	0	0.99999	2022-01-02T23:28:00.0	2848 minutes	23:28:00	32.45	11.5129	1	F1.1
2021-11-06 23:29:00	F1	1	1	0	1	5.2	4.1	1.008		2 days	0.333198	0.333198	NA	0	0.99999	2022-01-02T23:29:00.0	2849 minutes	23:29:00	32.4667	11.5129	1	F1.1
2021-11-06 23:30:00	F1	1	1	0	1	5.2	4.1	1.008		2 days	1.37246	1.37246	NA	1	1e-05	2022-01-02T23:30:00.0	2850 minutes	23:30:00	32.4833	-11.5129	1	F1.1
2021-11-06 23:31:00	F1	1	1	0	1	5.2	4.1	1.008		2 days	0.991384	0.991384	NA	1	1e-05	2022-01-02T23:31:00.0	2851 minutes	23:31:00	32.5	-11.5129	1	F1.1
2021-11-06 23:32:00	F1	1	1	0	1	5.2	4.1	1.008		2 days	0.43545	0.43545	NA	0	0.99999	2022-01-02T23:32:00.0	2852 minutes	23:32:00	32.5167	11.5129	1	F1.1
2021-11-06 23:33:00	F1	1	1	0	1	5.2	4.1	1.008		2 days	2.26661	2.26661	NA	1	1e-05	2022-01-02T23:33:00.0	2853 minutes	23:33:00	32.5333	-11.5129	1	F1.1
2021-11-06 23:34:00	F1	1	1	0	1	5.2	4.1	1.008		2 days	0.444885	0.444885	NA	0	0.99999	2022-01-02T23:34:00.0	2854 minutes	23:34:00	32.55	11.5129	1	F1.1
2021-11-06 23:35:00	F1	1	1	0	1	5.2	4.1	1.008		2 days	0.405297	0.405297	NA	0	0.99999	2022-01-02T23:35:00.0	2855 minutes	23:35:00	32.5667	11.5129	1	F1.1
2021-11-06 23:36:00	F1	1	1	0	1	5.2	4.1	1.008		2 days	0.281028	0.281028	NA	0	0.99999	2022-01-02T23:36:00.0	2856 minutes	23:36:00	32.5833	11.5129	1	F1.1
2021-11-06 23:37:00	F1	1	1	0	1	5.2	4.1	1.008		2 days	0.264546	0.264546	NA	0	0.99999	2022-01-02T23:37:00.0	2857 minutes	23:37:00	32.6	11.5129	1	F1.1
2021-11-06 23:38:00	F1	1	1	0	1	5.2	4.1	1.008		2 days	0.393054	0.393054	NA	0	0.99999	2022-01-02T23:38:00.0	2858 minutes	23:38:00	32.6167	11.5129	1	F1.1
2021-11-06 23:39:00	F1	1	1	0	1	5.2	4.1	1.008		2 days	5.10235	5.10235	NA	1	1e-05	2022-01-02T23:39:00.0	2859 minutes	23:39:00	32.6333	-11.5129	1	F1.1
2021-11-06 23:40:00	F1	1	1	0	1	5.2	4.1	1.008		2 days	0.301703	0.301703	NA	0	0.99999	2022-01-02T23:40:00.0	2860 minutes	23:40:00	32.65	11.5129	1	F1.1
2021-11-06 23:41:00	F1	1	1	0	1	5.2	4.1	1.008		2 days	0.306305	0.306305	NA	0	0.99999	2022-01-02T23:41:00.0	2861 minutes	23:41:00	32.6667	11.5129	1	F1.1
2021-11-06 23:42:00	F1	1	1	0	1	5.2	4.1	1.008		2 days	0.395573	0.395573	NA	0	0.99999	2022-01-02T23:42:00.0	2862 minutes	23:42:00	32.6833	11.5129	1	F1.1
2021-11-06 23:43:00	F1	1	1	0	1	5.2	4.1	1.008		2 days	1.00828	1.00828	NA	1	1e-05	2022-01-02T23:43:00.0	2863 minutes	23:43:00	32.7	-11.5129	1	F1.1
2021-11-06 23:44:00	F1	1	1	0	1	5.2	4.1	1.008		2 days	0.215625	0.215625	NA	0	0.99999	2022-01-02T23:44:00.0	2864 minutes	23:44:00	32.7167	11.5129	1	F1.1
2021-11-06 23:45:00	F1	1	1	0	1	5.2	4.1	1.008		2 days	0.167674	0.167674	NA	0	0.99999	2022-01-02T23:45:00.0	2865 minutes	23:45:00	32.7333	11.5129	1	F1.1
2021-11-06 23:46:00	F1	1	1	0	1	5.2	4.1	1.008		2 days	0.300483	0.300483	NA	0	0.99999	2022-01-02T23:46:00.0	2866 minutes	23:46:00	32.75	11.5129	1	F1.1
2021-11-06 23:47:00	F1	1	1	0	1	5.2	4.1	1.008		2 days	0.297262	0.297262	NA	0	0.99999	2022-01-02T23:47:00.0	2867 minutes	23:47:00	32.7667	11.5129	1	F1.1
2021-11-06 23:48:00	F1	1	1	0	1	5.2	4.1	1.008		2 days	2.23051	2.23051	NA	1	1e-05	2022-01-02T23:48:00.0	2868 minutes	23:48:00	32.7833	-11.5129	1	F1.1
2021-11-06 23:49:00	F1	1	1	0	1	5.2	4.1	1.008		2 days	5.01626	5.01626	NA	1	1e-05	2022-01-02T23:49:00.0	2869 minutes	23:49:00	32.8	-11.5129	1	F1.1
2021-11-06 23:50:00	F1	1	1	0	1	5.2	4.1	1.008		2 days	1.08356	1.08356	NA	1	1e-05	2022-01-02T23:50:00.0	2870 minutes	23:50:00	32.8167	-11.5129	1	F1.1
2021-11-06 23:51:00	F1	1	1	0	1	5.2	4.1	1.008		2 days	0.319546	0.319546	NA	0	0.99999	2022-01-02T23:51:00.0	2871 minutes	23:51:00	32.8333	11.5129	1	F1.1
2021-11-06 23:52:00	F1	1	1	0	1	5.2	4.1	1.008		2 days	0.368261	0.368261	NA	0	0.99999	2022-01-02T23:52:00.0	2872 minutes	23:52:00	32.85	11.5129	1	F1.1
2021-11-06 23:53:00	F1	1	1	0	1	5.2	4.1	1.008		2 days	0.353201	0.353201	NA	0	0.99999	2022-01-02T23:53:00.0	2873 minutes	23:53:00	32.8667	11.5129	1	F1.1
2021-11-06 23:54:00	F1	1	1	0	1	5.2	4.1	1.008		2 days	0.213666	0.213666	NA	0	0.99999	2022-01-02T23:54:00.0	2874 minutes	23:54:00	32.8833	11.5129	1	F1.1
2021-11-06 23:55:00	F1	1	1	0	1	5.2	4.1	1.008		2 days	2.20814	2.20814	NA	1	1e-05	2022-01-02T23:55:00.0	2875 minutes	23:55:00	32.9	-11.5129	1	F1.1
2021-11-06 23:56:00	F1	1	1	0	1	5.2	4.1	1.008		2 days	0.27	0.27	NA	0	0.99999	2022-01-02T23:56:00.0	2876 minutes	23:56:00	32.9167	11.5129	1	F1.1
2021-11-06 23:57:00	F1	1	1	0	1	5.2	4.1	1.008		2 days	0.526515	0.526515	NA	0	0.99999	2022-01-02T23:57:00.0	2877 minutes	23:57:00	32.9333	11.5129	1	F1.1
2021-11-06 23:58:00	F1	1	1	0	1	5.2	4.1	1.008		2 days	7.2895	7.2895	NA	1	1e-05	2022-01-02T23:58:00.0	2878 minutes	23:58:00	32.95	-11.5129	1	F1.1
2021-11-06 23:59:00	F1	1	1	0	1	5.2	4.1	1.008		2 days	3.9511	3.9511	NA	1	1e-05	2022-01-02T23:59:00.0	2879 minutes	23:59:00	32.9667	-11.5129	1	F1.1
2021-11-07	F1	1	1	0	1	5.2	4.1	1.008		3 days	0.277609	0.277609	NA	0	0.99999	2022-01-03T00:00:00.0	2880 minutes	00:00:00	32.9833	11.5129	1	F1.1
2021-11-07 00:01:00	F1	1	1	0	1	5.2	4.1	1.008		3 days	1.22199	1.22199	NA	1	1e-05	2022-01-03T00:01:00.0	2881 minutes	00:01:00	33	-11.5129	1	F1.1
2021-11-07 00:02:00	F1	1	1	0	1	5.2	4.1	1.008		3 days	1.93248	1.93248	NA	1	1e-05	2022-01-03T00:02:00.0	2882 minutes	00:02:00	33.0167	-11.5129	1	F1.1
2021-11-07 00:03:00	F1	1	1	0	1	5.2	4.1	1.008		3 days	0.18713	0.18713	NA	0	0.99999	2022-01-03T00:03:00.0	2883 minutes	00:03:00	33.0333	11.5129	1	F1.1
2021-11-07 00:04:00	F1	1	1	0	1	5.2	4.1	1.008		3 days	0.182813	0.182813	NA	0	0.99999	2022-01-03T00:04:00.0	2884 minutes	00:04:00	33.05	11.5129	1	F1.1
2021-11-07 00:05:00	F1	1	1	0	1	5.2	4.1	1.008		3 days	0.290554	0.290554	NA	0	0.99999	2022-01-03T00:05:00.0	2885 minutes	00:05:00	33.0667	11.5129	1	F1.1
2021-11-07 00:06:00	F1	1	1	0	1	5.2	4.1	1.008		3 days	0.538585	0.538585	NA	0	0.99999	2022-01-03T00:06:00.0	2886 minutes	00:06:00	33.0833	11.5129	1	F1.1
2021-11-07 00:07:00	F1	1	1	0	1	5.2	4.1	1.008		3 days	0.477917	0.477917	NA	0	0.99999	2022-01-03T00:07:00.0	2887 minutes	00:07:00	33.1	11.5129	1	F1.1
2021-11-07 00:08:00	F1	1	1	0	1	5.2	4.1	1.008		3 days	0.209023	0.209023	NA	0	0.99999	2022-01-03T00:08:00.0	2888 minutes	00:08:00	33.1167	11.5129	1	F1.1
2021-11-07 00:09:00	F1	1	1	0	1	5.2	4.1	1.008		3 days	0.289254	0.289254	NA	0	0.99999	2022-01-03T00:09:00.0	2889 minutes	00:09:00	33.1333	11.5129	1	F1.1
2021-11-07 00:10:00	F1	1	1	0	1	5.2	4.1	1.008		3 days	1.70258	1.70258	NA	1	1e-05	2022-01-03T00:10:00.0	2890 minutes	00:10:00	33.15	-11.5129	1	F1.1
2021-11-07 00:11:00	F1	1	1	0	1	5.2	4.1	1.008		3 days	0.229514	0.229514	NA	0	0.99999	2022-01-03T00:11:00.0	2891 minutes	00:11:00	33.1667	11.5129	1	F1.1
2021-11-07 00:12:00	F1	1	1	0	1	5.2	4.1	1.008		3 days	0.202354	0.202354	NA	0	0.99999	2022-01-03T00:12:00.0	2892 minutes	00:12:00	33.1833	11.5129	1	F1.1
2021-11-07 00:13:00	F1	1	1	0	1	5.2	4.1	1.008		3 days	0.561604	0.561604	NA	0	0.99999	2022-01-03T00:13:00.0	2893 minutes	00:13:00	33.2	11.5129	1	F1.1
2021-11-07 00:14:00	F1	1	1	0	1	5.2	4.1	1.008		3 days	0.536778	0.536778	NA	0	0.99999	2022-01-03T00:14:00.0	2894 minutes	00:14:00	33.2167	11.5129	1	F1.1
2021-11-07 00:15:00	F1	1	1	0	1	5.2	4.1	1.008		3 days	0.229351	0.229351	NA	0	0.99999	2022-01-03T00:15:00.0	2895 minutes	00:15:00	33.2333	11.5129	1	F1.1
2021-11-07 00:16:00	F1	1	1	0	1	5.2	4.1	1.008		3 days	0.229107	0.229107	NA	0	0.99999	2022-01-03T00:16:00.0	2896 minutes	00:16:00	33.25	11.5129	1	F1.1
2021-11-07 00:17:00	F1	1	1	0	1	5.2	4.1	1.008		3 days	0.107738	0.107738	NA	0	0.99999	2022-01-03T00:17:00.0	2897 minutes	00:17:00	33.2667	11.5129	1	F1.1
2021-11-07 00:18:00	F1	1	1	0	1	5.2	4.1	1.008		3 days	0.041493	0.041493	NA	0	0.99999	2022-01-03T00:18:00.0	2898 minutes	00:18:00	33.2833	11.5129	1	F1.1
2021-11-07 00:19:00	F1	1	1	0	1	5.2	4.1	1.008		3 days	0.288384	0.288384	NA	0	0.99999	2022-01-03T00:19:00.0	2899 minutes	00:19:00	33.3	11.5129	1	F1.1
[truncated: 287,273+ more rows]
